# Supplementary material for: The Role of lncRNAs in Pig Muscle in Response to Cold Exposure
Source: Genes (Basel). 2023 Sep 30;14(10):1901. doi: 10.3390/genes14101901 (PMC10606478; doi:10.3390/genes14101901)
Supplement: Supplementary file 1 [file genes-14-01901-s001.zip]

Archive with 11 entries (11 files):
- Table S1 The list of DE lncRNA between acute cold stress group and control group.xlsx
- Table S10 The KEGG pathway analysis of the cis-regulated mRNAs in cold acclimation group.xlsx
- Table S11 The KEGG pathway analysis of the trans-regulated mRNAs in cold acclimation group.xlsx
- Table S2 The list of DE lncRNA between cold acclimation group and control group.xlsx
- Table S3 Shared DE lncRNA in acute cold stress group and cold acclimation group.xlsx
- Table S4 DElncRNA co-location gene of acute cold stress group.xlsx
- Table S5 DE lncRNA co-expression gene of acute cold stress group.xlsx
- Table S6 DElncRNA co-location gene of cold acclimation group.xlsx
- Table S7 DElncRNA co-expression gene of cold acclimation group.xlsx
- Table S8 The KEGG pathway analysis of the cis-regulated mRNAs in acute cold stress group.xlsx
- Table S9 The KEGG pathway analysis of the trans-regulated mRNAs in acute cold stress group.xlsx
