# Supplementary material for: The Role of lncRNAs in Pig Muscle in Response to Cold Exposure
Source: Genes (Basel). 2023 Sep 30;14(10):1901. doi: 10.3390/genes14101901 (PMC10606478; doi:10.3390/genes14101901)
Supplement: Supplementary file 1 [file genes-14-01901-s001.zip › Table S1 The list of DE lncRNA between acute cold stress group and control group.xlsx]

## Sheet: A_vs_C.lncRNA.difftranscript
Table S1 The list of DE lncRNA between acute cold stress group and control group
transcript_id	transcript_name	gene_id	gene_name	transcript_locus	A_FPKM	C_FPKM	log2FoldChange	pvalue	padj
TCONS_00160039	LINC1918	XLOC_125290	XLOC_125290	chr16:52191732-52212450	0.000139	0.466271	-10.0104	6.40304e-08	7.36755e-05
TCONS_00137662	LINC1620	XLOC_107011	XLOC_107011	chr15:101644994-101683032	1.43039	0	14.0925	9.61572e-07	0.000602382
TCONS_00000583	ENSSSCG00000036465-OT1	ENSSSCG00000036465	-	AEMK02000189.1:74210-153944	0	2.52179	-10.7962	2.61097e-06	0.00137579
TCONS_00073944	UNK-OT1	ENSSSCG00000017201	UNK	chr12:5609602-5628254	0.291466	0	10.3825	4.41395e-06	0.00209129
TCONS_00313025	LINC3782	XLOC_239287	XLOC_239287	chr8:8213-19188	0	7.4201	-9.98149	2.68416e-05	0.00826971
TCONS_00284293	SBSN-OT2	ENSSSCG00000033702	SBSN	chr6:44960694-44979139	1.95351	0	9.62094	3.51187e-05	0.00982867
TCONS_00244588	SDHC-OT1	ENSSSCG00000030318	SDHC	chr4:89164557-89169131	1.52882	0	9.49057	3.67293e-05	0.0101512
TCONS_00028123	LINC361	XLOC_022400	XLOC_022400	chr1:779698-802880	0.701903	0	11.9591	4.61757e-05	0.0118338
TCONS_00349979	ENSSSCG00000015368-AS5	XLOC_268883	XLOC_268883	chr9:88095768-88280496	0	0.388284	-11.8658	5.302e-05	0.0126666
TCONS_00050025	ENSSSCG00000040101-OT3	ENSSSCG00000040101	-	chr10:39880411-39888857	0.40411	0	9.13501	0.00010198	0.0193594
TCONS_00338733	ENSSSCG00000015393-AS1	XLOC_259922	XLOC_259922	chr9:93463026-93524237	0	0.252502	-10.3536	0.000105471	0.0198881
TCONS_00088731	ADIPOQ-OT1	ENSSSCG00000039103	ADIPOQ	chr13:124605046-124648055	0	69.0542	-16.2987	0.00010675	0.0199293
ENSSSCT00000053319	ENSSSCT00000053319	ENSSSCG00000036379	ENSSSCG00000036379	chr3:21638532-21650281	0	0.778003	-10.1487	0.000119774	0.0213702
TCONS_00164163	LINC1973	XLOC_128890	XLOC_128890	chr17:23408633-23456149	7.3e-05	0.263021	-9.89528	0.000139584	0.0235453
TCONS_00309851	LINC3741	XLOC_236905	XLOC_236905	chr7:72779397-72804702	0	0.205897	-8.90193	0.00014834	0.0243126
TCONS_00313022	LINC3780	XLOC_239287	XLOC_239287	chr8:8213-11590	0	2.37379	-9.37358	0.000198553	0.0298463
TCONS_00158757	LINC1886	XLOC_124207	XLOC_124207	chr16:38416203-38427018	0.491618	0	10.7415	0.000264671	0.0361515
TCONS_00279720	STIL-OT1	ENSSSCG00000003888	STIL	chr6:164162756-164200145	0	0.250187	-8.71955	0.000276439	0.0373827
TCONS_00096631	LINC1207	XLOC_075383	XLOC_075383	chr13:29577133-29595990	0.55689	0	10.6602	0.000296113	0.0389104
TCONS_00153108	LINC1824	XLOC_119481	XLOC_119481	chr16:39958586-40050370	0	0.135847	-10.6577	0.000303758	0.0391477
TCONS_00298219	ENPP4-OT1	ENSSSCG00000025788	ENPP4	chr7:40902617-40913605	1.44592	0.0105713	6.15497	0.000322236	0.040827
TCONS_00151008	LINC1797	XLOC_117690	XLOC_117690	chr16:4944884-4987627	0	0.635972	-13.2618	0.000391694	0.0459344
TCONS_00306624	ENSSSCG00000001536-AS7	XLOC_234421	XLOC_234421	chr7:31102939-31161061	0.214529	0	8.82703	0.000422332	0.0482007
TCONS_00276055	ENSSSCG00000033231-OT1	ENSSSCG00000033231	-	chr6:103391492-103424899	0.85049	0	8.16151	0.00047004	0.0513105
TCONS_00187329	HK3-OT2	ENSSSCG00000014048	HK3	chr2:80914746-80951773	0	0.479855	-10.3832	0.000470378	0.0513105
TCONS_00003354	ENSSSCG00000036334-AS1	XLOC_002869	XLOC_002869	AEMK02000437.1:123-1005	0.0238887	3.25002	-6.65512	0.000530694	0.0557189
TCONS_00016278	LINC230	XLOC_013118	XLOC_013118	chr1:110721285-110799344	0	0.248581	-12.8753	0.000551541	0.0572679
TCONS_00297603	LINC3599	XLOC_227909	XLOC_227909	chr7:32738741-32758671	0.617438	0.00320567	6.57016	0.000559808	0.0578365
TCONS_00082286	ENSSSCG00000011496-AS2	XLOC_063622	XLOC_063622	chr13:46203866-46337878	0.007501	0.622296	-6.41588	0.000573102	0.0587492
TCONS_00141570	LINC1680	XLOC_109866	XLOC_109866	chr15:7483354-7494720	0.398655	0	10.1468	0.000593195	0.0600701
TCONS_00064036	TRIM13-OT2	ENSSSCG00000009389	TRIM13	chr11:17839795-17869965	0.329877	0	9.93661	0.000757506	0.0693327
TCONS_00071554	NSRP1-OT1	ENSSSCG00000017795	NSRP1	chr12:46211525-46242194	0.308617	0	9.94206	0.000784253	0.0710884
TCONS_00199154	ENSSSCG00000013839-AS2	XLOC_154633	XLOC_154633	chr2:62142233-62152615	0	0.32088	-9.97519	0.000786933	0.0711144
TCONS_00334725	LINC4073	XLOC_256854	XLOC_256854	chr9:42120739-42153203	0.24836	0.00015	7.88654	0.000868953	0.0754892
TCONS_00052557	ESRRG-OT1	ENSSSCG00000010814	ESRRG	chr10:6779021-6787459	0	0.817638	-7.99047	0.000910726	0.0774474
TCONS_00329678	C4orf17-OT1	ENSSSCG00000009181	C4orf17	chr8:120989484-121105198	0	0.406033	-9.08816	0.000939532	0.0787099
TCONS_00077752	ENSSSCG00000017836-AS1	XLOC_060623	XLOC_060623	chr12:48645695-48687382	1.13989	0	8.06609	0.000983974	0.0814647
TCONS_00314541	KLB-OT3	ENSSSCG00000026297	KLB	chr8:30659312-30691586	0.004351	1.12885	-5.74636	0.00113848	0.0910475
TCONS_00206861	ENSSSCG00000014433-AS2	XLOC_160515	XLOC_160515	chr2:150528777-150535867	0	0.396544	-7.83846	0.00117321	0.0929744
TCONS_00351411	ENSSSCG00000032504-AS1	XLOC_270132	XLOC_270132	chr9:100813924-100847655	0.890816	0.00376267	7.40808	0.00117411	0.0929744
TCONS_00262339	ENSSSCG00000039880-AS1	XLOC_202216	XLOC_202216	chr5:61918551-61972669	1.58693	0	11.8785	0.00140443	0.103676
TCONS_00324630	LINC3926	XLOC_248638	XLOC_248638	chr8:53691590-53692936	0	0.472371	-7.48857	0.00147778	0.106338
TCONS_00026428	ENSSSCG00000036297-OT4	ENSSSCG00000036297	-	chr1:251238907-251272902	0	1.82988	-9.35638	0.00150429	0.107088
TCONS_00233834	ENSSSCG00000031503-AS4	XLOC_180753	XLOC_180753	chr4:80427444-80460658	0.096383	0	9.34967	0.00151388	0.107229
TCONS_00301693	ENSSSCG00000036346-AS1	XLOC_230939	XLOC_230939	chr7:87877337-87901013	0	0.496769	-10.6734	0.00152408	0.107437
TCONS_00072395	NDEL1-OT3	ENSSSCG00000017986	NDEL1	chr12:53548287-53569415	0	0.514801	-9.59582	0.00156911	0.108683
TCONS_00230710	LINC2755	XLOC_178244	XLOC_178244	chr4:30277672-30423677	0.159113	0	10.4063	0.00162893	0.111187
TCONS_00030245	ECT2L-OT1	ENSSSCG00000004147	ECT2L	chr1:25627411-25645094	0	0.208307	-7.47683	0.00166637	0.112723
TCONS_00285664	GYS1-OT1	ENSSSCG00000003154	GYS1	chr6:54231137-54232756	4.22934	0	10.3717	0.00168669	0.113571
TCONS_00016710	ENSSSCG00000026960-OT1	ENSSSCG00000026960	-	chr1:115296779-115335251	0	0.727315	-11.6587	0.00170059	0.114073
TCONS_00022880	ENSSSCG00000037813-OT5	ENSSSCG00000037813	-	chr1:201413086-201544803	0	0.899223	-9.26165	0.0017317	0.115271
TCONS_00328692	LINC3968	XLOC_252036	XLOC_252036	chr8:109806911-109809302	0.815131	0	9.2262	0.00189345	0.12145
TCONS_00271981	ENSSSCG00000034540-AS1	XLOC_209456	XLOC_209456	chr6:57085524-57098626	0	0.205969	-9.09636	0.00193378	0.122918
TCONS_00067981	LINC875	XLOC_054577	XLOC_054577	chr12:3229045-3234746	0	0.301124	-9.11416	0.00194031	0.123056
TCONS_00313028	LINC3784	XLOC_239287	XLOC_239287	chr8:8217-12500	0.0532453	2.27824	-5.45559	0.00196079	0.124215
TCONS_00264784	LINC3242	XLOC_204010	XLOC_204010	chr5:89208210-89232716	0	0.353406	-11.4539	0.00202434	0.126816
TCONS_00241512	LINC2890	XLOC_186647	XLOC_186647	chr4:43464300-43480275	0.0327423	1.3673	-5.65437	0.00203553	0.127055
TCONS_00237732	ENSSSCG00000027251-AS1	XLOC_183512	XLOC_183512	chr4:125459383-125483669	0	0.347873	-7.28241	0.00212679	0.130337
TCONS_00216489	LINC2556	XLOC_167473	XLOC_167473	chr3:115689963-116447531	0.000504667	0.37844	-6.47344	0.00219678	0.133052
TCONS_00022876	ENSSSCG00000031761-OT3	ENSSSCG00000031761	-	chr1:201399431-201544803	0.163459	0	8.93647	0.00224481	0.134073
TCONS_00193844	SIRT3-OT2	ENSSSCG00000014558	SIRT3	chr2:51794-54558	1.1632	0	8.95692	0.00227106	0.135068
TCONS_00297677	ZFAND3-OT3	ENSSSCG00000039952	ZFAND3	chr7:33398015-33534617	0.241796	0	11.2692	0.00236715	0.13859
TCONS_00305019	LINC3705	XLOC_233428	XLOC_233428	chr7:18046644-18068893	0	0.518509	-9.00253	0.00241469	0.140393
TCONS_00067527	LINC871	XLOC_054321	XLOC_054321	chr11:78903643-78918209	0.65715	0	8.9388	0.00245308	0.141686
TCONS_00287965	ASAP3-OT1	ENSSSCG00000028108	ASAP3	chr6:81301629-81335560	0	0.585449	-7.25816	0.00270603	0.149431
TCONS_00294454	LINC3566	XLOC_225546	XLOC_225546	chr7:1344241-1347636	0	0.410208	-8.74213	0.0028108	0.152088
TCONS_00067982	LINC877	XLOC_054577	XLOC_054577	chr12:3229073-3234746	0	0.229344	-8.70097	0.00290957	0.155936
TCONS_00287966	ASAP3-OT2	ENSSSCG00000028108	ASAP3	chr6:81305295-81335568	1.06163	0.00920933	5.87207	0.00297755	0.157588
TCONS_00021865	FBXO34-OT3	ENSSSCG00000005057	FBXO34	chr1:184600945-184660539	0	0.173951	-10.9316	0.00297971	0.157588
TCONS_00264904	LINC3252	XLOC_204060	XLOC_204060	chr5:90492898-90521452	0.10384	0	8.7043	0.00299172	0.157937
TCONS_00313023	LINC3781	XLOC_239287	XLOC_239287	chr8:8213-13551	0.022459	2.04511	-6.18297	0.00311642	0.162475
TCONS_00163200	LINC1954	XLOC_127929	XLOC_127929	chr17:12334128-12337924	0.461317	0	8.66783	0.00313635	0.162828
TCONS_00154169	ENSSSCG00000016981-AS1	XLOC_120344	XLOC_120344	chr16:50411649-50438339	0.078788	0	8.72494	0.00319428	0.164322
TCONS_00349847	LINC4298	XLOC_268738	XLOC_268738	chr9:85386753-85422275	0.991799	0.0284043	4.80261	0.00344902	0.172393
TCONS_00271977	ENSSSCG00000027741-OT1	ENSSSCG00000027741	-	chr6:57058942-57098626	0.243026	0.00026	8.38551	0.00346623	0.172489
TCONS_00114445	LINC1368	XLOC_089126	XLOC_089126	chr14:56513167-56519969	0	0.246202	-8.61765	0.00358787	0.175595
TCONS_00313019	LINC3778	XLOC_239287	XLOC_239287	chr8:6199-6864	0.0342717	2.85624	-5.80395	0.00358852	0.175595
TCONS_00121958	ENSSSCG00000034386-AS3	XLOC_094674	XLOC_094674	chr14:31744794-31762300	0.500197	0	8.53818	0.00362279	0.17654
TCONS_00259183	LINC3170	XLOC_199805	XLOC_199805	chr5:19791700-19799557	0	0.195318	-8.51869	0.00364634	0.177329
TCONS_00305727	ENSSSCG00000030767-AS1	XLOC_234009	XLOC_234009	chr7:22825514-22892188	1.69995	0	8.50648	0.00369126	0.179102
TCONS_00349390	COL28A1-OT1	ENSSSCG00000015342	COL28A1	chr9:77481185-77678335	0.191583	0	7.83863	0.00382407	0.181945
TCONS_00165271	ENSSSCG00000040071-OT1	ENSSSCG00000040071	-	chr17:32585323-32604882	0	0.395279	-8.42316	0.00387646	0.183201
TCONS_00098939	CNTN3-OT1	ENSSSCG00000011522	CNTN3	chr13:55957489-55967908	0.561299	0.00967433	5.09995	0.00397379	0.185332
TCONS_00253531	CLEC1A-OT2	ENSSSCG00000000649	CLEC1A	chr5:61861346-61885112	0.257168	0.00245767	6.1494	0.0040455	0.187112
TCONS_00247702	ABCD3-OT4	ENSSSCG00000028620	ABCD3	chr4:122931231-122953692	1.26309	0.0206503	5.49056	0.00411417	0.18828
TCONS_00299249	ENSSSCG00000001882-AS6	XLOC_228976	XLOC_228976	chr7:58268488-58279508	0	0.561624	-8.35234	0.00420209	0.18981
TCONS_00261888	PIK3C2G-OT2	ENSSSCG00000000591	PIK3C2G	chr5:54842488-54992612	0.00421933	0.590085	-7.04923	0.00430028	0.191663
TCONS_00315972	LINC3822	XLOC_241533	XLOC_241533	chr8:55970775-55972267	0.339632	0	7.24508	0.00432071	0.191951
TCONS_00274023	SPEN-OT2	ENSSSCG00000034484	SPEN	chr6:74992405-75053380	0.437501	0	9.60241	0.00450233	0.196914
TCONS_00324728	ENSSSCG00000027301-OT1	ENSSSCG00000027301	-	chr8:55189410-55225741	0	0.207421	-6.89411	0.00461714	0.199631
TCONS_00284263	ENSSSCG00000002885-AS1	XLOC_218473	XLOC_218473	chr6:44749173-44774481	0	0.604193	-10.4329	0.00468559	0.201348
TCONS_00275247	ZMYM4-OT3	ENSSSCG00000003627	ZMYM4	chr6:91499178-91506459	0.606809	0.00746367	5.61558	0.00471655	0.201899
TCONS_00230709	LINC2756	XLOC_178244	XLOC_178244	chr4:30277672-30423677	0.184657	0	10.4388	0.00486886	0.20468
TCONS_00023872	ENSSSCG00000005217-AS1	XLOC_019215	XLOC_019215	chr1:217203949-217204960	0	0.517092	-6.84697	0.00528255	0.21551
TCONS_00062264	LINC784	XLOC_049792	XLOC_049792	chr11:5926232-5953412	0.156751	0	8.26626	0.00530574	0.215543
ENSSSCT00000054465	ENSSSCT00000054465	ENSSSCG00000035331	ENSSSCG00000035331	chr7:21173453-21183389	0	0.129383	-7.5317	0.00531002	0.215543
TCONS_00060293	LINC750	XLOC_048226	XLOC_048226	chr11:61836765-62149967	0.641396	0	10.2639	0.00537189	0.217269
TCONS_00041899	ENSSSCG00000035294-OT4	ENSSSCG00000035294	-	chr1:201664930-201731942	0.005982	0.225422	-5.27064	0.00552568	0.220796
TCONS_00261889	PIK3C2G-OT1	ENSSSCG00000000591	PIK3C2G	chr5:54842488-54992612	0	0.26877	-10.2101	0.00562496	0.222399
TCONS_00285681	HRC-OT3	ENSSSCG00000003156	HRC	chr6:54333725-54339421	0.009465	0.341492	-5.26905	0.00587294	0.227544
TCONS_00305619	ENSSSCG00000001201-AS1	XLOC_233948	XLOC_233948	chr7:21967816-21981191	0.161794	0	8.10132	0.00596143	0.229598
TCONS_00230707	LINC2752	XLOC_178244	XLOC_178244	chr4:30277643-30423677	0	0.121398	-10.0659	0.00604239	0.23191
TCONS_00068752	RGS9-OT2	ENSSSCG00000035402	RGS9	chr12:11996142-12003223	0	0.267613	-6.57035	0.00606204	0.232348
TCONS_00347393	LINC4263	XLOC_266690	XLOC_266690	chr9:55606091-55611560	0.188328	0	6.99915	0.00609804	0.233569
TCONS_00157830	FGF10-OT1	ENSSSCG00000016878	FGF10	chr16:28740066-28777985	0	0.162008	-10.0154	0.00617672	0.235304
TCONS_00299248	ENSSSCG00000001882-AS4	XLOC_228976	XLOC_228976	chr7:58268458-58279508	0.012034	0.556916	-5.12306	0.00639884	0.240355
TCONS_00137444	LINC1612	XLOC_106695	XLOC_106695	chr15:98238661-98323481	0.0115847	0.695971	-6.06756	0.00641189	0.240525
TCONS_00204754	LINC2401	XLOC_158791	XLOC_158791	chr2:122774377-122812320	0.165558	0.00212967	5.96236	0.00647426	0.241899
TCONS_00324647	ENSSSCG00000035142-AS4	XLOC_248638	XLOC_248638	chr8:53713704-53739061	0	0.289782	-6.58035	0.00671905	0.246224
TCONS_00183063	CSTF3-OT1	ENSSSCG00000040954	CSTF3	chr2:27775957-27786529	0.449852	0	10.019	0.00672371	0.246224
TCONS_00092683	LINC1158	XLOC_072191	XLOC_072191	chr13:173951429-173978472	0.174467	0	9.94824	0.00702081	0.253257
TCONS_00298937	LINC3628	XLOC_228792	XLOC_228792	chr7:53854523-53873399	0	0.0485007	-7.8946	0.00702541	0.253261
TCONS_00215868	ENSSSCG00000008513-AS1	XLOC_167102	XLOC_167102	chr3:107259096-107269944	0.714476	0	7.86323	0.00718289	0.256865
TCONS_00072099	LINC927	XLOC_057041	XLOC_057041	chr12:51986567-51996747	0.00125533	0.391849	-6.14194	0.00733752	0.259535
TCONS_00302947	ENSSSCG00000002412-AS5	XLOC_231809	XLOC_231809	chr7:104024735-104062792	0.0106257	0.349068	-5.32577	0.00735987	0.259998
TCONS_00364600	KLHL15-OT1	ENSSSCG00000027652	KLHL15	chrX:20091904-20093294	0	2.06266	-9.81812	0.00747146	0.262133
TCONS_00343409	ENSSSCG00000032723-AS1	XLOC_263515	XLOC_263515	chr9:11154970-11166948	0.003028	0.135712	-5.23146	0.00751805	0.26295
TCONS_00015637	SMAD4-OT1	ENSSSCG00000004524	SMAD4	chr1:100492455-100536537	1.0123	0	9.85577	0.00758146	0.26396
TCONS_00115954	LINC1381	XLOC_090200	XLOC_090200	chr14:77957860-77991772	0	0.193526	-9.75617	0.00778103	0.267828
TCONS_00157802	ENSSSCG00000016877-AS4	XLOC_123411	XLOC_123411	chr16:28242996-28270912	0.114627	0	9.81426	0.00783129	0.268592
TCONS_00342289	AKIP1-OT1	ENSSSCG00000033335	AKIP1	chr9:491667-537790	0	0.363174	-9.75282	0.00785023	0.268592
TCONS_00333708	LINC4055	XLOC_256109	XLOC_256109	chr9:32205693-32311735	0.139865	0.00104033	5.71948	0.0079481	0.270605
TCONS_00008789	LINC155	XLOC_007009	XLOC_007009	chr1:394885-398180	0.189304	0.000698333	5.35182	0.00803993	0.271762
TCONS_00199152	ENSSSCG00000013839-AS1	XLOC_154633	XLOC_154633	chr2:62142233-62152492	0	0.076257	-7.83996	0.00813664	0.273882
TCONS_00193808	LINC2309	XLOC_150776	XLOC_150776	chr2:151747714-151752810	0.395742	0	7.73379	0.00822683	0.275765
TCONS_00147096	ENSSSCG00000016022-AS1	XLOC_114631	XLOC_114631	chr15:90145677-90146749	0	0.32269	-6.48102	0.0082485	0.276163
TCONS_00130082	ENSSSCG00000040426-OT2	ENSSSCG00000040426	-	chr14:139012695-139050037	0.153031	0	6.51728	0.00829204	0.27651
ENSSSCT00000039563	ENSSSCT00000039563	ENSSSCG00000039668	ENSSSCG00000039668	AEMK02000548.1:2558-9591	0.355943	0	8.41046	0.00831419	0.276883
TCONS_00339353	ENSSSCG00000031818-OT8	ENSSSCG00000031818	-	chr9:102453792-102456490	0	0.217775	-7.74131	0.00832076	0.276938
TCONS_00258575	LINC3156	XLOC_199449	XLOC_199449	chr5:14055795-14068178	0	0.263993	-7.70231	0.00846267	0.279844
TCONS_00281566	ENSSSCG00000002706-AS1	XLOC_216386	XLOC_216386	chr6:12096828-12111329	0.282172	0	7.73677	0.00857776	0.281981
TCONS_00022883	ENSSSCG00000037813-OT6	ENSSSCG00000037813	-	chr1:201414091-201429838	0.770913	0.046782	3.69668	0.00859477	0.281981
TCONS_00227053	ENSSSCG00000008582-OT1	ENSSSCG00000008582	-	chr3:114597188-114605832	0	0.263137	-7.6773	0.0086786	0.282837
TCONS_00270812	ENSSSCG00000002983-AS1	XLOC_208826	XLOC_208826	chr6:48179149-48223322	1.04558	0.0588953	3.81479	0.00889825	0.285539
TCONS_00053927	LINC626	XLOC_043126	XLOC_043126	chr10:28700861-28770680	3.03464	0	7.66534	0.00922043	0.290423
TCONS_00079825	ENSSSCG00000011230-AS2	XLOC_062019	XLOC_062019	chr13:17649377-17653910	0.176081	0.001094	5.92487	0.00927314	0.291681
TCONS_00119737	ENSSSCG00000027988-OT3	ENSSSCG00000027988	-	chr14:140335835-140371867	0.123345	0	8.24016	0.00950259	0.295742
TCONS_00099179	ENSSSCG00000023806-AS1	XLOC_077212	XLOC_077212	chr13:60326542-60555880	0.112597	0	9.51353	0.00957702	0.296529
TCONS_00225856	LINC2686	XLOC_174299	XLOC_174299	chr3:100798032-100815901	0.0979027	0	8.19078	0.00993963	0.303908
TCONS_00313413	ENSSSCG00000037445-OT2	ENSSSCG00000037445	-	chr8:3803612-3858934	0.000286	0.379358	-8.41648	0.0104374	0.311068
TCONS_00047577	LINC527	XLOC_038265	XLOC_038265	chr10:2596860-2597708	0	0.265692	-6.40685	0.0104998	0.311922
TCONS_00154171	ENSSSCG00000016981-AS6	XLOC_120344	XLOC_120344	chr16:50421990-50438339	0	0.150977	-9.31166	0.0106347	0.314089
TCONS_00019839	LINC264	XLOC_015885	XLOC_015885	chr1:156735374-156748961	0.0188787	0.382745	-4.39977	0.0107661	0.31582
TCONS_00104085	ENSSSCG00000025770-AS3	XLOC_081193	XLOC_081193	chr13:124697982-124700953	0	0.277935	-6.52917	0.0108172	0.31666
TCONS_00027984	LINC352	XLOC_022321	XLOC_022321	chr1:273590950-273607016	0	0.47853	-6.14977	0.0108845	0.317359
TCONS_00186732	ENSSSCG00000034339-OT1	ENSSSCG00000034339	-	chr2:77220743-77249306	0.463289	0	9.26819	0.0109479	0.318499
TCONS_00304030	ENSSSCG00000001010-AS2	XLOC_232614	XLOC_232614	chr7:1651767-1656551	0.230052	0	7.56626	0.0111762	0.321329
TCONS_00286817	UBE2J2-OT1	ENSSSCG00000003334	UBE2J2	chr6:63556140-63568014	0.802374	0	7.68297	0.0112903	0.323218
TCONS_00067360	LINC862	XLOC_054217	XLOC_054217	chr11:76616931-76649479	0.214216	5.39156	-4.97475	0.0112949	0.323218
TCONS_00235751	LINC2828	XLOC_181968	XLOC_181968	chr4:99579221-99597371	0.160135	0	9.20742	0.0113182	0.323577
TCONS_00184905	LRRC25-OT1	ENSSSCG00000036963	LRRC25	chr2:59435802-59453065	0.499962	0	6.16323	0.0115447	0.326442
TCONS_00157142	RICTOR-OT2	ENSSSCG00000016853	RICTOR	chr16:24229674-24292208	0.0105237	0.641951	-5.72212	0.0116169	0.327453
TCONS_00264876	LINC3247	XLOC_204060	XLOC_204060	chr5:90403214-90508073	0	0.16547	-9.10973	0.0119386	0.331165
TCONS_00301613	LINC3660	XLOC_230865	XLOC_230865	chr7:86110104-86124472	1.16824	0.00775833	6.55238	0.0120739	0.332879
TCONS_00235752	LINC2827	XLOC_181968	XLOC_181968	chr4:99579221-99597371	0	0.108389	-9.09514	0.0121226	0.333408
TCONS_00324785	LINC3929	XLOC_248763	XLOC_248763	chr8:56031070-56031593	0	0.766843	-6.39635	0.0121953	0.334565
TCONS_00286263	LINC3493	XLOC_219607	XLOC_219607	chr6:58644053-58646246	0	0.248558	-7.57857	0.0125005	0.338095
TCONS_00067359	LINC861	XLOC_054217	XLOC_054217	chr11:76616931-76635315	6.98975	0.878638	2.69402	0.0125209	0.338095
TCONS_00364434	LINC4457	XLOC_280968	XLOC_280968	chrX:16659724-16664131	0	0.720352	-6.11597	0.0125374	0.338379
TCONS_00235258	NUP210L-OT2	ENSSSCG00000038125	NUP210L	chr4:95688820-95699446	4.43132	0	9.02001	0.0127717	0.341022
TCONS_00085423	LINC1085	XLOC_066097	XLOC_066097	chr13:86580965-86623637	0.275459	0	7.4906	0.0128445	0.342566
TCONS_00162425	LINC1948	XLOC_127439	XLOC_127439	chr17:601483-606678	0.063209	0.966134	-4.1103	0.0128846	0.343312
TCONS_00181498	LINC2178	XLOC_141861	XLOC_141861	chr2:6754425-6757174	0.652179	0	8.99373	0.0129928	0.344891
TCONS_00062519	LINC802	XLOC_049989	XLOC_049989	chr11:7497949-7514968	0.0331707	0.379697	-3.76177	0.0130804	0.346238
TCONS_00026418	ENSSSCG00000036297-OT2	ENSSSCG00000036297	-	chr1:251208874-251272902	0.0248007	2.78139	-6.52787	0.013095	0.346463
TCONS_00222110	LINC2639	XLOC_171330	XLOC_171330	chr3:53098850-53148989	0	0.205127	-6.58566	0.0132169	0.348561
TCONS_00130726	LINC1546	XLOC_101251	XLOC_101251	chr15:6996411-7006730	1.3197	0.0465573	4.43708	0.0133199	0.349622
TCONS_00149869	LINC1759	XLOC_116856	XLOC_116856	chr15:127695561-127706658	0.160988	0	8.96465	0.0133341	0.349828
TCONS_00278395	ENSSSCG00000033977-OT2	ENSSSCG00000033977	-	chr6:147177031-147258023	0.190648	0.001559	5.52358	0.0133529	0.349866
TCONS_00173663	LINC2085	XLOC_135805	XLOC_135805	chr18:19442183-19444412	0	0.240179	-6.26845	0.0135033	0.35263
TCONS_00332746	LINC4036	XLOC_255343	XLOC_255343	chr9:18768943-18773368	0	0.221151	-5.98763	0.0137091	0.355093
TCONS_00011544	ENSSSCG00000039357-OT1	ENSSSCG00000039357	-	chr1:39850463-39868747	0	0.276168	-7.27478	0.0137615	0.355748
TCONS_00227050	ENSSSCG00000008585-AS1	XLOC_175222	XLOC_175222	chr3:114583631-114598574	0	0.142761	-6.21801	0.013769	0.355778
TCONS_00332497	THRSP-OT1	ENSSSCG00000033822	THRSP	chr9:12435040-12485139	411.821	2015.37	-2.54443	0.0137895	0.355981
TCONS_00150132	LINC1771	XLOC_117027	XLOC_117027	chr15:131360604-131363928	0.618357	0	5.94797	0.0138955	0.357478
TCONS_00068814	PITPNC1-OT1	ENSSSCG00000017274	PITPNC1	chr12:13853013-13916243	0.402944	0.024152	3.72353	0.0139159	0.357771
TCONS_00264905	LINC3255	XLOC_204060	XLOC_204060	chr5:90492898-90522218	0.092229	0	8.95784	0.0139556	0.358506
TCONS_00340682	XPR1-OT2	ENSSSCG00000015537	XPR1	chr9:122254165-122299653	0.27296	0	8.88151	0.0140967	0.360664
TCONS_00192629	LINC2293	XLOC_149973	XLOC_149973	chr2:141380034-141395998	0	0.249084	-6.58232	0.0141121	0.360664
TCONS_00298907	LINC3621	XLOC_228776	XLOC_228776	chr7:53566614-53576203	0.181879	0	8.87376	0.0141508	0.360686
TCONS_00207230	SUN1-OT1	ENSSSCG00000007544	SUN1	chr3:486035-489440	1.16388	0.0457543	4.20242	0.0141686	0.360813
TCONS_00258249	ENSSSCG00000035577-AS2	XLOC_199235	XLOC_199235	chr5:9416441-9485598	0	0.211356	-8.07333	0.0142099	0.361433
TCONS_00190411	ENSSSCG00000014207-AS1	XLOC_148130	XLOC_148130	chr2:117056775-117119512	0	0.119382	-6.23857	0.0142273	0.361656
TCONS_00017207	ENSSSCG00000032141-AS1	XLOC_013770	XLOC_013770	chr1:123403185-123477608	0	0.489708	-8.84955	0.014428	0.36488
TCONS_00270827	LINC3337	XLOC_208839	XLOC_208839	chr6:48211760-48228658	0.941122	0.06823	3.44149	0.0145294	0.365603
TCONS_00230705	LINC2750	XLOC_178244	XLOC_178244	chr4:30277642-30423677	0.066497	0	8.83476	0.0145855	0.366061
TCONS_00060314	LINC751	XLOC_048226	XLOC_048226	chr11:62122668-62149967	0.0926983	0.713185	-3.16638	0.0147599	0.368221
TCONS_00097121	CISH-OT1	ENSSSCG00000040581	CISH	chr13:33097399-33125816	0.1761	0	7.18269	0.015033	0.372396
TCONS_00262347	ENSSSCG00000039880-AS7	XLOC_202216	XLOC_202216	chr5:61944475-61972775	0.232271	0	8.78499	0.0151385	0.373861
TCONS_00167663	ENSSSCG00000033946-AS2	XLOC_131521	XLOC_131521	chr17:62125196-62126850	0.531274	0	7.16178	0.0155558	0.378529
TCONS_00200789	ENSSSCG00000013457-AS1	XLOC_155598	XLOC_155598	chr2:76392342-76393032	0.338999	0	5.93454	0.0156723	0.379232
TCONS_00363217	ENSSSCG00000037777-AS3	XLOC_280003	XLOC_280003	chrX:124876540-124881383	0.353492	0.000596667	4.77238	0.0157752	0.381248
TCONS_00247703	ABCD3-OT5	ENSSSCG00000028620	ABCD3	chr4:122939867-122953692	0.640961	0.001314	4.93435	0.0159044	0.382555
TCONS_00212161	REEP1-OT1	ENSSSCG00000023710	REEP1	chr3:58544548-58558934	0	0.145215	-7.52969	0.0159216	0.382803
TCONS_00346946	LINC4255	XLOC_266332	XLOC_266332	chr9:49174465-49206982	0.119747	0	8.74847	0.0160442	0.384401
TCONS_00100271	ENSSSCG00000011627-AS1	XLOC_078076	XLOC_078076	chr13:73381508-73538117	0	0.376346	-5.9074	0.0160983	0.384757
TCONS_00040573	LINC477	XLOC_032563	XLOC_032563	chr1:181795810-181816019	0.315864	0	7.18543	0.0161681	0.385428
TCONS_00100939	TFDP2-OT1	ENSSSCG00000037647	TFDP2	chr13:82869876-82892643	0.340114	0.00568433	5.36339	0.0162	0.385428
TCONS_00072109	LINC938	XLOC_057041	XLOC_057041	chr12:51986689-51996747	0.103901	2.1669	-4.65729	0.0162549	0.386044
TCONS_00369839	LINC4526	XLOC_285602	XLOC_285602	chrX:104668734-104673815	0.00599533	0.314578	-5.06489	0.0163489	0.386648
TCONS_00215742	ENSSSCG00000008504-AS1	XLOC_166990	XLOC_166990	chr3:103789737-103815963	0.557255	0.022682	4.04913	0.0163765	0.386947
TCONS_00353219	ENSSSCG00000015556-AS1	XLOC_271573	XLOC_271573	chr9:124475462-124488861	0.206217	0.002422	5.8226	0.0164156	0.387192
TCONS_00072103	LINC932	XLOC_057041	XLOC_057041	chr12:51986627-51996747	0	0.199387	-7.13732	0.0165115	0.388051
TCONS_00000582	ENSSSCG00000036465-OT2	ENSSSCG00000036465	-	AEMK02000189.1:74210-153944	0.211522	0	7.11463	0.0165522	0.388684
TCONS_00347468	ZBTB44-OT2	ENSSSCG00000015247	ZBTB44	chr9:56898373-56956269	0.722102	8.96667e-05	5.35347	0.0165741	0.388875
TCONS_00067879	ENSSSCG00000039849-AS1	XLOC_054504	XLOC_054504	chr12:1563164-1567207	0	0.858729	-8.59498	0.0166979	0.38982
TCONS_00038331	LINC454	XLOC_030782	XLOC_030782	chr1:142752895-142754546	1.17129	0	8.63129	0.0168312	0.390888
TCONS_00028122	LINC359	XLOC_022400	XLOC_022400	chr1:779698-802828	0.134548	0	8.63129	0.0168358	0.390888
TCONS_00017136	FAM227B-OT1	ENSSSCG00000004648	FAM227B	chr1:122370547-122442881	0.00535333	0.429343	-5.14069	0.0168615	0.39106
TCONS_00298906	LINC3622	XLOC_228776	XLOC_228776	chr7:53566614-53576203	0.1463	0	8.62215	0.0170121	0.393085
TCONS_00298905	LINC3619	XLOC_228776	XLOC_228776	chr7:53558162-53582102	0.122474	0	8.60371	0.0172582	0.396551
TCONS_00332305	LINC4020	XLOC_255022	XLOC_255022	chr9:9779161-9781997	0	0.288349	-7.17122	0.017367	0.397623
TCONS_00306341	LINC3719	XLOC_234249	XLOC_234249	chr7:27175359-27175639	0	0.632993	-6.07907	0.017592	0.399997
TCONS_00149872	LINC1763	XLOC_116856	XLOC_116856	chr15:127695561-127706671	0.178868	0	8.56042	0.0177605	0.402979
TCONS_00016282	LINC231	XLOC_013118	XLOC_013118	chr1:110915958-110922629	0	0.169039	-8.50622	0.0177613	0.402979
TCONS_00048448	LINC548	XLOC_038992	XLOC_038992	chr10:13979830-13987909	0.22321	0	8.60435	0.0179458	0.405044
TCONS_00238794	CHRAC1-OT1	ENSSSCG00000005933	CHRAC1	chr4:3025882-3028142	0.442078	0.004639	4.98113	0.0181282	0.407856
TCONS_00046302	ENSSSCG00000005663-OT1	ENSSSCG00000005663	-	chr1:269172398-269173601	0	0.340441	-6.9427	0.0185439	0.414726
TCONS_00155733	LINC1850	XLOC_121675	XLOC_121675	chr16:78085467-78092273	0.196512	0	6.15449	0.0188527	0.418972
TCONS_00233521	ENSSSCG00000031826-OT2	ENSSSCG00000031826	-	chr4:75640682-75646116	0	0.3434	-5.80595	0.0189167	0.420063
TCONS_00227830	LINC2713	XLOC_175920	XLOC_175920	chr3:126132658-126133580	0.537101	0.00874033	5.27413	0.0189885	0.420498
TCONS_00193806	SMIM3-OT1	ENSSSCG00000040151	SMIM3	chr2:151747660-151764029	0.841032	0.0707563	3.24553	0.0190337	0.4207
TCONS_00228940	TMEM71-OT1	ENSSSCG00000005951	TMEM71	chr4:8505420-8519087	0	0.102896	-7.47584	0.0191159	0.421829
TCONS_00209460	ENSSSCG00000035000-AS2	XLOC_162368	XLOC_162368	chr3:24238738-24362930	0.00590733	0.380855	-5.74061	0.0197529	0.430661
TCONS_00305731	ENSSSCG00000030767-AS4	XLOC_234009	XLOC_234009	chr7:22825514-22959367	1.27224	0	8.40503	0.0198492	0.432092
TCONS_00328709	ENSSSCG00000009118-AS1	XLOC_252040	XLOC_252040	chr8:109986100-110028129	0.493776	0.0145037	4.65836	0.0202433	0.436959
TCONS_00094280	ENSSSCG00000012046-OT1	ENSSSCG00000012046	-	chr13:197985339-197998280	0.519685	0	5.91983	0.0203704	0.438539
TCONS_00119738	ENSSSCG00000027988-OT5	ENSSSCG00000027988	-	chr14:140335835-140371867	0.573132	0	8.41982	0.0204438	0.439149
TCONS_00169852	ENSSSCG00000007189-AS3	XLOC_133174	XLOC_133174	chr17:33961050-33971766	0	0.279558	-8.35633	0.020446	0.439149
TCONS_00182006	FADS1-OT1	ENSSSCG00000024015	FADS1	chr2:9724152-9750506	1.04114	0	8.36178	0.0204939	0.439778
TCONS_00313033	LINC3787	XLOC_239287	XLOC_239287	chr8:10335-12500	0	1.70847	-8.35957	0.0205655	0.44054
TCONS_00270931	ENSSSCG00000002993-AS2	XLOC_208898	XLOC_208898	chr6:49062981-49108646	0.146456	0	8.35077	0.0206616	0.441425
TCONS_00270825	LINC3336	XLOC_208839	XLOC_208839	chr6:48211714-48218433	1.02755	0.0665367	3.5524	0.0208626	0.444036
TCONS_00260425	LINC3189	XLOC_200730	XLOC_200730	chr5:35220216-35243166	0.0125223	0.320214	-4.54477	0.0209077	0.444661
TCONS_00261181	ETFRF1-OT2	ENSSSCG00000033843	ETFRF1	chr5:48538665-48555577	0.139668	0	8.31752	0.0209918	0.445928
TCONS_00313089	LINC3792	XLOC_239310	XLOC_239310	chr8:387466-399625	0	0.292106	-8.304	0.0210675	0.446713
TCONS_00349812	LINC4295	XLOC_268738	XLOC_268738	chr9:85341651-85422274	0.00804233	0.610316	-6.36195	0.0210949	0.446811
TCONS_00243253	LINC2913	XLOC_188069	XLOC_188069	chr4:71611294-71614127	0.270249	0.007954	4.49016	0.021589	0.453483
TCONS_00104083	ENSSSCG00000025770-AS2	XLOC_081193	XLOC_081193	chr13:124697982-124699788	0	0.114582	-5.61018	0.0222197	0.461594
TCONS_00230711	LINC2757	XLOC_178244	XLOC_178244	chr4:30277682-30423677	0.00166633	0.103171	-5.67843	0.0222957	0.462832
TCONS_00248931	TTLL1-OT1	ENSSSCG00000000035	TTLL1	chr5:5793781-5801035	1.19275	0	6.89307	0.0224583	0.464157
TCONS_00099164	LINC1230	XLOC_077212	XLOC_077212	chr13:60179805-60257579	0	0.0771177	-6.81956	0.0226075	0.466084
TCONS_00339341	ENSSSCG00000031818-OT2	ENSSSCG00000031818	-	chr9:102398481-102510702	0	0.0537033	-8.16725	0.0226761	0.466961
TCONS_00304713	ATXN1-OT1	ENSSSCG00000001065	ATXN1	chr7:12456158-12721993	0	0.41021	-8.19327	0.0230991	0.472723
TCONS_00068407	CD300C-OT1	ENSSSCG00000017236	CD300C	chr12:6632077-6636118	0	0.672125	-8.17881	0.0232996	0.475684
TCONS_00062515	LINC798	XLOC_049989	XLOC_049989	chr11:7497949-7512448	0	0.139666	-8.13208	0.023345	0.476026
TCONS_00332301	LINC4018	XLOC_255022	XLOC_255022	chr9:9779147-9781997	0.671269	0.007908	5.62033	0.0234312	0.477095
TCONS_00026174	FSD1L-OT1	ENSSSCG00000005426	FSD1L	chr1:246813639-246819080	0.711881	0.04609	3.60794	0.0238742	0.482457
TCONS_00200142	HNRNPM-OT1	ENSSSCG00000013602	HNRNPM	chr2:70794759-70801218	1.98974	0.286226	2.51218	0.0240601	0.484995
TCONS_00286193	ENSSSCG00000038927-AS4	XLOC_219557	XLOC_219557	chr6:58226609-58242316	0.229168	0	6.71186	0.0241902	0.486922
TCONS_00338588	ENSSSCG00000039593-OT2	ENSSSCG00000039593	-	chr9:92238049-92261829	0.338265	0	6.77182	0.0243087	0.487968
TCONS_00235824	ENSSSCG00000006704-AS2	XLOC_182012	XLOC_182012	chr4:100442748-100450425	0	0.248509	-8.07151	0.0243089	0.487968
TCONS_00276557	SNRPD1-OT1	ENSSSCG00000003701	SNRPD1	chr6:106775936-106820885	0.302458	0.000794	7.07104	0.0243114	0.487968
ENSSSCT00000037777	ENSSSCT00000037777	ENSSSCG00000036884	ENSSSCG00000036884	chr4:93660534-93670066	0.03053	0	5.53031	0.0244389	0.48896
TCONS_00334671	LINC4066	XLOC_256851	XLOC_256851	chr9:42000160-42027424	1.63441	0.221194	2.59377	0.0247086	0.492781
TCONS_00233881	LINC2808	XLOC_180827	XLOC_180827	chr4:80591020-80703504	0	0.283173	-8.10427	0.0247542	0.492791
TCONS_00352701	KIAA0040-OT1	ENSSSCG00000040719	KIAA0040	chr9:117253831-117287736	0.00384067	0.275348	-5.71974	0.0250149	0.495691
TCONS_00280606	LINC3417	XLOC_215540	XLOC_215540	chr6:1488117-1495479	0.203135	0	6.74905	0.025096	0.495867
TCONS_00070959	ENSSSCG00000039569-AS1	XLOC_056388	XLOC_056388	chr12:39351072-39367051	0.302622	3.29333	-3.59395	0.0251859	0.497028
TCONS_00313026	LINC3783	XLOC_239287	XLOC_239287	chr8:8213-20870	0	0.862566	-6.91408	0.0252215	0.497555
TCONS_00132537	ENSSSCG00000034267-OT1	ENSSSCG00000034267	-	chr15:39132640-39416216	0.402758	0	6.68991	0.0255309	0.501234
TCONS_00129381	ENSSSCG00000037574-AS1	XLOC_100229	XLOC_100229	chr14:128339320-128354140	0.593672	0.077466	2.66651	0.0255767	0.501234
TCONS_00262131	ENSSSCG00000040275-AS2	XLOC_202072	XLOC_202072	chr5:59492007-59493020	0	0.353591	-5.70992	0.0255787	0.501234
TCONS_00192107	ENSSSCG00000014287-AS2	XLOC_149593	XLOC_149593	chr2:135151664-135155244	0.204978	0	6.77512	0.0256241	0.501288
TCONS_00162194	LINC1944	XLOC_127243	XLOC_127243	chr16:76299855-76304718	0.536667	0.00919533	4.66068	0.0259659	0.505519
TCONS_00084189	ENSSSCG00000039437-OT1	ENSSSCG00000039437	-	chr13:71762303-71779900	0	0.893767	-7.96896	0.026077	0.506664
TCONS_00072112	LINC939	XLOC_057041	XLOC_057041	chr12:51989076-51996747	0	0.13911	-6.59764	0.0261418	0.507018
TCONS_00302936	ENSSSCG00000002411-AS1	XLOC_231809	XLOC_231809	chr7:103999170-104024682	0	0.238509	-8.0094	0.0261942	0.507684
TCONS_00239230	LINC2866	XLOC_184632	XLOC_184632	chr4:12918433-13154310	0	0.226653	-5.57737	0.0262787	0.508534
TCONS_00258613	LINC3159	XLOC_199483	XLOC_199483	chr5:14383399-14388994	0	0.25118	-6.56904	0.0264715	0.510367
TCONS_00123579	PPIL2-OT1	ENSSSCG00000010083	PPIL2	chr14:50190607-50205987	0.402865	0	6.57299	0.026987	0.51588
TCONS_00284802	ENSSSCG00000002988-AS1	XLOC_218776	XLOC_218776	chr6:48419833-48461035	0	0.151687	-7.90095	0.0273917	0.518686
TCONS_00270892	SPTBN4-OT2	ENSSSCG00000037494	SPTBN4	chr6:48808858-48812652	0	0.345306	-6.99332	0.0274032	0.518686
TCONS_00222647	LINC2649	XLOC_171687	XLOC_171687	chr3:59509009-59539263	0.0420163	0	7.95308	0.0274146	0.518686
TCONS_00262342	ENSSSCG00000039880-AS4	XLOC_202216	XLOC_202216	chr5:61928259-61972669	0.264479	0	6.7511	0.027974	0.525208
TCONS_00331626	LINC4010	XLOC_254561	XLOC_254561	chr9:615920-618529	0.36895	0.00914267	4.57481	0.0281069	0.526702
TCONS_00337987	LINC4106	XLOC_259349	XLOC_259349	chr9:85404086-85412747	0.0915653	0.632759	-3.04699	0.0281964	0.527377
TCONS_00028932	LINC391	XLOC_022968	XLOC_022968	chr1:16792235-16795635	0.20806	0	5.662	0.0289083	0.535542
TCONS_00072095	LINC930	XLOC_057041	XLOC_057041	chr12:51986567-51996747	0	0.264876	-7.84413	0.0289959	0.536195
TCONS_00298935	LINC3626	XLOC_228792	XLOC_228792	chr7:53854513-53873399	0.073883	0	7.87708	0.0292222	0.539306
TCONS_00190309	WDR36-OT1	ENSSSCG00000014199	WDR36	chr2:115847651-115907635	0.094577	0.94652	-3.49059	0.0293745	0.540523
TCONS_00009388	LINC173	XLOC_007444	XLOC_007444	chr1:8356031-8357083	0.209583	0	5.70631	0.0295164	0.542136
TCONS_00231149	LINC2763	XLOC_178612	XLOC_178612	chr4:36462189-36462867	0.36046	0	5.49653	0.0295247	0.542136
TCONS_00099658	ENSSSCG00000011542-AS2	XLOC_077594	XLOC_077594	chr13:65719174-65750700	0.244952	0	7.85402	0.0297883	0.545467
TCONS_00233588	LINC2796	XLOC_180607	XLOC_180607	chr4:76859925-76887410	0.00291233	0.165066	-5.56631	0.0302156	0.550168
TCONS_00326112	ENSSSCG00000009021-AS1	XLOC_249796	XLOC_249796	chr8:77966770-77970431	0	0.187236	-7.81743	0.0303327	0.551141
TCONS_00041920	ENSSSCG00000035294-OT17	ENSSSCG00000035294	-	chr1:201677636-201732376	0.171482	0.00312433	5.37103	0.0303893	0.551457
TCONS_00136843	LINC1603	XLOC_106367	XLOC_106367	chr15:93285409-93363556	0.081878	0.00146833	4.80404	0.0305211	0.552438
TCONS_00141571	LINC1681	XLOC_109866	XLOC_109866	chr15:7483354-7495345	0	0.0762947	-7.79567	0.0310097	0.55769
TCONS_00041906	ENSSSCG00000035294-OT8	ENSSSCG00000035294	-	chr1:201664930-201737213	0.21953	0.00781433	3.96516	0.0311625	0.559278
TCONS_00305620	ENSSSCG00000001201-AS2	XLOC_233948	XLOC_233948	chr7:21967816-21981260	0.131847	0	7.79021	0.0312	0.559278
TCONS_00320402	EIF4E-OT2	ENSSSCG00000028420	EIF4E	chr8:121424135-121450096	0.474348	0.00346167	5.70123	0.0312693	0.559717
TCONS_00242877	CSPP1-OT1	ENSSSCG00000006202	CSPP1	chr4:67724529-67738877	0.221572	0	5.57423	0.031439	0.562004
TCONS_00017240	ENSSSCG00000032141-AS3	XLOC_013770	XLOC_013770	chr1:123461462-123477608	0.390272	0.007091	4.99047	0.0315109	0.562781
TCONS_00260316	ENSSSCG00000023936-AS8	XLOC_200642	XLOC_200642	chr5:34218221-34262882	0.003721	0.107119	-4.60921	0.0315636	0.56303
TCONS_00228473	LINC2721	XLOC_176311	XLOC_176311	chr4:945646-949850	0	0.333817	-6.45375	0.0317724	0.564326
TCONS_00233374	LINC2792	XLOC_180425	XLOC_180425	chr4:72542208-72546510	0	0.242748	-7.70748	0.0317912	0.564326
TCONS_00173232	CNOT4-OT1	ENSSSCG00000021354	CNOT4	chr18:13821546-13884053	0	0.165484	-7.77638	0.0318196	0.564326
TCONS_00165908	ENSSSCG00000035013-OT6	ENSSSCG00000035013	-	chr17:39032939-39064730	0	0.199232	-7.77638	0.0318261	0.564326
TCONS_00269551	ENSSSCG00000034721-OT3	ENSSSCG00000034721	-	chr6:29884268-29903207	0.362738	0.0158277	3.99724	0.0321232	0.568249
TCONS_00050341	STAM-OT1	ENSSSCG00000011036	STAM	chr10:44007888-44016077	0	0.092701	-7.69146	0.0321954	0.568815
TCONS_00057843	LINC725	XLOC_046131	XLOC_046131	chr11:13877724-13891233	0.20837	0	6.44723	0.0324229	0.570765
TCONS_00195441	ENSSSCG00000034028-OT1	ENSSSCG00000034028	-	chr2:13701824-13834910	0.033658	0.538907	-3.39568	0.0325123	0.571585
TCONS_00002514	ENSSSCG00000040934-AS1	XLOC_002114	XLOC_002114	AEMK02000361.1:1686214-1701890	0.0103603	0.238073	-4.62588	0.03271	0.572785
TCONS_00271982	ENSSSCG00000034540-AS2	XLOC_209456	XLOC_209456	chr6:57089601-57098626	0.0156787	0.141057	-3.42791	0.0328599	0.573963
TCONS_00371029	LINC4535	XLOC_286611	XLOC_286611	chrX:118471986-118566781	0	0.191611	-5.68887	0.032977	0.574916
TCONS_00002723	LINC60	XLOC_002308	XLOC_002308	AEMK02000390.1:8779-17129	0.320705	0	5.48448	0.0332468	0.578449
TCONS_00328846	ENSSSCG00000009133-OT3	ENSSSCG00000009133	-	chr8:111983967-112028177	0.130033	0	6.52281	0.0332613	0.578449
TCONS_00295286	LINC3584	XLOC_226227	XLOC_226227	chr7:11245028-11250467	0.211366	1.62633	-3.18852	0.0332753	0.578449
TCONS_00212217	LINC2509	XLOC_164156	XLOC_164156	chr3:59011408-59012781	0.381662	0	5.6861	0.0332823	0.578449
TCONS_00195230	ENSSSCG00000013102-OT1	ENSSSCG00000013102	-	chr2:11294473-11299513	0.0128237	0.206874	-4.12142	0.0333563	0.578844
TCONS_00127807	ANKRD1-OT1	ENSSSCG00000010461	ANKRD1	chr14:102589053-102595521	0	0.19871	-5.32845	0.0335343	0.580466
TCONS_00307170	MRPL2-OT1	ENSSSCG00000001658	MRPL2	chr7:38118910-38121504	0.403198	0	7.68887	0.0335392	0.580466
TCONS_00027593	ENSSSCG00000005659-AS1	XLOC_022100	XLOC_022100	chr1:269122024-269123329	0.404893	0.0172887	4.19017	0.0335425	0.580466
TCONS_00235432	THEM5-OT1	ENSSSCG00000006614	THEM5	chr4:97354474-97366331	0	0.377727	-5.46821	0.0336519	0.581823
TCONS_00062183	MTIF3-OT2	ENSSSCG00000037313	MTIF3	chr11:4998106-5043224	0.451924	0	6.66439	0.0337131	0.582506
TCONS_00028388	LINC374	XLOC_022592	XLOC_022592	chr1:7492747-7495667	0.0494863	0	5.56972	0.0340009	0.585167
TCONS_00298730	ENSSSCG00000035079-AS2	XLOC_228665	XLOC_228665	chr7:52202723-52255873	0	0.23323	-6.2804	0.0340371	0.58541
TCONS_00123701	MED15-OT2	ENSSSCG00000010107	MED15	chr14:50978943-51020707	0.180107	0	7.00923	0.0345	0.590871
TCONS_00271196	CEACAM19-OT1	ENSSSCG00000003078	CEACAM19	chr6:51189631-51233811	0	0.16792	-7.65486	0.0347523	0.593208
TCONS_00321007	ENSSSCG00000009208-AS2	XLOC_245823	XLOC_245823	chr8:130347231-130356101	0.012618	0.26932	-4.32173	0.0348914	0.594689
TCONS_00316528	PARM1-OT1	ENSSSCG00000008966	PARM1	chr8:70888327-70897031	0.219325	0.00282333	5.87779	0.0349221	0.594718
TCONS_00216425	ENSSSCG00000008593-AS6	XLOC_167473	XLOC_167473	chr3:115177860-115273323	0.444135	0.0242013	3.80282	0.0349512	0.594804
TCONS_00134262	GALNT13-OT1	ENSSSCG00000022671	GALNT13	chr15:61440652-61512131	0	0.185415	-6.30145	0.0349774	0.59507
TCONS_00251042	SLC16A7-OT1	ENSSSCG00000000456	SLC16A7	chr5:24793462-24877710	7.54658	1.42906	2.14491	0.0349893	0.595092
TCONS_00110980	ADAM28-OT1	ENSSSCG00000009644	ADAM28	chr14:8435866-8438761	0.00455167	0.362821	-4.44282	0.0350006	0.595106
TCONS_00206096	ENSSSCG00000014363-AS3	XLOC_159898	XLOC_159898	chr2:142133197-142165813	0	0.174248	-6.97391	0.0350684	0.595899
TCONS_00256649	LINC3128	XLOC_198007	XLOC_198007	chr5:91128718-91129209	0.341817	0	5.47513	0.0351292	0.596557
TCONS_00342050	LINC4178	XLOC_262542	XLOC_262542	chr9:134954012-134967283	0.27885	0.00234967	6.4412	0.0351349	0.596557
TCONS_00341369	LINC4152	XLOC_262002	XLOC_262002	chr9:127819233-127823615	0.323563	0	5.34169	0.0351389	0.596557
TCONS_00205823	LINC2412	XLOC_159711	XLOC_159711	chr2:138144749-138154953	0.0145343	0.371509	-4.33299	0.0353167	0.599395
TCONS_00213558	ENSSSCG00000008363-AS1	XLOC_165220	XLOC_165220	chr3:77421863-77423836	0	0.344666	-6.24785	0.0356561	0.602875
TCONS_00117104	ZNF239-OT1	ENSSSCG00000029576	ZNF239	chr14:92189820-92198207	0	0.136701	-6.37559	0.0358219	0.602875
TCONS_00241513	LINC2891	XLOC_186647	XLOC_186647	chr4:43464300-43480275	0	0.179577	-7.61197	0.0358419	0.602875
TCONS_00131149	LINC1559	XLOC_101629	XLOC_101629	chr15:13502551-13505628	0.336755	0	6.34947	0.0358629	0.602875
TCONS_00258576	LINC3155	XLOC_199449	XLOC_199449	chr5:14055795-14068178	0	0.107725	-6.26717	0.0358903	0.603138
TCONS_00028121	LINC358	XLOC_022400	XLOC_022400	chr1:779698-801364	0.023155	0.292965	-3.92916	0.0359122	0.603207
ENSSSCT00000060630	ENSSSCT00000060630	ENSSSCG00000035563	ENSSSCG00000035563	AEMK02000682.1:1433448-1441532	0.00160933	0.190852	-5.86505	0.0359953	0.604183
TCONS_00246183	MAB21L3-OT3	ENSSSCG00000006742	MAB21L3	chr4:104621324-104650909	0.124591	0	6.92264	0.0361354	0.604752
TCONS_00330158	LINC3983	XLOC_253314	XLOC_253314	chr8:126714438-126722959	0.0801463	0.455769	-2.76993	0.0363516	0.606194
TCONS_00212590	LINC2517	XLOC_164481	XLOC_164481	chr3:64683042-64766185	0.0136953	0.295576	-3.9903	0.0364459	0.607048
TCONS_00239950	LINC2872	XLOC_185256	XLOC_185256	chr4:22530844-22539432	0.399889	0	7.57986	0.0366678	0.609124
TCONS_00270417	LINC3326	XLOC_208582	XLOC_208582	chr6:45505288-45506697	0.215377	0	6.31205	0.0367618	0.61007
TCONS_00067651	WDR45B-OT1	ENSSSCG00000017133	WDR45B	chr12:522743-549156	0.766499	0.0513297	3.52526	0.0367692	0.61007
TCONS_00281810	ENSSSCG00000040279-OT4	ENSSSCG00000040279	-	chr6:14924456-14942675	0	0.206937	-6.2678	0.0369156	0.611942
TCONS_00268074	MLKL-OT2	ENSSSCG00000002716	MLKL	chr6:12872245-12951765	0.176634	0	7.618	0.0370333	0.612669
TCONS_00223350	ENSSSCG00000008298-AS1	XLOC_172310	XLOC_172310	chr3:69206260-69208102	0.583366	0.0209023	4.1596	0.037255	0.615073
ENSSSCT00000055217	ENSSSCT00000055217	ENSSSCG00000035340	ENSSSCG00000035340	AEMK02000282.1:28686-50037	0.24037	0.008144	3.86626	0.0374227	0.616817
TCONS_00004725	ENSSSCG00000036254-AS1	XLOC_003819	XLOC_003819	AEMK02000478.1:82277-180877	0	0.29501	-6.18035	0.0380541	0.623795
TCONS_00008310	LINC144	XLOC_006563	XLOC_006563	AEMK02000698.1:647972-659480	0.0230663	0.405984	-4.07789	0.0381007	0.624282
TCONS_00293441	C1orf185-OT2	ENSSSCG00000031188	C1orf185	chr6:161010935-161104307	0.110423	0	7.52211	0.0383686	0.626825
TCONS_00170537	ENSSSCG00000037248-OT2	ENSSSCG00000037248	-	chr17:40599855-40623132	0.52416	0.0353133	3.60167	0.0386361	0.628981
TCONS_00053021	LBR-OT1	ENSSSCG00000032397	LBR	chr10:13415682-13416796	0.268827	0	5.49711	0.0386514	0.628981
TCONS_00311816	ENSSSCG00000038728-OT1	ENSSSCG00000038728	-	chr7:98670206-98691744	0.34643	0	5.63275	0.0387208	0.628981
TCONS_00157798	ENSSSCG00000016877-AS1	XLOC_123411	XLOC_123411	chr16:28204812-28209230	0.346515	0.00901467	4.70115	0.0387222	0.628981
TCONS_00066610	LINC850	XLOC_053571	XLOC_053571	chr11:57718248-57792562	0	0.223055	-6.19621	0.0388704	0.629994
TCONS_00234271	LINC2813	XLOC_181094	XLOC_181094	chr4:86398571-86433223	0.458141	0	5.24776	0.0388757	0.629994
TCONS_00240448	LINC2876	XLOC_185703	XLOC_185703	chr4:32152035-32437315	0.00352733	0.192302	-4.14703	0.0389342	0.629994
TCONS_00303566	LINC3681	XLOC_232284	XLOC_232284	chr7:116101065-116120092	0	0.518677	-6.17968	0.039695	0.634055
TCONS_00313412	ENSSSCG00000037445-OT1	ENSSSCG00000037445	-	chr8:3800884-3812227	2.58392	0.524671	2.04204	0.0397205	0.634055
TCONS_00112964	ENSSSCG00000035750-OT3	ENSSSCG00000035750	-	chr14:39886561-39896088	0.0288583	0	5.34296	0.0397765	0.63459
TCONS_00096131	LINC1202	XLOC_074991	XLOC_074991	chr13:21613641-21670388	1.45471	0.0970033	3.41942	0.0401512	0.63768
TCONS_00189363	LINC2248	XLOC_147177	XLOC_147177	chr2:105448548-105485012	0.193425	0.681993	-2.04946	0.0401922	0.638013
TCONS_00005371	ENSSSCG00000039275-OT1	ENSSSCG00000039275	-	AEMK02000511.1:14339-45050	0.0191227	0.460138	-4.49363	0.0402915	0.63865
TCONS_00003235	ENSSSCG00000031880-OT1	ENSSSCG00000031880	-	AEMK02000423.1:207206-250459	0.00088	0.575761	-3.99874	0.0403558	0.639194
TCONS_00336702	LINC4098	XLOC_258329	XLOC_258329	chr9:67430473-67433909	0.575107	0	7.44334	0.0406383	0.641017
TCONS_00313031	LINC3786	XLOC_239287	XLOC_239287	chr8:10312-12500	0	0.530367	-7.45094	0.0407373	0.641751
TCONS_00149855	LINC1754	XLOC_116856	XLOC_116856	chr15:127658415-127706638	0	0.0547777	-7.45094	0.0407376	0.641751
TCONS_00072111	LINC940	XLOC_057041	XLOC_057041	chr12:51989076-51996747	0.000189333	0.0778877	-4.69803	0.0408997	0.643406
TCONS_00266058	LINC3272	XLOC_205025	XLOC_205025	chr5:103858549-103863211	0	0.212945	-5.55766	0.0409566	0.643927
TCONS_00060475	ENSSSCG00000026996-AS1	XLOC_048391	XLOC_048391	chr11:64299252-64309436	0.353125	0	5.2353	0.041008	0.64439
TCONS_00188797	LINC2235	XLOC_146660	XLOC_146660	chr2:102591566-102947583	0.069078	0.510696	-2.99254	0.0412187	0.645141
TCONS_00093883	ENSSSCG00000035394-OT1	ENSSSCG00000035394	-	chr13:190043970-190129396	0.953297	0.033241	4.21251	0.0412274	0.645141
TCONS_00199681	ENSSSCG00000040763-OT1	ENSSSCG00000040763	-	chr2:67894590-67907863	0	0.159239	-6.26122	0.0414317	0.64726
TCONS_00233260	GGH-OT1	ENSSSCG00000037637	GGH	chr4:70913876-70980873	0	0.562426	-7.4264	0.0414878	0.647622
TCONS_00035394	TRIP4-OT1	ENSSSCG00000004552	TRIP4	chr1:107492538-107624282	0.187405	0.0169247	3.14499	0.0415666	0.648469
TCONS_00273574	ENSSSCG00000003432-AS1	XLOC_210403	XLOC_210403	chr6:71976096-71976784	0.50433	0	5.39862	0.0416646	0.649305
TCONS_00298908	LINC3623	XLOC_228776	XLOC_228776	chr7:53566614-53582102	0.0519497	0.617049	-3.87691	0.0416893	0.649305
TCONS_00347515	LINC4266	XLOC_266761	XLOC_266761	chr9:57423621-57427299	0	0.0603583	-5.14912	0.041894	0.651055
TCONS_00342134	LINC4185	XLOC_262583	XLOC_262583	chr9:136324405-136331390	0.222532	0	7.40054	0.04202	0.651741
TCONS_00365386	LINC4468	XLOC_281826	XLOC_281826	chrX:38617835-38634527	0.292331	0	5.45715	0.0420666	0.651781
TCONS_00138215	NRP2-OT1	ENSSSCG00000026383	NRP2	chr15:108979178-109093525	0.801004	0.105262	2.67231	0.0422736	0.652636
TCONS_00353643	TRAF5-OT1	ENSSSCG00000021068	TRAF5	chr9:131755742-131788948	0.210204	0	5.33108	0.042404	0.653492
TCONS_00096648	LINC1208	XLOC_075393	XLOC_075393	chr13:29679938-29685936	0	0.370256	-6.07236	0.0429385	0.659026
TCONS_00001850	LINC37	XLOC_001570	XLOC_001570	AEMK02000304.1:32970-46915	0	0.146672	-7.37601	0.0429721	0.659088
TCONS_00352700	KIAA0040-OT2	ENSSSCG00000040719	KIAA0040	chr9:117253831-117287736	0.0264807	0.344409	-3.72868	0.0429903	0.659188
TCONS_00116092	LINC1384	XLOC_090324	XLOC_090324	chr14:79177728-79197711	0	0.188247	-5.32726	0.0433317	0.663521
ENSSSCT00000045941	ENSSSCT00000045941	ENSSSCG00000040228	ENSSSCG00000040228	chr1:208140159-208180014	1.02991	6.39801	-2.92495	0.0434273	0.663684
TCONS_00220587	HMOX2-OT1	ENSSSCG00000007942	HMOX2	chr3:37815675-37836687	0.445832	0	5.28614	0.0434934	0.663725
TCONS_00313311	LINC3797	XLOC_239426	XLOC_239426	chr8:2276293-2279014	0	0.376445	-6.09315	0.0437456	0.66606
TCONS_00236832	ENSSSCG00000038258-OT2	ENSSSCG00000038258	-	chr4:110378647-110413435	0	0.0924293	-5.32983	0.0440232	0.669383
TCONS_00165570	KIF3B-OT2	ENSSSCG00000007247	KIF3B	chr17:35914214-35940562	0.635672	0.0491233	3.21675	0.0442526	0.671003
TCONS_00334646	ENSSSCG00000038372-AS1	XLOC_256835	XLOC_256835	chr9:41840898-41858033	0.280135	0	6.0614	0.0442619	0.671003
TCONS_00246515	LINC2960	XLOC_190356	XLOC_190356	chr4:108075299-108080329	1.57818	0.178735	2.7969	0.0443411	0.6715
TCONS_00233343	ENSSSCG00000006230-AS2	XLOC_180398	XLOC_180398	chr4:72148167-72226950	0	0.170948	-6.02854	0.044432	0.672193
TCONS_00262297	ENSSSCG00000000642-OT1	ENSSSCG00000000642	-	chr5:61646505-61672019	0.00694733	0.1631	-3.89644	0.0445224	0.672981
TCONS_00131112	LINC1558	XLOC_101592	XLOC_101592	chr15:13373382-13391599	0.822742	0.133008	2.33247	0.0447523	0.674745
TCONS_00257740	ENSSSCG00000038763-AS2	XLOC_198932	XLOC_198932	chr5:2818768-2835388	1.38672	0.103905	3.34107	0.0448515	0.675421
TCONS_00159775	LINC1901	XLOC_125083	XLOC_125083	chr16:50513638-50734398	0	0.062054	-7.26337	0.0449643	0.676229
TCONS_00109351	LINC1308	XLOC_085692	XLOC_085692	chr13:193594730-193619035	0	0.256759	-6.27421	0.0449663	0.676229
TCONS_00146930	ENSSSCG00000016009-AS1	XLOC_114498	XLOC_114498	chr15:86899464-86947451	0	0.191796	-5.35048	0.0450308	0.676675
TCONS_00130727	LINC1547	XLOC_101251	XLOC_101251	chr15:6998444-7023048	0.0611263	0.000487	4.72642	0.0452943	0.678464
TCONS_00313030	LINC3785	XLOC_239287	XLOC_239287	chr8:10311-11590	0.155296	1.74658	-3.69541	0.0453271	0.678595
TCONS_00337016	ENSSSCG00000015309-AS1	XLOC_258548	XLOC_258548	chr9:71768129-71863695	0	0.667482	-6.03132	0.0454399	0.679495
TCONS_00003761	TRAF3-OT2	ENSSSCG00000002525	TRAF3	AEMK02000452.1:1512632-1539692	0.760127	0.0702843	3.11612	0.0455754	0.680145
TCONS_00335584	LINC4084	XLOC_257402	XLOC_257402	chr9:56178012-56182978	0	0.0434157	-6.05997	0.0458282	0.682269
TCONS_00148419	ENSSSCG00000036410-OT1	ENSSSCG00000036410	-	chr15:105062596-105079773	0.317812	0	6.03088	0.0460701	0.683187
TCONS_00160064	LINC1925	XLOC_125322	XLOC_125322	chr16:52705343-52712497	0.298849	0	6.57261	0.0461342	0.68373
TCONS_00288706	LINC3515	XLOC_221045	XLOC_221045	chr6:89345021-89345567	0.245207	0	5.37185	0.0464042	0.686878
TCONS_00296881	NFKBIL1-OT1	ENSSSCG00000001402	NFKBIL1	chr7:23668778-23670299	0	0.105856	-5.95083	0.046632	0.688473
TCONS_00131092	LINC1555	XLOC_101576	XLOC_101576	chr15:13226465-13294420	0.805818	0.134059	2.31363	0.0466676	0.688473
TCONS_00170423	LINC2031	XLOC_133547	XLOC_133547	chr17:39867468-39868661	0.229627	0	6.34565	0.0467318	0.688473
TCONS_00070920	ENSSSCG00000017694-AS1	XLOC_056366	XLOC_056366	chr12:38567668-38583283	0.28044	0	7.3082	0.0468225	0.688714
TCONS_00099175	LINC1231	XLOC_077212	XLOC_077212	chr13:60311266-60323237	0	0.0606763	-7.25368	0.0468979	0.68912
TCONS_00034872	ZBTB7C-OT1	ENSSSCG00000028076	ZBTB7C	chr1:98004056-98015243	0.24274	0	5.31895	0.0472189	0.692032
TCONS_00056516	WDR37-OT2	ENSSSCG00000029602	WDR37	chr10:68534552-68538339	0.253239	0	7.28137	0.0476179	0.69522
TCONS_00332310	LINC4026	XLOC_255022	XLOC_255022	chr9:9780042-9781997	0	0.36824	-7.17398	0.0477805	0.695293
TCONS_00355400	LINC4357	XLOC_273311	XLOC_273311	chrX:16811819-16857508	0.292428	0	5.3956	0.0477835	0.695293
TCONS_00041910	ENSSSCG00000035294-OT9	ENSSSCG00000035294	-	chr1:201666308-201731942	0.0705267	0.651688	-3.37039	0.0480758	0.697341
TCONS_00206981	ENSSSCG00000038453-AS1	XLOC_160588	XLOC_160588	chr2:151605309-151624817	0.58202	0.0266837	3.76018	0.0481243	0.697864
TCONS_00035099	LINC422	XLOC_028294	XLOC_028294	chr1:103531540-103549277	0.588462	0.0743513	2.68518	0.0481672	0.698307
TCONS_00071712	ENSSSCG00000038989-AS1	XLOC_056830	XLOC_056830	chr12:47620557-47645321	0.397375	0	5.93913	0.0486075	0.702422
TCONS_00269425	LINC3311	XLOC_207866	XLOC_207866	chr6:29114289-29118249	0.246749	0	6.28812	0.0486481	0.702422
TCONS_00070440	ENSSSCG00000025681-OT2	ENSSSCG00000025681	-	chr12:32115539-32201026	0.143524	0	7.21541	0.0488118	0.703267
TCONS_00302235	LINC3666	XLOC_231325	XLOC_231325	chr7:94660637-94662334	0.331496	0	5.95701	0.049209	0.706687
TCONS_00319650	LINC3868	XLOC_244674	XLOC_244674	chr8:110882378-110884519	0.00444833	0.234857	-4.8528	0.0493862	0.708509
TCONS_00333295	LINC4049	XLOC_255715	XLOC_255715	chr9:26997391-27010108	0.190805	0	7.22616	0.0497382	0.711388
