# Supplementary material for: The Role of lncRNAs in Pig Muscle in Response to Cold Exposure
Source: Genes (Basel). 2023 Sep 30;14(10):1901. doi: 10.3390/genes14101901 (PMC10606478; doi:10.3390/genes14101901)
Supplement: Supplementary file 1 [file genes-14-01901-s001.zip › Table S10 The KEGG pathway analysis of the cis-regulated mRNAs in cold acclimation group.xlsx]

## Sheet: Sheet1
Table S10 The KEGG pathway analysis of the cis-regulated mRNAs in cold acclimation group
Pathway	Catalog	Classification	ID	Input gene number	Background gene number	Corrected P-Value
Regulation of actin cytoskeleton	Cellular Processes	Cell motility	04810	23	207	0.0075419
Necroptosis	Cellular Processes	Cell growth and death	04217	18	147	0.0113212
Cytokine-cytokine receptor interaction	Environmental Information Processing	Signaling molecules and interaction	04060	35	259	1.56681e-05
Jak-STAT signaling pathway	Environmental Information Processing	Signal transduction	04630	20	151	0.00349407
cAMP signaling pathway	Environmental Information Processing	Signal transduction	04024	21	212	0.0258365
PI3K-Akt signaling pathway	Environmental Information Processing	Signal transduction	04151	28	335	0.0398588
Ribosome	Genetic Information Processing	Translation	03010	21	130	0.000300402
Metabolic pathways	Metabolism	Global and overview maps	01100	86	1388	0.0399754
Cytosolic DNA-sensing pathway	Organismal Systems	Immune system	04623	10	55	0.0139144
NOD-like receptor signaling pathway	Organismal Systems	Immune system	04621	17	148	0.0224064
RIG-I-like receptor signaling pathway	Organismal Systems	Immune system	04622	10	63	0.0258365
Platelet activation	Organismal Systems	Immune system	04611	14	122	0.0398588
Human cytomegalovirus infection	Human Diseases	Infectious disease: viral	05163	25	215	0.00349407
Kaposi sarcoma-associated herpesvirus infection	Human Diseases	Infectious disease: viral	05167	21	177	0.0075419
Pathways in cancer	Human Diseases	Cancer: overview	05200	41	506	0.0139144
Autoimmune thyroid disease	Human Diseases	Immune disease	05320	9	50	0.0233105
Transcriptional misregulation in cancer	Human Diseases	Cancer: overview	05202	18	170	0.0267124
Yersinia infection	Human Diseases	Infectious disease: bacterial	05135	14	125	0.0434159
