# Supplementary material for: The Role of lncRNAs in Pig Muscle in Response to Cold Exposure
Source: Genes (Basel). 2023 Sep 30;14(10):1901. doi: 10.3390/genes14101901 (PMC10606478; doi:10.3390/genes14101901)
Supplement: Supplementary file 1 [file genes-14-01901-s001.zip › Table S11 The KEGG pathway analysis of the trans-regulated mRNAs in cold acclimation group.xlsx]

## Sheet: Sheet3
Pathway	Catalog	Classification	ID	Input gene number	Background gene number	Corrected P-Value
Cell cycle	Cellular Processes	Cell growth and death	04110	29	121	2.84802e-05
p53 signaling pathway	Cellular Processes	Cell growth and death	04115	15	69	0.00652115
Apoptosis	Cellular Processes	Cell growth and death	04210	28	134	0.000242288
Ferroptosis	Cellular Processes	Cell growth and death	04216	10	42	0.0179409
Necroptosis	Cellular Processes	Cell growth and death	04217	35	147	5.18291e-06
Cellular senescence	Cellular Processes	Cell growth and death	04218	25	154	0.00959964
Regulation of actin cytoskeleton	Cellular Processes	Cell motility	04810	39	207	8.00443e-05
Tight junction	Cellular Processes	Cellular community - eukaryotes	04530	28	166	0.00384512
Mitophagy - animal	Cellular Processes	Transport and catabolism	04137	12	64	0.0356444
Lysosome	Cellular Processes	Transport and catabolism	04142	45	118	1.49528e-12
Endocytosis	Cellular Processes	Transport and catabolism	04144	40	238	0.000474476
Phagosome	Cellular Processes	Transport and catabolism	04145	40	143	3.98699e-08
MAPK signaling pathway	Environmental Information Processing	Signal transduction	04010	48	286	0.000121373
Ras signaling pathway	Environmental Information Processing	Signal transduction	04014	31	229	0.0292263
Rap1 signaling pathway	Environmental Information Processing	Signal transduction	04015	31	211	0.012272
Calcium signaling pathway	Environmental Information Processing	Signal transduction	04020	34	196	0.000844876
NF-kappa B signaling pathway	Environmental Information Processing	Signal transduction	04064	31	99	2.16829e-07
HIF-1 signaling pathway	Environmental Information Processing	Signal transduction	04066	17	108	0.0410335
Sphingolipid signaling pathway	Environmental Information Processing	Signal transduction	04071	22	117	0.00384512
Phospholipase D signaling pathway	Environmental Information Processing	Signal transduction	04072	25	146	0.00545237
PI3K-Akt signaling pathway	Environmental Information Processing	Signal transduction	04151	50	335	0.000876203
Jak-STAT signaling pathway	Environmental Information Processing	Signal transduction	04630	30	151	0.000291226
TNF signaling pathway	Environmental Information Processing	Signal transduction	04668	21	107	0.00321869
Cytokine-cytokine receptor interaction	Environmental Information Processing	Signaling molecules and interaction	04060	71	259	1.86539e-13
Viral protein interaction with cytokine and cytokine receptor	Environmental Information Processing	Signaling molecules and interaction	04061	30	84	4.14622e-08
Cell adhesion molecules (CAMs)	Environmental Information Processing	Signaling molecules and interaction	04514	36	143	1.2671e-06
DNA replication	Genetic Information Processing	Replication and repair	03030	8	35	0.0412256
Base excision repair	Genetic Information Processing	Replication and repair	03410	9	33	0.0137676
Cysteine and methionine metabolism	Metabolism	Amino acid metabolism	00270	14	49	0.00114944
Arginine and proline metabolism	Metabolism	Amino acid metabolism	00330	11	48	0.0158763
Tryptophan metabolism	Metabolism	Amino acid metabolism	00380	12	45	0.00442239
Citrate cycle (TCA cycle)	Metabolism	Carbohydrate metabolism	00020	7	29	0.0472898
Starch and sucrose metabolism	Metabolism	Carbohydrate metabolism	00500	8	33	0.0336994
Amino sugar and nucleotide sugar metabolism	Metabolism	Carbohydrate metabolism	00520	11	49	0.0177476
Pyruvate metabolism	Metabolism	Carbohydrate metabolism	00620	11	37	0.00362741
Oxidative phosphorylation	Metabolism	Energy metabolism	00190	37	132	1.20243e-07
Metabolic pathways	Metabolism	Global and overview maps	01100	214	1388	1.36317e-13
Biosynthesis of amino acids	Metabolism	Global and overview maps	01230	13	70	0.0308228
Glycosaminoglycan degradation	Metabolism	Glycan biosynthesis and metabolism	00531	6	18	0.0255192
Glycosphingolipid biosynthesis - globo and isoglobo series	Metabolism	Glycan biosynthesis and metabolism	00603	5	16	0.0496835
Sphingolipid metabolism	Metabolism	Lipid metabolism	00600	10	47	0.0316846
Glutathione metabolism	Metabolism	Metabolism of other amino acids	00480	10	51	0.0451111
Pyrimidine metabolism	Metabolism	Nucleotide metabolism	00240	12	54	0.0139425
Axon guidance	Organismal Systems	Development and regeneration	04360	26	182	0.0288251
Osteoclast differentiation	Organismal Systems	Development and regeneration	04380	43	124	6.18284e-11
Progesterone-mediated oocyte maturation	Organismal Systems	Endocrine system	04914	15	88	0.0345681
Adipocytokine signaling pathway	Organismal Systems	Endocrine system	04920	15	71	0.00820258
Thermogenesis	Organismal Systems	Environmental adaptation	04714	42	229	6.99534e-05
Collecting duct acid secretion	Organismal Systems	Excretory system	04966	9	26	0.00419014
Chemokine signaling pathway	Organismal Systems	Immune system	04062	47	177	8.05412e-09
Complement and coagulation cascades	Organismal Systems	Immune system	04610	16	80	0.00940825
Platelet activation	Organismal Systems	Immune system	04611	23	122	0.00305041
Antigen processing and presentation	Organismal Systems	Immune system	04612	15	62	0.00301898
Toll-like receptor signaling pathway	Organismal Systems	Immune system	04620	25	95	3.2296e-05
NOD-like receptor signaling pathway	Organismal Systems	Immune system	04621	34	148	1.09952e-05
Cytosolic DNA-sensing pathway	Organismal Systems	Immune system	04623	12	55	0.0154961
C-type lectin receptor signaling pathway	Organismal Systems	Immune system	04625	19	103	0.00896427
Hematopoietic cell lineage	Organismal Systems	Immune system	04640	34	88	1.01983e-09
Natural killer cell mediated cytotoxicity	Organismal Systems	Immune system	04650	27	100	1.09952e-05
IL-17 signaling pathway	Organismal Systems	Immune system	04657	21	88	0.000402697
Th1 and Th2 cell differentiation	Organismal Systems	Immune system	04658	24	91	4.40382e-05
Th17 cell differentiation	Organismal Systems	Immune system	04659	29	107	5.18291e-06
T cell receptor signaling pathway	Organismal Systems	Immune system	04660	25	106	0.000119758
B cell receptor signaling pathway	Organismal Systems	Immune system	04662	26	78	9.15115e-07
Fc epsilon RI signaling pathway	Organismal Systems	Immune system	04664	16	64	0.00152987
Fc gamma R-mediated phagocytosis	Organismal Systems	Immune system	04666	26	89	5.92439e-06
Leukocyte transendothelial migration	Organismal Systems	Immune system	04670	27	110	3.88382e-05
Intestinal immune network for IgA production	Organismal Systems	Immune system	04672	15	47	0.000296287
Synaptic vesicle cycle	Organismal Systems	Nervous system	04721	21	76	7.93513e-05
Pathways in cancer	Human Diseases	Cancer: overview	05200	78	506	1.13064e-05
Transcriptional misregulation in cancer	Human Diseases	Cancer: overview	05202	42	170	2.16829e-07
Viral carcinogenesis	Human Diseases	Cancer: overview	05203	35	183	0.000153565
Proteoglycans in cancer	Human Diseases	Cancer: overview	05205	35	200	0.000607571
PD-L1 expression and PD-1 checkpoint pathway in cancer	Human Diseases	Cancer: overview	05235	24	93	5.52418e-05
Pancreatic cancer	Human Diseases	Cancer: specific types	05212	14	72	0.0180533
Bladder cancer	Human Diseases	Cancer: specific types	05219	9	38	0.0265817
Chronic myeloid leukemia	Human Diseases	Cancer: specific types	05220	13	74	0.041071
Acute myeloid leukemia	Human Diseases	Cancer: specific types	05221	12	64	0.0356444
Small cell lung cancer	Human Diseases	Cancer: specific types	05222	17	91	0.0123191
Non-small cell lung cancer	Human Diseases	Cancer: specific types	05223	12	64	0.0356444
Hypertrophic cardiomyopathy (HCM)	Human Diseases	Cardiovascular disease	05410	15	89	0.0359629
Dilated cardiomyopathy (DCM)	Human Diseases	Cardiovascular disease	05414	16	93	0.0274043
Viral myocarditis	Human Diseases	Cardiovascular disease	05416	22	63	4.45346e-06
Fluid shear stress and atherosclerosis	Human Diseases	Cardiovascular disease	05418	24	134	0.00414053
Non-alcoholic fatty liver disease (NAFLD)	Human Diseases	Endocrine and metabolic disease	04932	29	150	0.000518756
AGE-RAGE signaling pathway in diabetic complications	Human Diseases	Endocrine and metabolic disease	04933	23	100	0.000310329
Asthma	Human Diseases	Immune disease	05310	8	28	0.0168768
Autoimmune thyroid disease	Human Diseases	Immune disease	05320	11	50	0.0195786
Inflammatory bowel disease (IBD)	Human Diseases	Immune disease	05321	19	65	0.000101217
Systemic lupus erythematosus	Human Diseases	Immune disease	05322	36	99	1.01983e-09
Rheumatoid arthritis	Human Diseases	Immune disease	05323	41	89	1.86539e-13
Allograft rejection	Human Diseases	Immune disease	05330	9	41	0.0359003
Primary immunodeficiency	Human Diseases	Immune disease	05340	16	34	6.59433e-06
Bacterial invasion of epithelial cells	Human Diseases	Infectious disease: bacterial	05100	15	73	0.00978821
Salmonella infection	Human Diseases	Infectious disease: bacterial	05132	22	80	5.52418e-05
Pertussis	Human Diseases	Infectious disease: bacterial	05133	21	73	5.28034e-05
Legionellosis	Human Diseases	Infectious disease: bacterial	05134	22	54	5.85733e-07
Yersinia infection	Human Diseases	Infectious disease: bacterial	05135	35	125	2.42115e-07
Staphylococcus aureus infection	Human Diseases	Infectious disease: bacterial	05150	18	53	3.88382e-05
Tuberculosis	Human Diseases	Infectious disease: bacterial	05152	41	163	2.16829e-07
Leishmaniasis	Human Diseases	Infectious disease: parasitic	05140	26	66	8.99013e-08
Chagas disease (American trypanosomiasis)	Human Diseases	Infectious disease: parasitic	05142	29	107	5.18291e-06
African trypanosomiasis	Human Diseases	Infectious disease: parasitic	05143	11	35	0.00261154
Malaria	Human Diseases	Infectious disease: parasitic	05144	19	52	1.09952e-05
Toxoplasmosis	Human Diseases	Infectious disease: parasitic	05145	20	103	0.0043991
Amoebiasis	Human Diseases	Infectious disease: parasitic	05146	25	91	1.78556e-05
Hepatitis C	Human Diseases	Infectious disease: viral	05160	24	146	0.00978821
Hepatitis B	Human Diseases	Infectious disease: viral	05161	33	156	5.28034e-05
Measles	Human Diseases	Infectious disease: viral	05162	32	136	1.3475e-05
Human cytomegalovirus infection	Human Diseases	Infectious disease: viral	05163	41	215	4.40382e-05
Influenza A	Human Diseases	Infectious disease: viral	05164	35	150	6.6033e-06
Human papillomavirus infection	Human Diseases	Infectious disease: viral	05165	39	318	0.0441221
Human T-cell leukemia virus 1 infection	Human Diseases	Infectious disease: viral	05166	38	220	0.000433653
Kaposi sarcoma-associated herpesvirus infection	Human Diseases	Infectious disease: viral	05167	38	177	1.09952e-05
Herpes simplex virus 1 infection	Human Diseases	Infectious disease: viral	05168	44	338	0.0154961
Epstein-Barr virus infection	Human Diseases	Infectious disease: viral	05169	48	195	3.94352e-08
Human immunodeficiency virus 1 infection	Human Diseases	Infectious disease: viral	05170	42	204	9.15277e-06
Alzheimer disease	Human Diseases	Neurodegenerative disease	05010	31	168	0.000623007
Parkinson disease	Human Diseases	Neurodegenerative disease	05012	28	142	0.000514187
Huntington disease	Human Diseases	Neurodegenerative disease	05016	30	190	0.00598788
Alcoholism	Human Diseases	Substance dependence	05034	30	147	0.000196355
