# Supplementary material for: The Role of lncRNAs in Pig Muscle in Response to Cold Exposure
Source: Genes (Basel). 2023 Sep 30;14(10):1901. doi: 10.3390/genes14101901 (PMC10606478; doi:10.3390/genes14101901)
Supplement: Supplementary file 1 [file genes-14-01901-s001.zip › Table S2 The list of DE lncRNA between cold acclimation group and control group.xlsx]

## Sheet: B_vs_C.lncRNA.difftranscript
Table S2 The list of DE lncRNA between cold acclimation group and control group
transcript_id	transcript_name	gene_id	gene_name	transcript_locus	B_FPKM	C_FPKM	log2FoldChange	pvalue	padj
TCONS_00067360	LINC862	XLOC_054217	XLOC_054217	chr11:76616931-76649479	0	5.39156	-13.11	1.15031e-09	2.82914e-06
TCONS_00344988	ENSSSCG00000014917-AS2	XLOC_264946	XLOC_264946	chr9:20272879-20288635	0	0.624414	-11.863	5.78208e-08	8.47e-05
TCONS_00233834	ENSSSCG00000031503-AS4	XLOC_180753	XLOC_180753	chr4:80427444-80460658	0.318046	0	11.1196	2.00229e-06	0.00152521
TCONS_00000583	ENSSSCG00000036465-OT1	ENSSSCG00000036465	-	AEMK02000189.1:74210-153944	0	2.52179	-10.7779	5.7806e-06	0.00313088
TCONS_00096631	LINC1207	XLOC_075383	XLOC_075383	chr13:29577133-29595990	0.555554	0	10.7088	7.76834e-06	0.00369838
TCONS_00072109	LINC938	XLOC_057041	XLOC_057041	chr12:51986689-51996747	0	2.1669	-10.5333	9.63014e-06	0.00418741
TCONS_00216434	LINC2552	XLOC_167473	XLOC_167473	chr3:115316928-115473740	0	0.203763	-10.4077	1.28627e-05	0.00532499
TCONS_00340242	DARS2-OT1	ENSSSCG00000015492	DARS2	chr9:116129880-116182710	0	2.6196	-12.5479	1.65663e-05	0.00652713
TCONS_00275432	C1orf122-OT1	ENSSSCG00000038888	C1orf122	chr6:93830412-93834924	0	2.03741	-10.066	2.0726e-05	0.0080005
TCONS_00141570	LINC1680	XLOC_109866	XLOC_109866	chr15:7483354-7494720	0.334225	0	9.96461	3.46539e-05	0.0122968
TCONS_00023202	LINC298	XLOC_018620	XLOC_018620	chr1:208647294-209174998	0.000455667	0.457464	-8.67957	3.62666e-05	0.0125081
TCONS_00284293	SBSN-OT2	ENSSSCG00000033702	SBSN	chr6:44960694-44979139	1.90632	0	9.61537	4.79786e-05	0.0147419
TCONS_00158275	ARL15-OT1	ENSSSCG00000016894	ARL15	chr16:33123732-33211845	0	1.28187	-11.7408	6.99297e-05	0.0185007
TCONS_00314537	KLB-OT1	ENSSSCG00000026297	KLB	chr8:30624919-30699176	1.21943	16.127	-3.91296	8.39561e-05	0.0211296
TCONS_00137447	LINC1613	XLOC_106695	XLOC_106695	chr15:98254856-98323481	0.00598767	1.2545	-7.63108	8.70188e-05	0.0215211
TCONS_00112230	PITPNM2-OT2	ENSSSCG00000009781	PITPNM2	chr14:29729835-29773031	0.453213	0	9.34886	0.00010003	0.0232387
TCONS_00262340	ENSSSCG00000039880-AS2	XLOC_202216	XLOC_202216	chr5:61918551-61972762	0	1.20618	-11.7588	0.000108868	0.0248269
TCONS_00088731	ADIPOQ-OT1	ENSSSCG00000039103	ADIPOQ	chr13:124605046-124648055	0	69.0542	-16.2641	0.000120633	0.0266091
TCONS_00285681	HRC-OT3	ENSSSCG00000003156	HRC	chr6:54333725-54339421	0	0.341492	-9.03135	0.000179576	0.0348951
TCONS_00062264	LINC784	XLOC_049792	XLOC_049792	chr11:5926232-5953412	0.24617	0	8.98317	0.00018805	0.0363291
TCONS_00092938	ROBO1-OT2	ENSSSCG00000012001	ROBO1	chr13:176152160-176166863	0.791503	0	10.2769	0.000193557	0.0368598
TCONS_00021848	FBXO34-OT2	ENSSSCG00000005057	FBXO34	chr1:184575492-184660539	0	0.468156	-11.8904	0.000247877	0.0430432
TCONS_00243362	LINC2919	XLOC_188148	XLOC_188148	chr4:72709446-72728392	0	0.439929	-10.8879	0.000304166	0.0485279
TCONS_00233375	LINC2794	XLOC_180425	XLOC_180425	chr4:72542215-72546510	0.685068	0	8.84089	0.000307493	0.0485279
TCONS_00264904	LINC3252	XLOC_204060	XLOC_204060	chr5:90492898-90521452	0.133635	0	9.10953	0.000324928	0.0505808
TCONS_00274023	SPEN-OT2	ENSSSCG00000034484	SPEN	chr6:74992405-75053380	0.959943	0	10.7883	0.000332026	0.0510784
TCONS_00234559	KCNJ10-OT1	ENSSSCG00000031858	KCNJ10	chr4:90406186-90467492	0	0.509921	-8.72854	0.000339147	0.0512099
TCONS_00134449	ENSSSCG00000038605-AS1	XLOC_104358	XLOC_104358	chr15:65824512-65859967	0	1.44252	-10.6781	0.000397683	0.0564473
TCONS_00327924	ENSSSCG00000022173-AS3	XLOC_251307	XLOC_251307	chr8:99775084-100200992	0	0.408056	-8.45864	0.000432286	0.0596534
TCONS_00071554	NSRP1-OT1	ENSSSCG00000017795	NSRP1	chr12:46211525-46242194	0.5022	0	10.6033	0.000437211	0.060043
TCONS_00151008	LINC1797	XLOC_117690	XLOC_117690	chr16:4944884-4987627	0	0.635972	-13.2272	0.000457446	0.0607764
TCONS_00271977	ENSSSCG00000027741-OT1	ENSSSCG00000027741	-	chr6:57058942-57098626	0.418777	0.00026	9.26077	0.000516376	0.0658494
TCONS_00334725	LINC4073	XLOC_256854	XLOC_256854	chr9:42120739-42153203	0.171706	0.00015	7.41634	0.000595394	0.0716102
TCONS_00016278	LINC230	XLOC_013118	XLOC_013118	chr1:110721285-110799344	0	0.248581	-12.8585	0.00063522	0.0738357
TCONS_00349982	ENSSSCG00000015368-AS6	XLOC_268883	XLOC_268883	chr9:88095768-88281109	0.252442	0	9.12643	0.00069353	0.0784581
TCONS_00082286	ENSSSCG00000011496-AS2	XLOC_063622	XLOC_063622	chr13:46203866-46337878	0.003418	0.622296	-7.26539	0.000698392	0.0786965
TCONS_00275247	ZMYM4-OT3	ENSSSCG00000003627	ZMYM4	chr6:91499178-91506459	0.740108	0.00746367	5.94157	0.000865784	0.0905902
TCONS_00158757	LINC1886	XLOC_124207	XLOC_124207	chr16:38416203-38427018	0.315702	0	10.1271	0.00088781	0.0923504
TCONS_00097121	CISH-OT1	ENSSSCG00000040581	CISH	chr13:33097399-33125816	0.410902	0	8.41908	0.000991372	0.0982445
TCONS_00199154	ENSSSCG00000013839-AS2	XLOC_154633	XLOC_154633	chr2:62142233-62152615	0	0.32088	-9.96577	0.00106872	0.1021
TCONS_00073944	UNK-OT1	ENSSSCG00000017201	UNK	chr12:5609602-5628254	0.187491	0	9.76486	0.00124616	0.112882
TCONS_00149869	LINC1759	XLOC_116856	XLOC_116856	chr15:127695561-127706658	0.272772	0	9.85551	0.00131558	0.115987
TCONS_00335260	ENSSSCG00000015140-AS1	XLOC_257198	XLOC_257198	chr9:49987177-50093372	0	0.324634	-9.74292	0.00134036	0.116592
TCONS_00149868	LINC1756	XLOC_116856	XLOC_116856	chr15:127695561-127706607	0	0.317162	-9.70397	0.00136214	0.117374
TCONS_00187329	HK3-OT2	ENSSSCG00000014048	HK3	chr2:80914746-80951773	0.000279333	0.479855	-8.49963	0.00153288	0.127276
TCONS_00349389	LINC4291	XLOC_268372	XLOC_268372	chr9:77481185-77509164	0	0.219124	-9.543	0.00161821	0.131318
TCONS_00093146	LINC1160	XLOC_072629	XLOC_072629	chr13:180020582-180035737	0	0.239938	-7.79836	0.0016265	0.131496
TCONS_00072107	LINC935	XLOC_057041	XLOC_057041	chr12:51986676-51993237	0	0.267004	-7.73643	0.00164004	0.1321
TCONS_00163245	PSD3-OT2	ENSSSCG00000007034	PSD3	chr17:13256238-13267552	1.32379	0.000628	9.92899	0.00166192	0.13335
TCONS_00209432	ENSSSCG00000032340-OT2	ENSSSCG00000032340	-	chr3:23821229-23835260	0	1.59112	-9.45323	0.00168776	0.134717
TCONS_00000582	ENSSSCG00000036465-OT2	ENSSSCG00000036465	-	AEMK02000189.1:74210-153944	0.545963	0	8.52837	0.00172698	0.136841
TCONS_00284292	SBSN-OT1	ENSSSCG00000033702	SBSN	chr6:44960694-44979138	0.021458	1.65581	-6.10376	0.00174174	0.137502
TCONS_00285664	GYS1-OT1	ENSSSCG00000003154	GYS1	chr6:54231137-54232756	2.47203	0	9.50974	0.00177823	0.13865
TCONS_00016710	ENSSSCG00000026960-OT1	ENSSSCG00000026960	-	chr1:115296779-115335251	0	0.727315	-11.6242	0.00199156	0.149315
TCONS_00338733	ENSSSCG00000015393-AS1	XLOC_259922	XLOC_259922	chr9:93463026-93524237	0.00197467	0.252502	-6.48246	0.00207277	0.1522
TCONS_00048448	LINC548	XLOC_038992	XLOC_038992	chr10:13979830-13987909	0.34598	0	9.23293	0.0021876	0.156613
TCONS_00022880	ENSSSCG00000037813-OT5	ENSSSCG00000037813	-	chr1:201413086-201544803	0	0.899223	-9.24043	0.0022816	0.15974
TCONS_00241512	LINC2890	XLOC_186647	XLOC_186647	chr4:43464300-43480275	0.0142667	1.3673	-6.65679	0.00229073	0.159896
TCONS_00264784	LINC3242	XLOC_204010	XLOC_204010	chr5:89208210-89232716	0	0.353406	-11.4193	0.00244591	0.165956
TCONS_00082292	ENSSSCG00000011496-AS5	XLOC_063622	XLOC_063622	chr13:46203974-46377910	0	0.460144	-11.3493	0.00257689	0.171383
TCONS_00304801	KIF13A-OT1	ENSSSCG00000020858	KIF13A	chr7:13572850-13602603	0.58196	0.00467567	6.27333	0.00260818	0.17246
TCONS_00242105	ENSSSCG00000036441-AS2	XLOC_187144	XLOC_187144	chr4:55107012-55168188	0.000162333	0.52479	-6.32055	0.00282581	0.180285
TCONS_00054839	LINC644	XLOC_043848	XLOC_043848	chr10:41875643-42015707	0	0.154607	-7.32596	0.00286593	0.181519
TCONS_00099179	ENSSSCG00000023806-AS1	XLOC_077212	XLOC_077212	chr13:60326542-60555880	0.368109	0	11.2385	0.00293845	0.184084
TCONS_00227956	RNF144A-OT1	ENSSSCG00000008646	RNF144A	chr3:128746912-128760203	0.139844	1.91477	-3.95414	0.0029612	0.184889
TCONS_00157803	ENSSSCG00000016877-AS6	XLOC_123411	XLOC_123411	chr16:28242996-28270928	0	0.0620277	-9.19572	0.00303804	0.186828
TCONS_00349390	COL28A1-OT1	ENSSSCG00000015342	COL28A1	chr9:77481185-77678335	0.397926	0	8.89422	0.00309189	0.189093
TCONS_00081677	CACNA2D3-OT1	ENSSSCG00000027019	CACNA2D3	chr13:36221920-36272547	0	0.436126	-7.28203	0.00313413	0.189675
TCONS_00365512	LINC4469	XLOC_281923	XLOC_281923	chrX:40579393-40596435	0.2062	0.00189467	6.11528	0.00316602	0.190796
TCONS_00027968	LINC350	XLOC_022311	XLOC_022311	chr1:273498304-273502103	0	0.387904	-8.85493	0.00322132	0.192303
TCONS_00149872	LINC1763	XLOC_116856	XLOC_116856	chr15:127695561-127706671	0.204194	0	8.87699	0.00344622	0.199917
TCONS_00112666	LINC1347	XLOC_088011	XLOC_088011	chr14:35625676-35632654	0.301275	0	8.93324	0.00381402	0.211429
TCONS_00265759	LINC3267	XLOC_204870	XLOC_204870	chr5:100533394-100537826	1.38877	0	10.8838	0.00386353	0.212438
TCONS_00332212	ENSSSCG00000014835-AS9	XLOC_254950	XLOC_254950	chr9:8393781-8407446	0	0.161706	-9.05351	0.00402758	0.217104
TCONS_00152263	ENSSSCG00000032979-AS1	XLOC_118747	XLOC_118747	chr16:28056546-28058106	0	0.302157	-7.09536	0.00427441	0.22424
TCONS_00216433	LINC2550	XLOC_167473	XLOC_167473	chr3:115316928-115451090	0	0.392766	-10.6966	0.00451632	0.231513
TCONS_00130709	LINC1536	XLOC_101246	XLOC_101246	chr15:6600678-6617368	0	0.816393	-8.79559	0.0045344	0.231786
TCONS_00302938	ENSSSCG00000002411-AS2	XLOC_231809	XLOC_231809	chr7:104007845-104062792	0.185017	0.000324667	8.46292	0.00464092	0.234576
TCONS_00224074	ENSSSCG00000038434-OT3	ENSSSCG00000038434	-	chr3:79991683-80033949	0	0.487619	-8.47344	0.00478736	0.239704
TCONS_00231428	LINC2770	XLOC_178815	XLOC_178815	chr4:41665502-41689476	0	0.0643553	-8.54513	0.00483295	0.240293
TCONS_00253531	CLEC1A-OT2	ENSSSCG00000000649	CLEC1A	chr5:61861346-61885112	0.240895	0.00245767	6.19751	0.0050459	0.245144
TCONS_00269553	ENSSSCG00000002827-AS1	XLOC_207985	XLOC_207985	chr6:29957275-29958987	0	0.324379	-7.71546	0.00513343	0.248326
TCONS_00056263	ENSSSCG00000022849-AS4	XLOC_044914	XLOC_044914	chr10:64990687-65043982	0.00123867	0.534929	-8.54356	0.00532483	0.253084
TCONS_00062265	LINC785	XLOC_049792	XLOC_049792	chr11:5926232-5953680	0.417327	0	8.98734	0.00533319	0.253271
TCONS_00241511	LINC2892	XLOC_186647	XLOC_186647	chr4:43464300-43480275	0	0.458721	-8.85393	0.00547435	0.256773
TCONS_00343295	ENSSSCG00000014861-AS3	XLOC_263413	XLOC_263413	chr9:9997407-10013585	0	0.18416	-6.93273	0.00560236	0.260638
TCONS_00334710	ENSSSCG00000026203-AS4	XLOC_256854	XLOC_256854	chr9:42102542-42133985	0.364359	0	10.4158	0.00565654	0.262076
TCONS_00284263	ENSSSCG00000002885-AS1	XLOC_218473	XLOC_218473	chr6:44749173-44774481	0	0.604193	-10.3983	0.00570978	0.263064
TCONS_00074580	ENSSSCG00000035402-AS2	XLOC_058676	XLOC_058676	chr12:12045352-12050658	0	0.452731	-8.1756	0.00643861	0.282517
TCONS_00341690	LINC4159	XLOC_262277	XLOC_262277	chr9:130835314-130856622	0.481996	0	10.2592	0.0065243	0.284977
TCONS_00082666	MITF-OT3	ENSSSCG00000011514	MITF	chr13:51178185-51279427	0.266111	0	10.2062	0.00662041	0.287405
TCONS_00246183	MAB21L3-OT3	ENSSSCG00000006742	MAB21L3	chr4:104621324-104650909	0.282321	0	8.15888	0.00664039	0.287834
TCONS_00261889	PIK3C2G-OT1	ENSSSCG00000000591	PIK3C2G	chr5:54842488-54992612	0	0.26877	-10.1756	0.00673513	0.289961
TCONS_00005710	LINC101	XLOC_004580	XLOC_004580	AEMK02000548.1:22488-25956	0.310688	0	8.13191	0.00679264	0.291052
TCONS_00070440	ENSSSCG00000025681-OT2	ENSSSCG00000025681	-	chr12:32115539-32201026	0.246112	0	8.13344	0.00692267	0.293268
TCONS_00038331	LINC454	XLOC_030782	XLOC_030782	chr1:142752895-142754546	0.747809	0	8.06157	0.00699966	0.295624
TCONS_00321345	LINC3892	XLOC_246052	XLOC_246052	chr8:133779635-133804011	0.604361	0.00857467	5.34155	0.00700122	0.295624
TCONS_00054847	LINC645	XLOC_043848	XLOC_043848	chr10:41890446-41916273	0.349626	0.000555667	6.99974	0.00706391	0.296522
TCONS_00173552	LINC2082	XLOC_135711	XLOC_135711	chr18:18051590-18062169	0.008299	0.325492	-5.34368	0.00716322	0.298276
TCONS_00157830	FGF10-OT1	ENSSSCG00000016878	FGF10	chr16:28740066-28777985	0	0.162008	-10.0271	0.00730658	0.30124
TCONS_00326535	LINC3947	XLOC_250107	XLOC_250107	chr8:85682062-85837732	0.175955	0.000929667	6.92647	0.00751444	0.305057
TCONS_00201593	ENSSSCG00000014088-AS5	XLOC_156060	XLOC_156060	chr2:85487569-85513811	0	0.12041	-7.99201	0.00754583	0.30574
TCONS_00253289	LINC3052	XLOC_195359	XLOC_195359	chr5:59330103-59375590	0.735607	0	7.08961	0.00761769	0.306231
TCONS_00271045	RABAC1-OT1	ENSSSCG00000003046	RABAC1	chr6:49931649-50010130	4.86223	0	10.0077	0.00794681	0.310458
TCONS_00148400	ENSSSCG00000016101-AS1	XLOC_115704	XLOC_115704	chr15:104760719-104784466	0	0.206877	-9.94757	0.0079786	0.310787
TCONS_00151718	SPEF2-OT1	ENSSSCG00000016831	SPEF2	chr16:21263753-21331907	10.79	0.455492	4.27052	0.0080702	0.31131
TCONS_00233824	ENSSSCG00000031503-AS3	XLOC_180753	XLOC_180753	chr4:80412118-80460658	0.11741	0.000610667	5.45663	0.00847825	0.321195
TCONS_00305730	ENSSSCG00000030767-AS3	XLOC_234009	XLOC_234009	chr7:22825514-22942091	0	0.408534	-7.73497	0.00859314	0.32319
TCONS_00062213	LINC776	XLOC_049751	XLOC_049751	chr11:5476757-5486842	0	0.56423	-9.79372	0.0086672	0.324693
TCONS_00298905	LINC3619	XLOC_228776	XLOC_228776	chr7:53558162-53582102	0.283066	0	9.83064	0.00875654	0.326755
TCONS_00142191	ENSSSCG00000032178-AS2	XLOC_110607	XLOC_110607	chr15:17033885-17046515	0	0.317924	-8.9555	0.00880789	0.327344
TCONS_00196968	LINC2345	XLOC_152998	XLOC_152998	chr2:31977507-32010681	0	0.182901	-6.52516	0.00917106	0.333085
TCONS_00329293	TET2-OT1	ENSSSCG00000009157	TET2	chr8:116506281-116544662	0.335237	0	7.78687	0.0092338	0.334725
TCONS_00115954	LINC1381	XLOC_090200	XLOC_090200	chr14:77957860-77991772	0	0.193526	-9.73937	0.00933625	0.336517
TCONS_00014237	ENSSSCG00000025703-AS2	XLOC_011430	XLOC_011430	chr1:77400583-77481448	0.00449633	0.205602	-5.47208	0.00942214	0.336881
TCONS_00342289	AKIP1-OT1	ENSSSCG00000033335	AKIP1	chr9:491667-537790	0	0.363174	-9.71835	0.0094662	0.33723
TCONS_00137444	LINC1612	XLOC_106695	XLOC_106695	chr15:98238661-98323481	0.00949667	0.695971	-6.29401	0.00954985	0.338661
TCONS_00136843	LINC1603	XLOC_106367	XLOC_106367	chr15:93285409-93363556	0.198549	0.00146833	6.11635	0.00972586	0.342503
TCONS_00314541	KLB-OT3	ENSSSCG00000026297	KLB	chr8:30659312-30691586	31.2786	1.12885	4.62122	0.00976954	0.342618
TCONS_00261888	PIK3C2G-OT2	ENSSSCG00000000591	PIK3C2G	chr5:54842488-54992612	0.00697333	0.590085	-6.43087	0.00982235	0.343422
TCONS_00233373	LINC2791	XLOC_180425	XLOC_180425	chr4:72542208-72546510	0.687312	0.00531767	6.13835	0.00990942	0.345076
TCONS_00230705	LINC2750	XLOC_178244	XLOC_178244	chr4:30277642-30423677	0.106704	0	9.61408	0.0100497	0.347666
TCONS_00000773	LINC13	XLOC_000667	XLOC_000667	AEMK02000213.1:340354-351121	3.66022	0.0293077	6.08357	0.0100874	0.348062
TCONS_00126229	LINC1489	XLOC_097729	XLOC_097729	chr14:88427187-88430973	0.00149667	0.255564	-5.31315	0.0100898	0.348062
TCONS_00014072	ENSSSCG00000004388-OT1	ENSSSCG00000004388	-	chr1:75061969-75079398	0.00665467	0.253143	-5.06399	0.0101318	0.348744
TCONS_00227053	ENSSSCG00000008582-OT1	ENSSSCG00000008582	-	chr3:114597188-114605832	0	0.263137	-7.66711	0.0101507	0.349124
TCONS_00209262	CD19-OT1	ENSSSCG00000007807	CD19	chr3:18572972-18624148	1.59495	0	7.82274	0.0101702	0.349307
TCONS_00078359	LINC1012	XLOC_060947	XLOC_060947	chr12:53420482-53423266	0	0.395732	-7.83601	0.0101918	0.349531
TCONS_00313035	LINC3789	XLOC_239287	XLOC_239287	chr8:10689-12500	0	4.29324	-9.58394	0.0101929	0.349531
TCONS_00207580	LINC2449	XLOC_161072	XLOC_161072	chr3:4120472-4124160	0	0.375529	-7.71669	0.0102376	0.350344
TCONS_00298906	LINC3622	XLOC_228776	XLOC_228776	chr7:53566614-53576203	0.265542	0	9.57579	0.0103559	0.352793
TCONS_00305728	ENSSSCG00000030767-AS2	XLOC_234009	XLOC_234009	chr7:22825514-22892236	0.010042	1.61815	-7.09763	0.0107924	0.357846
TCONS_00269425	LINC3311	XLOC_207866	XLOC_207866	chr6:29114289-29118249	0.309322	0	6.64695	0.0108073	0.358133
TCONS_00334032	DDI1-OT3	ENSSSCG00000014995	DDI1	chr9:34461650-34621189	0	0.284361	-6.43084	0.0108804	0.358898
TCONS_00235751	LINC2828	XLOC_181968	XLOC_181968	chr4:99579221-99597371	0.184295	0	9.50623	0.0109241	0.359292
TCONS_00121958	ENSSSCG00000034386-AS3	XLOC_094674	XLOC_094674	chr14:31744794-31762300	0.266852	0	7.68509	0.0109303	0.359292
TCONS_00148338	ENSSSCG00000029606-AS1	XLOC_115684	XLOC_115684	chr15:104210645-104258387	9.33733	0	9.48572	0.0110148	0.361229
TCONS_00365514	LINC4471	XLOC_281923	XLOC_281923	chrX:40579393-40629330	0.145075	0	9.47266	0.0111871	0.364171
TCONS_00141572	LINC1682	XLOC_109866	XLOC_109866	chr15:7483354-7495357	0.313372	0.00269033	6.52637	0.0113635	0.367192
TCONS_00005964	LINC121	XLOC_004719	XLOC_004719	AEMK02000569.1:666691-672359	4.04836	0.0667997	5.59412	0.0114494	0.368779
TCONS_00242877	CSPP1-OT1	ENSSSCG00000006202	CSPP1	chr4:67724529-67738877	0.364631	0	6.24297	0.0120164	0.379911
TCONS_00014443	LINC217	XLOC_011620	XLOC_011620	chr1:81893110-81893865	0	0.54541	-6.17451	0.0120907	0.38083
TCONS_00062508	ENSSSCG00000032276-OT1	ENSSSCG00000032276	-	chr11:7371260-7418743	0.638795	0	6.92517	0.012092	0.38083
TCONS_00028388	LINC374	XLOC_022592	XLOC_022592	chr1:7492747-7495667	0.339191	0	8.24056	0.0123279	0.384538
TCONS_00230704	LINC2751	XLOC_178244	XLOC_178244	chr4:30277642-30423677	0	0.062379	-9.23786	0.0130463	0.395054
TCONS_00108906	LINC1300	XLOC_085314	XLOC_085314	chr13:188086446-188095959	0.0120647	0.374227	-5.01222	0.0131022	0.395625
TCONS_00074283	LINC969	XLOC_058374	XLOC_058374	chr12:10530880-10809738	0	0.422357	-6.27003	0.0134072	0.400393
TCONS_00276563	SNRPD1-OT2	ENSSSCG00000003701	SNRPD1	chr6:106804431-106820885	0.390194	0.0136287	4.50182	0.0134647	0.400409
TCONS_00067334	LINC859	XLOC_054194	XLOC_054194	chr11:76284731-76294138	0.002272	0.408349	-5.83536	0.0135391	0.401028
TCONS_00321144	SLC10A6-OT2	ENSSSCG00000028952	SLC10A6	chr8:131982217-132026429	0	0.134655	-7.46101	0.0136132	0.401717
TCONS_00054850	LINC646	XLOC_043848	XLOC_043848	chr10:41890446-42014455	0.219124	0	9.20227	0.0137388	0.404587
TCONS_00077752	ENSSSCG00000017836-AS1	XLOC_060623	XLOC_060623	chr12:48645695-48687382	0.768102	0	7.5411	0.0139674	0.407288
TCONS_00056396	LINC697	XLOC_045003	XLOC_045003	chr10:66336865-66345515	0.396256	0	9.14201	0.0139945	0.407288
TCONS_00227717	LINC2710	XLOC_175831	XLOC_175831	chr3:124913779-124915998	0.290823	0	7.60101	0.0141232	0.409988
TCONS_00264876	LINC3247	XLOC_204060	XLOC_204060	chr5:90403214-90508073	0	0.16547	-9.09295	0.0143634	0.41339
TCONS_00332497	THRSP-OT1	ENSSSCG00000033822	THRSP	chr9:12435040-12485139	339.831	2015.37	-2.75921	0.0144983	0.415392
TCONS_00334980	LINC4078	XLOC_257006	XLOC_257006	chr9:45992060-46000804	0.262284	0	9.08792	0.0145079	0.415456
TCONS_00293441	C1orf185-OT2	ENSSSCG00000031188	C1orf185	chr6:161010935-161104307	0.0919723	0	7.35299	0.0145652	0.415847
TCONS_00358484	LINC4383	XLOC_275887	XLOC_275887	chrX:59368215-59448399	1.00401	0.011468	5.98057	0.0145943	0.416262
TCONS_00070959	ENSSSCG00000039569-AS1	XLOC_056388	XLOC_056388	chr12:39351072-39367051	0.147855	3.29333	-4.5921	0.0149383	0.420007
TCONS_00352833	ENSSSCG00000035617-OT1	ENSSSCG00000035617	-	chr9:119892093-119893489	0	0.393281	-7.39267	0.0150224	0.42132
TCONS_00299872	LINC3639	XLOC_229459	XLOC_229459	chr7:65101955-65108771	0.440738	0.0125347	4.77103	0.0151084	0.422239
TCONS_00170538	LINC2033	XLOC_133629	XLOC_133629	chr17:40605232-40609112	0	0.229196	-7.39208	0.0151869	0.423234
TCONS_00212231	C2orf68-OT1	ENSSSCG00000028287	C2orf68	chr3:59152487-59163173	0.447245	0	9.04041	0.0153087	0.425263
TCONS_00114819	LINC1371	XLOC_089353	XLOC_089353	chr14:62268009-62376686	0	0.351911	-6.16952	0.0155241	0.426977
TCONS_00319173	TNIP3-OT1	ENSSSCG00000009100	TNIP3	chr8:102977995-102995268	0.307444	0.00203933	6.53966	0.015565	0.427103
TCONS_00181068	LINC2171	XLOC_141621	XLOC_141621	chr2:2188381-2198745	0	0.3391	-6.06018	0.0155733	0.427126
TCONS_00332746	LINC4036	XLOC_255343	XLOC_255343	chr9:18768943-18773368	0	0.221151	-5.97325	0.0159664	0.432095
ENSSSCT00000042440	ENSSSCT00000042440	ENSSSCG00000039062	ENSSSCG00000039062	chr3:97418264-97567710	0	0.145276	-6.85172	0.0160656	0.433735
TCONS_00205823	LINC2412	XLOC_159711	XLOC_159711	chr2:138144749-138154953	0	0.371509	-6.16373	0.0162171	0.434692
TCONS_00172881	CLEC5A-OT1	ENSSSCG00000021933	CLEC5A	chr18:8004661-8006320	0.548656	3e-06	5.36785	0.0162868	0.435816
TCONS_00258249	ENSSSCG00000035577-AS2	XLOC_199235	XLOC_199235	chr5:9416441-9485598	0	0.211356	-8.05642	0.016443	0.437994
TCONS_00052274	ENSSSCG00000029066-OT2	ENSSSCG00000029066	-	chr10:68532065-68539281	1.67106	0.0486777	4.30467	0.0165456	0.438428
TCONS_00253287	LINC3051	XLOC_195359	XLOC_195359	chr5:59320976-59375590	0.386905	0	6.25797	0.0167139	0.43962
TCONS_00149854	LINC1751	XLOC_116856	XLOC_116856	chr15:127658415-127706629	0.0788013	0	7.2905	0.0167269	0.43962
TCONS_00326482	ENSSSCG00000009050-AS1	XLOC_250068	XLOC_250068	chr8:85394418-85406933	0.0100627	0.443322	-5.42074	0.0167291	0.43962
TCONS_00208745	ENSSSCG00000035984-OT2	ENSSSCG00000035984	-	chr3:14127970-14224187	0.00255	0.237068	-6.53221	0.0168232	0.440639
TCONS_00276446	LINC3375	XLOC_212395	XLOC_212395	chr6:106344850-106352213	0.443057	0.00145833	7.0833	0.0168388	0.440677
TCONS_00253677	ENSSSCG00000035531-OT1	ENSSSCG00000035531	-	chr5:63183793-63186666	7.79423	0.301367	4.38451	0.0168563	0.440872
TCONS_00017209	ENSSSCG00000004659-AS1	XLOC_013770	XLOC_013770	chr1:123403185-123554409	0.000946667	0.119353	-6.43975	0.0169807	0.442971
TCONS_00233371	LINC2793	XLOC_180425	XLOC_180425	chr4:72542208-72546510	0.465949	0.006187	5.49098	0.0170073	0.443463
TCONS_00303696	LINC3687	XLOC_232376	XLOC_232376	chr7:118053309-118055709	0	0.591804	-7.17395	0.0171706	0.445688
TCONS_00028389	LINC373	XLOC_022591	XLOC_022591	chr1:7500226-7504556	0.31397	0	7.40714	0.017223	0.446261
TCONS_00071101	LINC918	XLOC_056458	XLOC_056458	chr12:40818018-40823793	0.254924	0	6.60868	0.0172822	0.446352
TCONS_00260319	ENSSSCG00000023936-AS10	XLOC_200642	XLOC_200642	chr5:34218221-34338284	0.069649	0	8.81411	0.0174228	0.449374
TCONS_00313032	LINC3788	XLOC_239287	XLOC_239287	chr8:10335-12500	0	2.37716	-8.80592	0.0174482	0.449422
TCONS_00078178	ENSSSCG00000017923-AS2	XLOC_060869	XLOC_060869	chr12:52315721-52417029	0.0171513	0.287212	-4.16064	0.0175288	0.450123
ENSSSCT00000039563	ENSSSCT00000039563	ENSSSCG00000039668	ENSSSCG00000039668	AEMK02000548.1:2558-9591	0.363199	0	8.80586	0.0175306	0.450123
TCONS_00229788	ENSSSCG00000040576-OT1	ENSSSCG00000040576	-	chr4:19595610-19617691	0.539125	0	7.22017	0.0175966	0.451411
TCONS_00042646	PDCD1LG2-OT1	ENSSSCG00000032561	PDCD1LG2	chr1:216547558-216565575	0.193556	0.00173767	6.02376	0.0178667	0.4555
TCONS_00342048	LINC4179	XLOC_262542	XLOC_262542	chr9:134954012-134967283	0.149475	0	8.75633	0.018179	0.459137
TCONS_00003354	ENSSSCG00000036334-AS1	XLOC_002869	XLOC_002869	AEMK02000437.1:123-1005	0.272569	3.25002	-3.62407	0.0182481	0.459865
TCONS_00072104	LINC934	XLOC_057041	XLOC_057041	chr12:51986657-51996747	0	0.150112	-7.31097	0.0186209	0.463295
TCONS_00344959	ENSSSCG00000014915-AS2	XLOC_264869	XLOC_264869	chr9:20102615-20123514	0	0.222647	-6.11057	0.018675	0.464202
TCONS_00250279	ENSSSCG00000000278-AS1	XLOC_193030	XLOC_193030	chr5:18745722-18806359	0.674491	0	5.88441	0.0187256	0.464522
TCONS_00135181	DHRS9-OT1	ENSSSCG00000015930	DHRS9	chr15:75507413-75535864	1.39251	0.0276783	5.19761	0.0189066	0.467388
TCONS_00264905	LINC3255	XLOC_204060	XLOC_204060	chr5:90492898-90522218	0.077476	0	8.72876	0.0190762	0.468873
TCONS_00172347	LINC2055	XLOC_134904	XLOC_134904	chr18:1500396-1506404	0.376388	0	6.64271	0.0194817	0.471805
TCONS_00002723	LINC60	XLOC_002308	XLOC_002308	AEMK02000390.1:8779-17129	0.493028	0	6.12529	0.0195498	0.472188
TCONS_00287362	ENSSSCG00000003401-AS1	XLOC_220251	XLOC_220251	chr6:70561015-70601669	0.721204	0	5.90032	0.0197439	0.473584
TCONS_00216489	LINC2556	XLOC_167473	XLOC_167473	chr3:115689963-116447531	0.0216033	0.37844	-4.00127	0.0198196	0.474359
TCONS_00026519	ENSSSCG00000036426-OT2	ENSSSCG00000036426	-	chr1:252991684-253094019	0.110548	0	6.6047	0.0198731	0.475428
ENSSSCT00000065663	ENSSSCT00000065663	ENSSSCG00000038851	ENSSSCG00000038851	chr7:114965386-115031820	0.647118	0.058407	3.49117	0.0201294	0.478168
TCONS_00089919	LINC1126	XLOC_069733	XLOC_069733	chr13:141663529-141889047	0	0.456141	-7.0653	0.0204917	0.482361
TCONS_00016282	LINC231	XLOC_013118	XLOC_013118	chr1:110915958-110922629	0	0.169039	-8.51776	0.0205589	0.482551
TCONS_00338335	HDAC9-OT3	ENSSSCG00000015368	HDAC9	chr9:87449660-87555474	1.91363	0.250752	2.66997	0.0210293	0.488159
TCONS_00262051	ENSSSCG00000000607-AS1	XLOC_202021	XLOC_202021	chr5:57709054-57712556	0	0.25896	-6.02011	0.0212867	0.490802
TCONS_00046302	ENSSSCG00000005663-OT1	ENSSSCG00000005663	-	chr1:269172398-269173601	0	0.340441	-6.93921	0.0219138	0.498518
TCONS_00271337	ENSSSCG00000038738-AS1	XLOC_209127	XLOC_209127	chr6:52111703-52114272	0	0.22725	-6.93213	0.0219373	0.498518
TCONS_00068754	RGS9-OT3	ENSSSCG00000035402	RGS9	chr12:11996142-12005723	0.280229	0	6.95392	0.0219789	0.498757
TCONS_00130233	SYCE1-OT1	ENSSSCG00000010779	SYCE1	chr14:141715100-141741367	0.345062	0	6.93573	0.0220508	0.499019
TCONS_00006581	LINC134	XLOC_005249	XLOC_005249	AEMK02000602.1:88662-100667	0.271502	0	8.45892	0.0221551	0.500285
TCONS_00200789	ENSSSCG00000013457-AS1	XLOC_155598	XLOC_155598	chr2:76392342-76393032	0.303986	0	5.81834	0.0222147	0.500839
TCONS_00068173	ENSSSCG00000035718-AS1	XLOC_054694	XLOC_054694	chr12:5037341-5044362	0.530976	0.020453	4.35223	0.022732	0.5069
TCONS_00026431	ENSSSCG00000036297-OT6	ENSSSCG00000036297	-	chr1:251267808-251277533	0.226711	2.0661	-3.33988	0.0230169	0.510057
TCONS_00230708	LINC2754	XLOC_178244	XLOC_178244	chr4:30277643-30491225	0	0.192172	-5.92525	0.0232803	0.512389
TCONS_00346200	LINC4241	XLOC_265816	XLOC_265816	chr9:41624739-41639406	0.264617	0	8.37537	0.0233456	0.512461
TCONS_00358487	LINC4385	XLOC_275887	XLOC_275887	chrX:59391106-59448399	0.592715	0.0445377	3.45414	0.0233491	0.512461
TCONS_00271582	FUT2-OT1	ENSSSCG00000003145	FUT2	chr6:54040434-54053656	0	0.27488	-5.71096	0.0234555	0.513436
TCONS_00305731	ENSSSCG00000030767-AS4	XLOC_234009	XLOC_234009	chr7:22825514-22959367	1.22845	0	8.37106	0.0235112	0.513436
TCONS_00343293	ENSSSCG00000014861-AS1	XLOC_263413	XLOC_263413	chr9:9997407-10012327	0.208321	1.51434	-3.01526	0.0235247	0.513436
TCONS_00118941	LINC1413	XLOC_092501	XLOC_092501	chr14:123821674-123837234	0	0.2121	-6.16502	0.0235651	0.513453
TCONS_00313033	LINC3787	XLOC_239287	XLOC_239287	chr8:10335-12500	0	1.70847	-8.32528	0.0240422	0.518119
TCONS_00068514	LINC885	XLOC_054903	XLOC_054903	chr12:8243896-8397980	0.393511	0	6.85358	0.0241647	0.519583
TCONS_00000767	LINC8	XLOC_000664	XLOC_000664	AEMK02000213.1:336556-338989	0.920816	0	7.14205	0.0242957	0.521661
TCONS_00301613	LINC3660	XLOC_230865	XLOC_230865	chr7:86110104-86124472	0.425702	0.00775833	5.15088	0.0247631	0.525332
TCONS_00319662	LINC3869	XLOC_244685	XLOC_244685	chr8:111130976-111188318	0.256008	1.23115	-2.43711	0.0247974	0.525864
TCONS_00191569	LINC2275	XLOC_149173	XLOC_149173	chr2:128866660-128871152	0	0.270847	-6.92899	0.0248287	0.525942
TCONS_00234884	ARHGEF11-OT2	ENSSSCG00000006461	ARHGEF11	chr4:93032739-93074961	0.334106	0	8.28954	0.0248554	0.526118
TCONS_00269210	ENSSSCG00000033027-AS1	XLOC_207773	XLOC_207773	chr6:27612655-27613841	0.477167	0	5.70844	0.0249208	0.526721
TCONS_00313089	LINC3792	XLOC_239310	XLOC_239310	chr8:387466-399625	0	0.292106	-8.28726	0.0249459	0.527056
TCONS_00244588	SDHC-OT1	ENSSSCG00000030318	SDHC	chr4:89164557-89169131	0.640871	0	8.28332	0.025057	0.528037
TCONS_00082440	ENSSSCG00000011499-AS1	XLOC_063743	XLOC_063743	chr13:47975662-48028264	0.515947	0	8.27139	0.0251816	0.528998
TCONS_00008408	LINC147	XLOC_006659	XLOC_006659	AEMK02000698.1:1571571-1584523	0.021451	0.455719	-4.35244	0.0251954	0.528998
TCONS_00111369	EXTL3-OT1	ENSSSCG00000009680	EXTL3	chr14:12465580-12563545	0.351691	0	8.305	0.0252121	0.528998
TCONS_00110212	ENSSSCG00000029627-AS1	XLOC_086302	XLOC_086302	chr13:207029240-207042856	0.394797	0	8.23499	0.0256755	0.534954
TCONS_00264780	LINC3241	XLOC_204007	XLOC_204007	chr5:89191713-89195759	0.22009	0	8.26558	0.0257157	0.535595
TCONS_00099943	TMCC1-OT1	ENSSSCG00000011593	TMCC1	chr13:69095092-69235102	0.0382417	0.462038	-3.70735	0.0257849	0.536781
TCONS_00002310	ENSSSCG00000037464-AS2	XLOC_001939	XLOC_001939	AEMK02000359.1:14354-25482	0	0.293858	-8.21766	0.0257914	0.536781
TCONS_00119031	TRUB1-OT1	ENSSSCG00000010653	TRUB1	chr14:125201634-125293351	0	0.188944	-8.21906	0.0258029	0.536825
TCONS_00066718	ENSSSCG00000031946-AS2	XLOC_053677	XLOC_053677	chr11:61025404-61092134	0.686251	0	6.87266	0.0261465	0.540431
TCONS_00062515	LINC798	XLOC_049989	XLOC_049989	chr11:7497949-7512448	0	0.139666	-8.14355	0.0264296	0.542326
TCONS_00037345	ENSSSCG00000004786-OT2	ENSSSCG00000004786	-	chr1:131365702-131483846	0	0.755307	-7.06051	0.0265345	0.54292
TCONS_00099164	LINC1230	XLOC_077212	XLOC_077212	chr13:60179805-60257579	0	0.0771177	-6.79903	0.0265557	0.54292
TCONS_00338334	HDAC9-OT2	ENSSSCG00000015368	HDAC9	chr9:87449588-87670165	0.243395	0.00470133	5.29179	0.0265959	0.543154
TCONS_00180535	ENSSSCG00000025060-OT1	ENSSSCG00000025060	-	chr18:51899285-51909329	2.28389	0.26827	2.85547	0.0266073	0.543154
TCONS_00254291	LINC3066	XLOC_196020	XLOC_196020	chr5:69561077-69564434	0.264431	0	8.21128	0.0266986	0.543154
TCONS_00254283	ENSSSCG00000035218-AS2	XLOC_196020	XLOC_196020	chr5:69554497-69564434	0.263036	0	8.21128	0.0267047	0.543154
TCONS_00163200	LINC1954	XLOC_127929	XLOC_127929	chr17:12334128-12337924	0.191178	0	7.43501	0.0267145	0.543154
TCONS_00158189	ENSSSCG00000016884-AS2	XLOC_123734	XLOC_123734	chr16:32128975-32143651	0	0.125723	-6.70338	0.0268221	0.544285
TCONS_00079103	BTD-OT1	ENSSSCG00000011193	BTD	chr13:2850604-2903175	0.002295	0.381855	-5.82404	0.0268766	0.544765
TCONS_00126322	LINC1493	XLOC_097792	XLOC_097792	chr14:89889639-89892053	0	0.369547	-5.71071	0.0269306	0.545196
TCONS_00062520	LINC801	XLOC_049989	XLOC_049989	chr11:7497949-7514968	0	0.160968	-8.14608	0.0270499	0.547031
TCONS_00061725	ENSSSCG00000022957-AS1	XLOC_049433	XLOC_049433	chr11:429169-446500	0	1.11247	-6.80096	0.0270906	0.547659
TCONS_00103362	LINC1263	XLOC_080627	XLOC_080627	chr13:117398163-117404526	0	0.234064	-5.65885	0.027192	0.548545
TCONS_00359802	LINC4403	XLOC_277092	XLOC_277092	chrX:83050312-83070815	0.550226	0	5.53755	0.02728	0.549932
TCONS_00225856	LINC2686	XLOC_174299	XLOC_174299	chr3:100798032-100815901	0.0883023	0	8.11995	0.0277286	0.555446
TCONS_00101060	ENSSSCG00000035232-AS2	XLOC_078632	XLOC_078632	chr13:84611814-84633933	0.0162077	0.318703	-3.78297	0.0280645	0.559234
TCONS_00000772	LINC12	XLOC_000667	XLOC_000667	AEMK02000213.1:340354-342311	1.80913	0	7.19508	0.028212	0.560609
TCONS_00233881	LINC2808	XLOC_180827	XLOC_180827	chr4:80591020-80703504	0	0.283173	-8.08754	0.0283655	0.562682
TCONS_00332210	ENSSSCG00000014835-AS7	XLOC_254950	XLOC_254950	chr9:8391800-8407446	0.202994	0.004542	5.00511	0.02866	0.565991
TCONS_00297605	LINC3601	XLOC_227909	XLOC_227909	chr7:32738860-32758671	0	0.170702	-8.03258	0.0286817	0.565991
TCONS_00093995	ENSSSCG00000028724-OT3	ENSSSCG00000028724	-	chr13:192256712-192267213	0.272709	0	8.06995	0.0287721	0.565991
TCONS_00158952	LINC1893	XLOC_124270	XLOC_124270	chr16:39378268-39406574	0.044195	0.623456	-3.88529	0.0289458	0.56801
TCONS_00050025	ENSSSCG00000040101-OT3	ENSSSCG00000040101	-	chr10:39880411-39888857	0.180324	0	8.05184	0.0289939	0.56846
TCONS_00130924	ENSSSCG00000036660-AS1	XLOC_101417	XLOC_101417	chr15:9734077-9833852	0.0352153	0.44985	-3.76272	0.0292312	0.57191
TCONS_00239230	LINC2866	XLOC_184632	XLOC_184632	chr4:12918433-13154310	0	0.226653	-5.56983	0.0295845	0.576847
TCONS_00260425	LINC3189	XLOC_200730	XLOC_200730	chr5:35220216-35243166	0.0289143	0.320214	-3.53762	0.0296087	0.577094
TCONS_00230717	LINC2758	XLOC_178244	XLOC_178244	chr4:30325401-30423677	0.080216	0.001264	5.3254	0.0296584	0.577094
TCONS_00340426	PAPPA2-OT1	ENSSSCG00000015512	PAPPA2	chr9:118384019-118448071	0.0276497	0.320131	-3.70947	0.0296593	0.577094
TCONS_00193806	SMIM3-OT1	ENSSSCG00000040151	SMIM3	chr2:151747660-151764029	0.750079	0.0707563	3.09894	0.0296679	0.577094
TCONS_00072112	LINC939	XLOC_057041	XLOC_057041	chr12:51989076-51996747	0	0.13911	-6.59755	0.0300319	0.581404
TCONS_00140169	LINC1646	XLOC_108941	XLOC_108941	chr15:136474759-136479178	0	0.304425	-5.67351	0.0300449	0.581459
TCONS_00243256	LINC2915	XLOC_188069	XLOC_188069	chr4:71616152-71624495	0	0.312874	-7.99269	0.030183	0.582314
TCONS_00042597	IL33-OT1	ENSSSCG00000005203	IL33	chr1:215927714-215941873	3.17368	0.621841	2.14051	0.0303297	0.583216
TCONS_00079825	ENSSSCG00000011230-AS2	XLOC_062019	XLOC_062019	chr13:17649377-17653910	0.129557	0.001094	5.50001	0.0304846	0.585014
TCONS_00367514	LINC4514	XLOC_283552	XLOC_283552	chrX:64009306-64013604	0.076039	0.797824	-3.42576	0.0305532	0.586133
TCONS_00270892	SPTBN4-OT2	ENSSSCG00000037494	SPTBN4	chr6:48808858-48812652	0	0.345306	-6.97828	0.0308893	0.589217
TCONS_00284802	ENSSSCG00000002988-AS1	XLOC_218776	XLOC_218776	chr6:48419833-48461035	0	0.151687	-7.91236	0.0309518	0.589622
TCONS_00306624	ENSSSCG00000001536-AS7	XLOC_234421	XLOC_234421	chr7:31102939-31161061	0.040358	0	6.51518	0.031549	0.595637
TCONS_00208370	LINC2463	XLOC_161569	XLOC_161569	chr3:11092539-11093650	0	0.321023	-5.59029	0.0316105	0.596472
TCONS_00347239	ENSSSCG00000024913-AS2	XLOC_266569	XLOC_266569	chr9:52986515-53008813	0.178326	0	6.55897	0.0316503	0.596787
TCONS_00369161	ENSSSCG00000012624-AS2	XLOC_284979	XLOC_284979	chrX:97880929-97920004	0	0.146498	-5.46877	0.0319427	0.599683
TCONS_00000452	LINC3	XLOC_000415	XLOC_000415	AEMK02000180.1:5235-8924	0.289846	0	7.92322	0.032012	0.599683
TCONS_00194158	OSBPL5-OT1	ENSSSCG00000012862	OSBPL5	chr2:2200244-2205027	0.012227	0.248942	-4.17127	0.0320864	0.600622
TCONS_00327944	LINC3958	XLOC_251393	XLOC_251393	chr8:100126646-100141170	0.176448	0.939333	-2.57899	0.0320988	0.600657
ENSSSCT00000061547	ENSSSCT00000061547	ENSSSCG00000032309	ENSSSCG00000032309	chr18:54431140-54470801	0.121459	0	5.62545	0.0321469	0.601163
TCONS_00225313	LINC2676	XLOC_173900	XLOC_173900	chr3:95330235-95331771	0.0145927	0.29266	-4.27419	0.0322463	0.602626
TCONS_00072095	LINC930	XLOC_057041	XLOC_057041	chr12:51986567-51996747	0	0.264876	-7.85553	0.0324078	0.603277
TCONS_00298149	RUNX2-OT1	ENSSSCG00000001710	RUNX2	chr7:39895860-40152702	0.510574	0.0367613	3.45281	0.032807	0.607479
TCONS_00068211	RNF157-OT1	ENSSSCG00000017186	RNF157	chr12:5301379-5307061	0	0.156649	-7.87352	0.0329924	0.609306
TCONS_00331856	LINC4012	XLOC_254710	XLOC_254710	chr9:3341633-3344273	0	0.321678	-7.81139	0.0330197	0.609306
TCONS_00052127	LINC596	XLOC_041872	XLOC_041872	chr10:66401870-66409211	0.358903	0	5.81711	0.0333023	0.612149
TCONS_00118586	LINC1410	XLOC_092220	XLOC_092220	chr14:118107278-118119095	0.0305813	0.31089	-3.3766	0.0333154	0.612194
TCONS_00170642	LINC2036	XLOC_133703	XLOC_133703	chr17:42431914-42436891	0.268756	0	7.84385	0.0335564	0.6126
TCONS_00218672	ENSSSCG00000007664-AS2	XLOC_169229	XLOC_169229	chr3:8482203-8495068	0.019169	0.85245	-5.4785	0.0336151	0.6126
TCONS_00216746	LINC2559	XLOC_167473	XLOC_167473	chr3:116221918-116229694	0	0.207925	-6.49441	0.0337294	0.613296
TCONS_00326112	ENSSSCG00000009021-AS1	XLOC_249796	XLOC_249796	chr8:77966770-77970431	0	0.187236	-7.80073	0.0344908	0.620181
TCONS_00232759	ENSSSCG00000006196-OT1	ENSSSCG00000006196	-	chr4:65439299-65440434	0.208761	0	5.54039	0.0345858	0.620929
TCONS_00098939	CNTN3-OT1	ENSSSCG00000011522	CNTN3	chr13:55957489-55967908	0.283071	0.00967433	4.11639	0.0348393	0.622793
TCONS_00227688	LINC2707	XLOC_175803	XLOC_175803	chr3:124723703-124724782	0.571742	0	6.7128	0.0351514	0.624388
TCONS_00151078	LINC1801	XLOC_117746	XLOC_117746	chr16:6406151-6417157	0.62711	0.0750013	2.83372	0.0352729	0.625625
TCONS_00063515	VPS36-OT1	ENSSSCG00000035658	VPS36	chr11:15680003-15711056	0.499849	0.00931433	4.35864	0.0354872	0.627106
TCONS_00165274	ENSSSCG00000040071-OT3	ENSSSCG00000040071	-	chr17:32594166-32604882	1.8282	0.082562	4.06371	0.0356053	0.628788
TCONS_00173232	CNOT4-OT1	ENSSSCG00000021354	CNOT4	chr18:13821546-13884053	0	0.165484	-7.74222	0.0358791	0.632272
TCONS_00281566	ENSSSCG00000002706-AS1	XLOC_216386	XLOC_216386	chr6:12096828-12111329	0.104795	0	6.39405	0.0362101	0.633582
TCONS_00104232	LINC1270	XLOC_081310	XLOC_081310	chr13:125550559-125561086	0.134623	0.00187567	5.39188	0.0362205	0.633582
TCONS_00078176	ENSSSCG00000017923-AS1	XLOC_060869	XLOC_060869	chr12:52315186-52417029	0.23958	0.0119493	3.50486	0.0362651	0.633779
TCONS_00349265	LINC4282	XLOC_268304	XLOC_268304	chr9:74560986-74572530	0.018113	0.459864	-4.84373	0.0364321	0.635145
TCONS_00134363	ENSSSCG00000015874-AS1	XLOC_104312	XLOC_104312	chr15:64593224-64766665	0.104299	0	6.41213	0.0364693	0.635598
TCONS_00231420	LINC2768	XLOC_178815	XLOC_178815	chr4:41665454-41689476	0	0.016872	-5.78107	0.0365162	0.636221
TCONS_00054788	LINC642	XLOC_043800	XLOC_043800	chr10:41790105-41794695	0	0.136446	-6.4051	0.0375615	0.648108
TCONS_00282354	ENSSSCG00000023684-AS1	XLOC_216976	XLOC_216976	chr6:18659242-18671176	0.00162267	0.262395	-4.4584	0.0378792	0.651122
TCONS_00239680	LINC2870	XLOC_185002	XLOC_185002	chr4:19651268-19658701	0.669785	0.0572083	3.34129	0.0380709	0.653542
TCONS_00269738	ENSSSCG00000039775-OT2	ENSSSCG00000039775	-	chr6:34747417-34759125	0.239983	0	6.34563	0.038171	0.654671
TCONS_00270825	LINC3336	XLOC_208839	XLOC_208839	chr6:48211714-48218433	0.812396	0.0665367	3.33419	0.0382993	0.655177
TCONS_00259203	TESPA1-OT3	ENSSSCG00000000299	TESPA1	chr5:19973086-19988579	0.116873	0	6.60138	0.0383243	0.655177
TCONS_00233261	LINC2787	XLOC_180364	XLOC_180364	chr4:70928856-70939568	0.0380947	0.746469	-4.41481	0.0383302	0.655177
TCONS_00327848	LINC3956	XLOC_251307	XLOC_251307	chr8:99619473-99774294	0.00204267	0.111889	-4.48365	0.0386541	0.657235
TCONS_00192874	ENSSSCG00000036516-OT2	ENSSSCG00000036516	-	chr2:142839980-142874767	0.352989	0	7.68263	0.0387621	0.658079
TCONS_00193844	SIRT3-OT2	ENSSSCG00000014558	SIRT3	chr2:51794-54558	0.43281	0	7.63411	0.0388031	0.658079
TCONS_00274442	LINC3359	XLOC_211033	XLOC_211033	chr6:81559598-81560774	0.446184	0.020185	4.18895	0.039637	0.666802
TCONS_00293743	RAD54L-OT1	ENSSSCG00000003905	RAD54L	chr6:165166368-165201092	0.305454	0	5.25445	0.0397228	0.667853
TCONS_00325477	ENSSSCG00000008957-AS1	XLOC_249317	XLOC_249317	chr8:70006147-70008018	0.198151	0	6.52203	0.0399231	0.669151
TCONS_00067359	LINC861	XLOC_054217	XLOC_054217	chr11:76616931-76635315	5.6082	0.878638	2.5282	0.0399435	0.669151
TCONS_00213558	ENSSSCG00000008363-AS1	XLOC_165220	XLOC_165220	chr3:77421863-77423836	0	0.344666	-6.24472	0.0402474	0.671905
TCONS_00153109	LINC1825	XLOC_119481	XLOC_119481	chr16:39958593-40050370	0.0184687	0	7.62149	0.040337	0.672347
TCONS_00241513	LINC2891	XLOC_186647	XLOC_186647	chr4:43464300-43480275	0	0.179577	-7.57786	0.0404612	0.673779
TCONS_00060280	GPC5-OT2	ENSSSCG00000031946	GPC5	chr11:61288610-61348933	0.162038	0.930078	-2.66456	0.0408811	0.676245
TCONS_00281810	ENSSSCG00000040279-OT4	ENSSSCG00000040279	-	chr6:14924456-14942675	0	0.206937	-6.24309	0.0412932	0.680994
TCONS_00301513	LINC3656	XLOC_230772	XLOC_230772	chr7:83550078-83602715	0.322987	0	5.49839	0.0414818	0.681675
TCONS_00332206	ENSSSCG00000014835-AS3	XLOC_254950	XLOC_254950	chr9:8391572-8407446	0.0759793	0.000165333	5.24852	0.0414917	0.681675
TCONS_00121752	ENSSSCG00000009784-AS2	XLOC_094569	XLOC_094569	chr14:29915768-29919513	0	0.24949	-5.68945	0.0415393	0.681741
TCONS_00045339	INIP-OT1	ENSSSCG00000026194	INIP	chr1:253375199-253381714	0.398222	0.00141233	6.00647	0.0423868	0.689902
TCONS_00251626	ENSSSCG00000034610-OT1	ENSSSCG00000034610	-	chr5:30314499-30332703	0.084	0	6.68061	0.0427671	0.692737
TCONS_00339334	MAGI2-OT1	ENSSSCG00000031780	MAGI2	chr9:102167422-102171713	0.218345	0.001328	5.81471	0.0428621	0.693988
TCONS_00369839	LINC4526	XLOC_285602	XLOC_285602	chrX:104668734-104673815	0.0152347	0.314578	-4.18858	0.0428686	0.693988
TCONS_00058763	SMIM2-OT1	ENSSSCG00000033908	SMIM2	chr11:22896365-22903760	0.0764537	1.23644	-4.19632	0.0439355	0.706655
TCONS_00228940	TMEM71-OT1	ENSSSCG00000005951	TMEM71	chr4:8505420-8519087	0.001894	0.102896	-5.5749	0.0440834	0.708235
TCONS_00091046	LINC1139	XLOC_070774	XLOC_070774	chr13:147417936-147443514	0	0.149169	-7.46474	0.0441891	0.708737
TCONS_00261590	LINC3200	XLOC_201619	XLOC_201619	chr5:52876742-53041261	0.00611667	0.301585	-4.51662	0.044286	0.709234
TCONS_00129551	LINC1526	XLOC_100353	XLOC_100353	chr14:130740732-130747162	0	0.231379	-6.65371	0.0443194	0.709234
TCONS_00026174	FSD1L-OT1	ENSSSCG00000005426	FSD1L	chr1:246813639-246819080	0.644717	0.04609	3.45552	0.0443992	0.70995
TCONS_00068405	ENSSSCG00000020967-OT1	ENSSSCG00000020967	-	chr12:6627806-6630196	0.124454	0	6.56316	0.0444014	0.70995
TCONS_00091900	LINC1144	XLOC_071497	XLOC_071497	chr13:158023911-158045714	1.70489	0.356962	2.00228	0.0454548	0.718277
TCONS_00313031	LINC3786	XLOC_239287	XLOC_239287	chr8:10312-12500	0	0.530367	-7.41688	0.0454754	0.718277
TCONS_00005969	LINC122	XLOC_004720	XLOC_004720	AEMK02000569.1:775185-782495	0.517651	0.020582	4.06508	0.0455182	0.718556
TCONS_00249162	DNAJB7-OT1	ENSSSCG00000034801	DNAJB7	chr5:7557691-7582836	0.209904	0	5.27477	0.0456867	0.719824
TCONS_00268990	ENSSSCG00000002795-AS1	XLOC_207576	XLOC_207576	chr6:25912804-25934039	0.317519	0	6.20207	0.0457344	0.720377
TCONS_00016445	LINC234	XLOC_013234	XLOC_013234	chr1:112942412-112944690	0.674989	0	7.44454	0.0459935	0.723071
TCONS_00313599	LINC3801	XLOC_239652	XLOC_239652	chr8:9256205-9289384	0.312245	0	5.28274	0.0464742	0.728214
TCONS_00215294	LINC2540	XLOC_166722	XLOC_166722	chr3:97377552-97379002	0.0999847	0.749843	-3.03749	0.046513	0.728533
TCONS_00072111	LINC940	XLOC_057041	XLOC_057041	chr12:51989076-51996747	0.000308	0.0778877	-4.62046	0.0466491	0.729478
TCONS_00130727	LINC1547	XLOC_101251	XLOC_101251	chr15:6998444-7023048	0.0700987	0.000487	5.05883	0.046902	0.731281
TCONS_00315972	LINC3822	XLOC_241533	XLOC_241533	chr8:55970775-55972267	0.156784	0	6.19277	0.0469131	0.731281
TCONS_00024037	LINC321	XLOC_019289	XLOC_019289	chr1:219372731-219379784	0.150164	0	6.12786	0.0470299	0.73141
TCONS_00101305	LINC1255	XLOC_078897	XLOC_078897	chr13:87651668-87661031	0.01305	0.146887	-3.51791	0.0472042	0.731429
TCONS_00147204	ENSSSCG00000025134-AS1	XLOC_114739	XLOC_114739	chr15:91771701-91781270	0.290723	0	5.41825	0.0473094	0.732462
TCONS_00331793	ENSSSCG00000014618-OT2	ENSSSCG00000014618	-	chr9:3018431-3070628	0.199279	6.53333e-05	4.74626	0.0473602	0.733051
TCONS_00104599	ACAP2-OT1	ENSSSCG00000031147	ACAP2	chr13:132316865-132352664	3.781	0.397352	2.96995	0.0474955	0.733428
TCONS_00000771	LINC11	XLOC_000666	XLOC_000666	AEMK02000213.1:338537-344283	1.89357	0.0373963	5.30232	0.0475258	0.733428
TCONS_00312112	LINC3762	XLOC_238610	XLOC_238610	chr7:103140962-103142383	0.506149	0	6.09055	0.047599	0.734242
TCONS_00365082	LINC4460	XLOC_281557	XLOC_281557	chrX:33050790-33058676	0	0.108386	-6.24649	0.0476171	0.734242
TCONS_00041920	ENSSSCG00000035294-OT17	ENSSSCG00000035294	-	chr1:201677636-201732376	0.114048	0.00312433	4.85288	0.0477712	0.735625
TCONS_00359914	ENSSSCG00000012529-AS2	XLOC_277144	XLOC_277144	chrX:84320396-84358334	0.183686	0	7.39669	0.047789	0.735635
TCONS_00231411	LINC2766	XLOC_178815	XLOC_178815	chr4:41663207-41689476	0.0279633	0.248302	-3.28182	0.0478629	0.736204
TCONS_00005905	ENSSSCG00000030088-OT1	ENSSSCG00000030088	-	AEMK02000569.1:703025-745227	3.76034	0.061445	5.20786	0.0478851	0.736204
TCONS_00197570	ENSSSCG00000034312-OT1	ENSSSCG00000034312	-	chr2:40975434-41025950	0.61082	0	6.34941	0.0479578	0.736298
TCONS_00267871	LINC3303	XLOC_206730	XLOC_206730	chr6:10828851-10830407	0	0.152892	-6.24292	0.0487463	0.742039
TCONS_00234642	LINC2816	XLOC_181320	XLOC_181320	chr4:90832867-90835613	0.388601	0.00575433	5.14432	0.0492681	0.747007
TCONS_00027967	LINC349	XLOC_022311	XLOC_022311	chr1:273498303-273502103	0.419905	0.0162713	4.3977	0.0494282	0.74863
TCONS_00190171	LINC2254	XLOC_147926	XLOC_147926	chr2:114288404-114293834	0.0920503	0.639008	-2.96431	0.0496549	0.750191
TCONS_00145504	LINC1714	XLOC_113317	XLOC_113317	chr15:72729668-72736265	1.27682	0	6.62745	0.0496689	0.750191
TCONS_00159775	LINC1901	XLOC_125083	XLOC_125083	chr16:50513638-50734398	0	0.062054	-7.27458	0.0498766	0.75163
TCONS_00228476	LINC2722	XLOC_176311	XLOC_176311	chr4:945650-949850	0.458443	0	6.03516	0.0499096	0.75163
TCONS_00224606	LINC2669	XLOC_173291	XLOC_173291	chr3:86578105-86579926	0.336917	0	6.08851	0.0499288	0.75163
