# Supplementary material for: The Role of lncRNAs in Pig Muscle in Response to Cold Exposure
Source: Genes (Basel). 2023 Sep 30;14(10):1901. doi: 10.3390/genes14101901 (PMC10606478; doi:10.3390/genes14101901)
Supplement: Supplementary file 1 [file genes-14-01901-s001.zip › Table S3 Shared DE lncRNA in acute cold stress group and cold acclimation group.xlsx]

## Sheet: up
Table S3 Shared DElncRNA in acute cold stress group and cold acclimation group
transcript_id	transcript_name	gene_id	gene_name	transcript_locus	change
TCONS_00067359	LINC861	XLOC_054217	XLOC_054217	chr11:76616931-76635315	Up
ENSSSCT00000039563	ENSSSCT00000039563	ENSSSCG00000039668	ENSSSCG00000039668	AEMK02000548.1:2558-9591	Up
TCONS_00000582	ENSSSCG00000036465-OT2	ENSSSCG00000036465	-	AEMK02000189.1:74210-153944	Up
TCONS_00002723	LINC60	XLOC_002308	XLOC_002308	AEMK02000390.1:8779-17129	Up
TCONS_00026174	FSD1L-OT1	ENSSSCG00000005426	FSD1L	chr1:246813639-246819080	Up
TCONS_00028388	LINC374	XLOC_022592	XLOC_022592	chr1:7492747-7495667	Up
TCONS_00038331	LINC454	XLOC_030782	XLOC_030782	chr1:142752895-142754546	Up
TCONS_00041920	ENSSSCG00000035294-OT17	ENSSSCG00000035294	-	chr1:201677636-201732376	Up
TCONS_00048448	LINC548	XLOC_038992	XLOC_038992	chr10:13979830-13987909	Up
TCONS_00050025	ENSSSCG00000040101-OT3	ENSSSCG00000040101	-	chr10:39880411-39888857	Up
TCONS_00062264	LINC784	XLOC_049792	XLOC_049792	chr11:5926232-5953412	Up
TCONS_00070440	ENSSSCG00000025681-OT2	ENSSSCG00000025681	-	chr12:32115539-32201026	Up
TCONS_00071554	NSRP1-OT1	ENSSSCG00000017795	NSRP1	chr12:46211525-46242194	Up
TCONS_00073944	UNK-OT1	ENSSSCG00000017201	UNK	chr12:5609602-5628254	Up
TCONS_00077752	ENSSSCG00000017836-AS1	XLOC_060623	XLOC_060623	chr12:48645695-48687382	Up
TCONS_00079825	ENSSSCG00000011230-AS2	XLOC_062019	XLOC_062019	chr13:17649377-17653910	Up
TCONS_00096631	LINC1207	XLOC_075383	XLOC_075383	chr13:29577133-29595990	Up
TCONS_00097121	CISH-OT1	ENSSSCG00000040581	CISH	chr13:33097399-33125816	Up
TCONS_00098939	CNTN3-OT1	ENSSSCG00000011522	CNTN3	chr13:55957489-55967908	Up
TCONS_00099179	ENSSSCG00000023806-AS1	XLOC_077212	XLOC_077212	chr13:60326542-60555880	Up
TCONS_00121958	ENSSSCG00000034386-AS3	XLOC_094674	XLOC_094674	chr14:31744794-31762300	Up
TCONS_00130727	LINC1547	XLOC_101251	XLOC_101251	chr15:6998444-7023048	Up
TCONS_00136843	LINC1603	XLOC_106367	XLOC_106367	chr15:93285409-93363556	Up
TCONS_00141570	LINC1680	XLOC_109866	XLOC_109866	chr15:7483354-7494720	Up
TCONS_00149869	LINC1759	XLOC_116856	XLOC_116856	chr15:127695561-127706658	Up
TCONS_00149872	LINC1763	XLOC_116856	XLOC_116856	chr15:127695561-127706671	Up
TCONS_00158757	LINC1886	XLOC_124207	XLOC_124207	chr16:38416203-38427018	Up
TCONS_00163200	LINC1954	XLOC_127929	XLOC_127929	chr17:12334128-12337924	Up
TCONS_00193806	SMIM3-OT1	ENSSSCG00000040151	SMIM3	chr2:151747660-151764029	Up
TCONS_00193844	SIRT3-OT2	ENSSSCG00000014558	SIRT3	chr2:51794-54558	Up
TCONS_00200789	ENSSSCG00000013457-AS1	XLOC_155598	XLOC_155598	chr2:76392342-76393032	Up
TCONS_00225856	LINC2686	XLOC_174299	XLOC_174299	chr3:100798032-100815901	Up
TCONS_00230705	LINC2750	XLOC_178244	XLOC_178244	chr4:30277642-30423677	Up
TCONS_00233834	ENSSSCG00000031503-AS4	XLOC_180753	XLOC_180753	chr4:80427444-80460658	Up
TCONS_00235751	LINC2828	XLOC_181968	XLOC_181968	chr4:99579221-99597371	Up
TCONS_00242877	CSPP1-OT1	ENSSSCG00000006202	CSPP1	chr4:67724529-67738877	Up
TCONS_00244588	SDHC-OT1	ENSSSCG00000030318	SDHC	chr4:89164557-89169131	Up
TCONS_00246183	MAB21L3-OT3	ENSSSCG00000006742	MAB21L3	chr4:104621324-104650909	Up
TCONS_00253531	CLEC1A-OT2	ENSSSCG00000000649	CLEC1A	chr5:61861346-61885112	Up
TCONS_00264904	LINC3252	XLOC_204060	XLOC_204060	chr5:90492898-90521452	Up
TCONS_00264905	LINC3255	XLOC_204060	XLOC_204060	chr5:90492898-90522218	Up
TCONS_00269425	LINC3311	XLOC_207866	XLOC_207866	chr6:29114289-29118249	Up
TCONS_00270825	LINC3336	XLOC_208839	XLOC_208839	chr6:48211714-48218433	Up
TCONS_00271977	ENSSSCG00000027741-OT1	ENSSSCG00000027741	-	chr6:57058942-57098626	Up
TCONS_00274023	SPEN-OT2	ENSSSCG00000034484	SPEN	chr6:74992405-75053380	Up
TCONS_00275247	ZMYM4-OT3	ENSSSCG00000003627	ZMYM4	chr6:91499178-91506459	Up
TCONS_00281566	ENSSSCG00000002706-AS1	XLOC_216386	XLOC_216386	chr6:12096828-12111329	Up
TCONS_00284293	SBSN-OT2	ENSSSCG00000033702	SBSN	chr6:44960694-44979139	Up
TCONS_00285664	GYS1-OT1	ENSSSCG00000003154	GYS1	chr6:54231137-54232756	Up
TCONS_00293441	C1orf185-OT2	ENSSSCG00000031188	C1orf185	chr6:161010935-161104307	Up
TCONS_00298905	LINC3619	XLOC_228776	XLOC_228776	chr7:53558162-53582102	Up
TCONS_00298906	LINC3622	XLOC_228776	XLOC_228776	chr7:53566614-53576203	Up
TCONS_00301613	LINC3660	XLOC_230865	XLOC_230865	chr7:86110104-86124472	Up
TCONS_00305731	ENSSSCG00000030767-AS4	XLOC_234009	XLOC_234009	chr7:22825514-22959367	Up
TCONS_00306624	ENSSSCG00000001536-AS7	XLOC_234421	XLOC_234421	chr7:31102939-31161061	Up
TCONS_00315972	LINC3822	XLOC_241533	XLOC_241533	chr8:55970775-55972267	Up
TCONS_00334725	LINC4073	XLOC_256854	XLOC_256854	chr9:42120739-42153203	Up
TCONS_00349390	COL28A1-OT1	ENSSSCG00000015342	COL28A1	chr9:77481185-77678335	Up
TCONS_00000583	ENSSSCG00000036465-OT1	ENSSSCG00000036465	-	AEMK02000189.1:74210-153944	Down
TCONS_00003354	ENSSSCG00000036334-AS1	XLOC_002869	XLOC_002869	AEMK02000437.1:123-1005	Down
TCONS_00016278	LINC230	XLOC_013118	XLOC_013118	chr1:110721285-110799344	Down
TCONS_00016282	LINC231	XLOC_013118	XLOC_013118	chr1:110915958-110922629	Down
TCONS_00016710	ENSSSCG00000026960-OT1	ENSSSCG00000026960	-	chr1:115296779-115335251	Down
TCONS_00022880	ENSSSCG00000037813-OT5	ENSSSCG00000037813	-	chr1:201413086-201544803	Down
TCONS_00046302	ENSSSCG00000005663-OT1	ENSSSCG00000005663	-	chr1:269172398-269173601	Down
TCONS_00062515	LINC798	XLOC_049989	XLOC_049989	chr11:7497949-7512448	Down
TCONS_00067360	LINC862	XLOC_054217	XLOC_054217	chr11:76616931-76649479	Down
TCONS_00070959	ENSSSCG00000039569-AS1	XLOC_056388	XLOC_056388	chr12:39351072-39367051	Down
TCONS_00072095	LINC930	XLOC_057041	XLOC_057041	chr12:51986567-51996747	Down
TCONS_00072109	LINC938	XLOC_057041	XLOC_057041	chr12:51986689-51996747	Down
TCONS_00072111	LINC940	XLOC_057041	XLOC_057041	chr12:51989076-51996747	Down
TCONS_00072112	LINC939	XLOC_057041	XLOC_057041	chr12:51989076-51996747	Down
TCONS_00082286	ENSSSCG00000011496-AS2	XLOC_063622	XLOC_063622	chr13:46203866-46337878	Down
TCONS_00088731	ADIPOQ-OT1	ENSSSCG00000039103	ADIPOQ	chr13:124605046-124648055	Down
TCONS_00099164	LINC1230	XLOC_077212	XLOC_077212	chr13:60179805-60257579	Down
TCONS_00115954	LINC1381	XLOC_090200	XLOC_090200	chr14:77957860-77991772	Down
TCONS_00137444	LINC1612	XLOC_106695	XLOC_106695	chr15:98238661-98323481	Down
TCONS_00151008	LINC1797	XLOC_117690	XLOC_117690	chr16:4944884-4987627	Down
TCONS_00157830	FGF10-OT1	ENSSSCG00000016878	FGF10	chr16:28740066-28777985	Down
TCONS_00159775	LINC1901	XLOC_125083	XLOC_125083	chr16:50513638-50734398	Down
TCONS_00173232	CNOT4-OT1	ENSSSCG00000021354	CNOT4	chr18:13821546-13884053	Down
TCONS_00187329	HK3-OT2	ENSSSCG00000014048	HK3	chr2:80914746-80951773	Down
TCONS_00199154	ENSSSCG00000013839-AS2	XLOC_154633	XLOC_154633	chr2:62142233-62152615	Down
TCONS_00205823	LINC2412	XLOC_159711	XLOC_159711	chr2:138144749-138154953	Down
TCONS_00213558	ENSSSCG00000008363-AS1	XLOC_165220	XLOC_165220	chr3:77421863-77423836	Down
TCONS_00216489	LINC2556	XLOC_167473	XLOC_167473	chr3:115689963-116447531	Down
TCONS_00227053	ENSSSCG00000008582-OT1	ENSSSCG00000008582	-	chr3:114597188-114605832	Down
TCONS_00228940	TMEM71-OT1	ENSSSCG00000005951	TMEM71	chr4:8505420-8519087	Down
TCONS_00233881	LINC2808	XLOC_180827	XLOC_180827	chr4:80591020-80703504	Down
TCONS_00239230	LINC2866	XLOC_184632	XLOC_184632	chr4:12918433-13154310	Down
TCONS_00241512	LINC2890	XLOC_186647	XLOC_186647	chr4:43464300-43480275	Down
TCONS_00241513	LINC2891	XLOC_186647	XLOC_186647	chr4:43464300-43480275	Down
TCONS_00258249	ENSSSCG00000035577-AS2	XLOC_199235	XLOC_199235	chr5:9416441-9485598	Down
TCONS_00260425	LINC3189	XLOC_200730	XLOC_200730	chr5:35220216-35243166	Down
TCONS_00261888	PIK3C2G-OT2	ENSSSCG00000000591	PIK3C2G	chr5:54842488-54992612	Down
TCONS_00261889	PIK3C2G-OT1	ENSSSCG00000000591	PIK3C2G	chr5:54842488-54992612	Down
TCONS_00264784	LINC3242	XLOC_204010	XLOC_204010	chr5:89208210-89232716	Down
TCONS_00264876	LINC3247	XLOC_204060	XLOC_204060	chr5:90403214-90508073	Down
TCONS_00270892	SPTBN4-OT2	ENSSSCG00000037494	SPTBN4	chr6:48808858-48812652	Down
TCONS_00281810	ENSSSCG00000040279-OT4	ENSSSCG00000040279	-	chr6:14924456-14942675	Down
TCONS_00284263	ENSSSCG00000002885-AS1	XLOC_218473	XLOC_218473	chr6:44749173-44774481	Down
TCONS_00284802	ENSSSCG00000002988-AS1	XLOC_218776	XLOC_218776	chr6:48419833-48461035	Down
TCONS_00285681	HRC-OT3	ENSSSCG00000003156	HRC	chr6:54333725-54339421	Down
TCONS_00313031	LINC3786	XLOC_239287	XLOC_239287	chr8:10312-12500	Down
TCONS_00313033	LINC3787	XLOC_239287	XLOC_239287	chr8:10335-12500	Down
TCONS_00313089	LINC3792	XLOC_239310	XLOC_239310	chr8:387466-399625	Down
TCONS_00326112	ENSSSCG00000009021-AS1	XLOC_249796	XLOC_249796	chr8:77966770-77970431	Down
TCONS_00332497	THRSP-OT1	ENSSSCG00000033822	THRSP	chr9:12435040-12485139	Down
TCONS_00332746	LINC4036	XLOC_255343	XLOC_255343	chr9:18768943-18773368	Down
TCONS_00338733	ENSSSCG00000015393-AS1	XLOC_259922	XLOC_259922	chr9:93463026-93524237	Down
TCONS_00342289	AKIP1-OT1	ENSSSCG00000033335	AKIP1	chr9:491667-537790	Down
TCONS_00369839	LINC4526	XLOC_285602	XLOC_285602	chrX:104668734-104673815	Down
TCONS_00060314	LINC751	XLOC_048226	XLOC_048226	chr11:62122668-62149967	Down

## Sheet: down
transcript_id	transcript_name	gene_id	gene_name	transcript_locus
TCONS_00000583	ENSSSCG00000036465-OT1	ENSSSCG00000036465	-	AEMK02000189.1:74210-153944
TCONS_00003354	ENSSSCG00000036334-AS1	XLOC_002869	XLOC_002869	AEMK02000437.1:123-1005
TCONS_00016278	LINC230	XLOC_013118	XLOC_013118	chr1:110721285-110799344
TCONS_00016282	LINC231	XLOC_013118	XLOC_013118	chr1:110915958-110922629
TCONS_00016710	ENSSSCG00000026960-OT1	ENSSSCG00000026960	-	chr1:115296779-115335251
TCONS_00022880	ENSSSCG00000037813-OT5	ENSSSCG00000037813	-	chr1:201413086-201544803
TCONS_00046302	ENSSSCG00000005663-OT1	ENSSSCG00000005663	-	chr1:269172398-269173601
TCONS_00062515	LINC798	XLOC_049989	XLOC_049989	chr11:7497949-7512448
TCONS_00067360	LINC862	XLOC_054217	XLOC_054217	chr11:76616931-76649479
TCONS_00070959	ENSSSCG00000039569-AS1	XLOC_056388	XLOC_056388	chr12:39351072-39367051
TCONS_00072095	LINC930	XLOC_057041	XLOC_057041	chr12:51986567-51996747
TCONS_00072109	LINC938	XLOC_057041	XLOC_057041	chr12:51986689-51996747
TCONS_00072111	LINC940	XLOC_057041	XLOC_057041	chr12:51989076-51996747
TCONS_00072112	LINC939	XLOC_057041	XLOC_057041	chr12:51989076-51996747
TCONS_00082286	ENSSSCG00000011496-AS2	XLOC_063622	XLOC_063622	chr13:46203866-46337878
TCONS_00088731	ADIPOQ-OT1	ENSSSCG00000039103	ADIPOQ	chr13:124605046-124648055
TCONS_00099164	LINC1230	XLOC_077212	XLOC_077212	chr13:60179805-60257579
TCONS_00115954	LINC1381	XLOC_090200	XLOC_090200	chr14:77957860-77991772
TCONS_00137444	LINC1612	XLOC_106695	XLOC_106695	chr15:98238661-98323481
TCONS_00151008	LINC1797	XLOC_117690	XLOC_117690	chr16:4944884-4987627
TCONS_00157830	FGF10-OT1	ENSSSCG00000016878	FGF10	chr16:28740066-28777985
TCONS_00159775	LINC1901	XLOC_125083	XLOC_125083	chr16:50513638-50734398
TCONS_00173232	CNOT4-OT1	ENSSSCG00000021354	CNOT4	chr18:13821546-13884053
TCONS_00187329	HK3-OT2	ENSSSCG00000014048	HK3	chr2:80914746-80951773
TCONS_00199154	ENSSSCG00000013839-AS2	XLOC_154633	XLOC_154633	chr2:62142233-62152615
TCONS_00205823	LINC2412	XLOC_159711	XLOC_159711	chr2:138144749-138154953
TCONS_00213558	ENSSSCG00000008363-AS1	XLOC_165220	XLOC_165220	chr3:77421863-77423836
TCONS_00216489	LINC2556	XLOC_167473	XLOC_167473	chr3:115689963-116447531
TCONS_00227053	ENSSSCG00000008582-OT1	ENSSSCG00000008582	-	chr3:114597188-114605832
TCONS_00228940	TMEM71-OT1	ENSSSCG00000005951	TMEM71	chr4:8505420-8519087
TCONS_00233881	LINC2808	XLOC_180827	XLOC_180827	chr4:80591020-80703504
TCONS_00239230	LINC2866	XLOC_184632	XLOC_184632	chr4:12918433-13154310
TCONS_00241512	LINC2890	XLOC_186647	XLOC_186647	chr4:43464300-43480275
TCONS_00241513	LINC2891	XLOC_186647	XLOC_186647	chr4:43464300-43480275
TCONS_00258249	ENSSSCG00000035577-AS2	XLOC_199235	XLOC_199235	chr5:9416441-9485598
TCONS_00260425	LINC3189	XLOC_200730	XLOC_200730	chr5:35220216-35243166
TCONS_00261888	PIK3C2G-OT2	ENSSSCG00000000591	PIK3C2G	chr5:54842488-54992612
TCONS_00261889	PIK3C2G-OT1	ENSSSCG00000000591	PIK3C2G	chr5:54842488-54992612
TCONS_00264784	LINC3242	XLOC_204010	XLOC_204010	chr5:89208210-89232716
TCONS_00264876	LINC3247	XLOC_204060	XLOC_204060	chr5:90403214-90508073
TCONS_00270892	SPTBN4-OT2	ENSSSCG00000037494	SPTBN4	chr6:48808858-48812652
TCONS_00281810	ENSSSCG00000040279-OT4	ENSSSCG00000040279	-	chr6:14924456-14942675
TCONS_00284263	ENSSSCG00000002885-AS1	XLOC_218473	XLOC_218473	chr6:44749173-44774481
TCONS_00284802	ENSSSCG00000002988-AS1	XLOC_218776	XLOC_218776	chr6:48419833-48461035
TCONS_00285681	HRC-OT3	ENSSSCG00000003156	HRC	chr6:54333725-54339421
TCONS_00313031	LINC3786	XLOC_239287	XLOC_239287	chr8:10312-12500
TCONS_00313033	LINC3787	XLOC_239287	XLOC_239287	chr8:10335-12500
TCONS_00313089	LINC3792	XLOC_239310	XLOC_239310	chr8:387466-399625
TCONS_00326112	ENSSSCG00000009021-AS1	XLOC_249796	XLOC_249796	chr8:77966770-77970431
TCONS_00332497	THRSP-OT1	ENSSSCG00000033822	THRSP	chr9:12435040-12485139
TCONS_00332746	LINC4036	XLOC_255343	XLOC_255343	chr9:18768943-18773368
TCONS_00338733	ENSSSCG00000015393-AS1	XLOC_259922	XLOC_259922	chr9:93463026-93524237
TCONS_00342289	AKIP1-OT1	ENSSSCG00000033335	AKIP1	chr9:491667-537790
TCONS_00369839	LINC4526	XLOC_285602	XLOC_285602	chrX:104668734-104673815
TCONS_00060314	LINC751	XLOC_048226	XLOC_048226	chr11:62122668-62149967
