# Supplementary material for: The Role of lncRNAs in Pig Muscle in Response to Cold Exposure
Source: Genes (Basel). 2023 Sep 30;14(10):1901. doi: 10.3390/genes14101901 (PMC10606478; doi:10.3390/genes14101901)
Supplement: Supplementary file 1 [file genes-14-01901-s001.zip › Table S4 DElncRNA co-location gene of acute cold stress group.xlsx]

## Sheet: 1
Table S4 DElncRNA co-location gene of acute cold stress group
gene ID	Gene	DE lncRNA
ENSSSCG00000015368	HDAC9	TCONS_00349979
ENSSSCG00000031825	NAPRT	TCONS_00228473
ENSSSCG00000004057	SYTL3	TCONS_00009388
ENSSSCG00000025403	--	TCONS_00162425
ENSSSCG00000013460	OAZ1	TCONS_00200789
ENSSSCG00000010087	YDJC	TCONS_00123579
ENSSSCG00000001061	JARID2	TCONS_00295286
ENSSSCG00000012030	CLDN8	TCONS_00109351
ENSSSCG00000017693	AATF	TCONS_00070920
ENSSSCG00000014431	AFAP1L1	TCONS_00206861
ENSSSCG00000017237	CD300LB	TCONS_00068407
ENSSSCG00000009390	SPRYD7	TCONS_00064036
ENSSSCG00000001342	TRIM39	TCONS_00305731
ENSSSCG00000021812	MS4A1	TCONS_00195230
ENSSSCG00000014884	--	TCONS_00332497
ENSSSCG00000034014	MRPL40	TCONS_00123701
ENSSSCG00000024773	EID2	TCONS_00270812,TCONS_00270827,TCONS_00270825
ENSSSCG00000006954	EEF1D	TCONS_00228473
ENSSSCG00000037355	RNF115	TCONS_00235752,TCONS_00235751
ENSSSCG00000014285	--	TCONS_00192107
ENSSSCG00000006352	MPZ	TCONS_00244588
ENSSSCG00000017131	FN3K	TCONS_00067651
ENSSSCG00000022478	STK10	TCONS_00160039
ENSSSCG00000001573	PIM1	TCONS_00297603
ENSSSCG00000003078	CEACAM19	TCONS_00271196
ENSSSCG00000002764	SMPD3	TCONS_00269425
ENSSSCG00000006691	POLR3C	TCONS_00235752,TCONS_00235751
ENSSSCG00000029857	--	TCONS_00364600
ENSSSCG00000016981	CPEB4	TCONS_00154169,TCONS_00159775,TCONS_00154171
ENSSSCG00000037539	SORCS2	TCONS_00313412,TCONS_00313413
ENSSSCG00000023351	PLA2G4A	TCONS_00341369
ENSSSCG00000005150	KLHL9	TCONS_00041910,TCONS_00022880,TCONS_00041920,TCONS_00041899,TCONS_00041906,TCONS_00022876
ENSSSCG00000017834	--	TCONS_00077752
ENSSSCG00000002902	ATP4A	TCONS_00284293
ENSSSCG00000027770	TDRKH	TCONS_00235432
ENSSSCG00000036400	--	TCONS_00333295
ENSSSCG00000000105	KDELR3	TCONS_00258249
ENSSSCG00000031698	TSTA3	TCONS_00228473
ENSSSCG00000000645	GABARAPL1	TCONS_00253531,TCONS_00262297
ENSSSCG00000039655	TAZ	TCONS_00363217
ENSSSCG00000010757	EBF3	TCONS_00130082
ENSSSCG00000038780	--	TCONS_00313089
ENSSSCG00000030626	ALDH1L1	TCONS_00298937,TCONS_00298935
ENSSSCG00000006035	ANGPT1	TCONS_00230709,TCONS_00230707,TCONS_00230705,TCONS_00230711,TCONS_00230710
ENSSSCG00000034751	--	TCONS_00005371
ENSSSCG00000036830	--	TCONS_00342289
ENSSSCG00000001820	HDDC3	TCONS_00298906,TCONS_00298907,TCONS_00298905,TCONS_00298908
ENSSSCG00000026259	LINGO4	TCONS_00235432
ENSSSCG00000031838	RPS27	TCONS_00235258
ENSSSCG00000037620	--	TCONS_00212590
ENSSSCG00000006820	EPS8L3	TCONS_00236832
ENSSSCG00000009118	--	TCONS_00328709
ENSSSCG00000000106	KCNJ4	TCONS_00258249
ENSSSCG00000014964	--	TCONS_00333295
ENSSSCG00000030042	SBNO2	TCONS_00186732
ENSSSCG00000001400	DDX39B	TCONS_00296881
ENSSSCG00000003700	ESCO1	TCONS_00276557
ENSSSCG00000002411	GTF2A1	TCONS_00302936,TCONS_00302947
ENSSSCG00000034036	--	ENSSSCT00000060630
ENSSSCG00000005665	PHYHD1	TCONS_00046302
ENSSSCG00000037818	IFNA1	TCONS_00022880,TCONS_00022883,TCONS_00022876
ENSSSCG00000010114	ESS2	TCONS_00123701
ENSSSCG00000039569	--	TCONS_00070959
ENSSSCG00000027013	--	TCONS_00199154,TCONS_00199152
ENSSSCG00000030767	SLA-5	TCONS_00305731,TCONS_00305727
ENSSSCG00000038264	--	TCONS_00285681
ENSSSCG00000015393	DMTF1	TCONS_00338733
ENSSSCG00000025192	RPL9	TCONS_00314541
ENSSSCG00000038331	--	TCONS_00184905
ENSSSCG00000006357	FCER1G	TCONS_00244588
ENSSSCG00000038247	--	TCONS_00195441
ENSSSCG00000040196	--	TCONS_00123579
ENSSSCG00000006702	FMO5	TCONS_00235824
ENSSSCG00000014565	--	TCONS_00193844
ENSSSCG00000031979	--	TCONS_00332497
ENSSSCG00000020967	--	TCONS_00068407
ENSSSCG00000026818	CTC1	TCONS_00072395
ENSSSCG00000031177	--	TCONS_00212590
ENSSSCG00000007334	SRC	TCONS_00170537
ENSSSCG00000016997	FGF18	TCONS_00160064
ENSSSCG00000011616	COPG1	TCONS_00084189
ENSSSCG00000039201	TGIF2-RAB5IF	TCONS_00170423
ENSSSCG00000034209	--	TCONS_00134262
ENSSSCG00000002746	DHODH	TCONS_00281810
ENSSSCG00000023357	REST	TCONS_00324785,TCONS_00315972
ENSSSCG00000013837	AKAP8	TCONS_00199154,TCONS_00199152
ENSSSCG00000021978	--	TCONS_00117104
ENSSSCG00000003885	--	TCONS_00279720
ENSSSCG00000016262	--	TCONS_00150132
ENSSSCG00000017204	ITGB4	TCONS_00073944
ENSSSCG00000000955	TBC1D22A	TCONS_00257740
ENSSSCG00000003620	TRIM62	TCONS_00288706
ENSSSCG00000007322	--	TCONS_00170423
ENSSSCG00000001658	MRPL2	TCONS_00307170
ENSSSCG00000035812	AMH	TCONS_00200789
ENSSSCG00000002931	ZNF565	TCONS_00270417
ENSSSCG00000006359	ADAMTS4	TCONS_00244588
ENSSSCG00000022672	TRPM4	TCONS_00285681
ENSSSCG00000033436	--	TCONS_00099658
ENSSSCG00000035234	--	TCONS_00104083,TCONS_00104085,TCONS_00088731
ENSSSCG00000025326	TMEM243	TCONS_00338733
ENSSSCG00000017987	--	TCONS_00072395
ENSSSCG00000012986	KCNK7	TCONS_00181498
ENSSSCG00000017985	RNF222	TCONS_00072395
ENSSSCG00000040351	--	TCONS_00285681,TCONS_00285664
ENSSSCG00000009893	TMEM116	TCONS_00112964
ENSSSCG00000011036	STAM	TCONS_00050341
ENSSSCG00000031149	IFN-ALPHA-15	TCONS_00041910,TCONS_00041920,TCONS_00041899,TCONS_00041906
ENSSSCG00000035369	RD3	TCONS_00353643
ENSSSCG00000039284	--	TCONS_00041910,TCONS_00041920,TCONS_00041899,TCONS_00041906
ENSSSCG00000025560	PGLYRP2	TCONS_00199154,TCONS_00199152
ENSSSCG00000038912	IFITM3	TCONS_00193844
ENSSSCG00000039849	--	TCONS_00067879
ENSSSCG00000009181	C4orf17	TCONS_00329678
ENSSSCG00000035577	--	TCONS_00258249
ENSSSCG00000034076	--	ENSSSCT00000054465
ENSSSCG00000010858	SDE2	TCONS_00048448
ENSSSCG00000007941	CDIP1	TCONS_00220587
ENSSSCG00000014364	ANKHD1	TCONS_00206096
ENSSSCG00000008169	TBC1D8	TCONS_00222110
ENSSSCG00000008713	KIAA0232	TCONS_00313413
ENSSSCG00000038862	IFN-DELTA-4	TCONS_00041910,TCONS_00041920,TCONS_00041899,TCONS_00041906
ENSSSCG00000016569	SMO	TCONS_00173663
ENSSSCG00000031771	TSHR	TCONS_00302936,TCONS_00302947
ENSSSCG00000003429	CLCN6	TCONS_00273574
ENSSSCG00000003468	PLEKHM2	TCONS_00274023
ENSSSCG00000003691	--	TCONS_00276055
ENSSSCG00000007542	PRKAR1B	TCONS_00207230
ENSSSCG00000011611	HMCES	TCONS_00084189
ENSSSCG00000004044	IGF2R	TCONS_00028388
ENSSSCG00000007247	KIF3B	TCONS_00165570
ENSSSCG00000006487	CCT3	ENSSSCT00000037777
ENSSSCG00000031629	MOSMO	TCONS_00209460
ENSSSCG00000033753	UBXN2A	TCONS_00227053,TCONS_00227050
ENSSSCG00000035585	--	TCONS_00195441
ENSSSCG00000002330	PCNX1	TCONS_00302235
ENSSSCG00000003238	SPACA6	TCONS_00286193
ENSSSCG00000021354	CNOT4	TCONS_00173232
ENSSSCG00000004234	FABP7	TCONS_00011544
ENSSSCG00000015056	REXO2	TCONS_00334671
ENSSSCG00000029805	RHOBTB3	TCONS_00188797
ENSSSCG00000038220	RXRA	TCONS_00027984
ENSSSCG00000001202	--	TCONS_00305619,TCONS_00305620
ENSSSCG00000027738	LRRFIP2	TCONS_00096131
ENSSSCG00000007317	DLGAP4	TCONS_00170423
ENSSSCG00000034370	--	TCONS_00100939
ENSSSCG00000014046	ZNF346	TCONS_00187329
ENSSSCG00000029231	--	TCONS_00286263
ENSSSCG00000028420	EIF4E	TCONS_00320402
ENSSSCG00000032978	--	TCONS_00271982,TCONS_00271981,TCONS_00271977
ENSSSCG00000012031	CLDN17	TCONS_00109351
ENSSSCG00000027349	TBC1D14	TCONS_00313412,TCONS_00313413
ENSSSCG00000006247	PLAG1	TCONS_00233521
ENSSSCG00000038890	SMIM31	TCONS_00324630,TCONS_00324647
XLOC_256854	XLOC_256854	TCONS_00334671,TCONS_00334725
ENSSSCG00000010814	ESRRG	TCONS_00052557
ENSSSCG00000006694	--	TCONS_00235752,TCONS_00235751
ENSSSCG00000031319	--	TCONS_00336702
ENSSSCG00000002991	TTC9B	TCONS_00284802
ENSSSCG00000006559	--	TCONS_00235258
ENSSSCG00000009021	LRBA	TCONS_00326112
ENSSSCG00000015579	PTGS2	TCONS_00341369
ENSSSCG00000001401	ATP6V1G2-DDX39B	TCONS_00296881
ENSSSCG00000034688	--	ENSSSCT00000054465
ENSSSCG00000031086	--	TCONS_00285681,TCONS_00285664
ENSSSCG00000016105	FLACC1	TCONS_00148419
ENSSSCG00000003341	TAS1R3	TCONS_00286817
ENSSSCG00000007305	SPAG4	TCONS_00165908
ENSSSCG00000032436	--	TCONS_00193844
ENSSSCG00000037433	C3orf18	TCONS_00097121
ENSSSCG00000003331	TNFRSF4	TCONS_00286817
ENSSSCG00000003150	NUCB1	TCONS_00285664
ENSSSCG00000011496	ADAMTS9	TCONS_00082286
ENSSSCG00000008236	--	TCONS_00222647
ENSSSCG00000022324	PPFIA3	TCONS_00285681,TCONS_00285664
ENSSSCG00000012993	SLC25A45	TCONS_00181498
ENSSSCG00000021540	C2CD4D	TCONS_00235432
ENSSSCG00000001394	--	TCONS_00296881
ENSSSCG00000012984	--	TCONS_00181498
ENSSSCG00000001060	--	TCONS_00295286
ENSSSCG00000000107	--	TCONS_00258249
ENSSSCG00000017202	H3F3B	TCONS_00073944
ENSSSCG00000005667	NUP188	TCONS_00046302
ENSSSCG00000035701	--	TCONS_00195230
ENSSSCG00000037494	SPTBN4	TCONS_00270892
ENSSSCG00000003876	CDKN2C	TCONS_00293441
ENSSSCG00000027988	--	TCONS_00119738,TCONS_00119737
ENSSSCG00000011626	C3orf22	TCONS_00100271
ENSSSCG00000007826	--	ENSSSCT00000053319
ENSSSCG00000008168	RNF149	TCONS_00222110
ENSSSCG00000022317	SLC38A10	TCONS_00067879
ENSSSCG00000035394	--	TCONS_00093883
ENSSSCG00000027286	DGKQ	TCONS_00313089
ENSSSCG00000015387	TRA2A	TCONS_00338588
ENSSSCG00000002716	MLKL	TCONS_00268074
ENSSSCG00000039679	ZNF623	TCONS_00228473
ENSSSCG00000035634	PLSCR1	TCONS_00085423
ENSSSCG00000004146	REPS1	TCONS_00030245
ENSSSCG00000004552	TRIP4	TCONS_00035394
ENSSSCG00000003157	LIN7B	TCONS_00285681,TCONS_00285664
ENSSSCG00000016979	NSG2	TCONS_00154169,TCONS_00154171
ENSSSCG00000015408	--	TCONS_00351411
ENSSSCG00000040934	ISX	TCONS_00002514
ENSSSCG00000008966	PARM1	TCONS_00316528
ENSSSCG00000038132	IRF2BP2	TCONS_00114445
ENSSSCG00000017902	CAMTA2	TCONS_00072109,TCONS_00072112,TCONS_00072111,TCONS_00072095,TCONS_00072103,TCONS_00072099
ENSSSCG00000003342	DVL1	TCONS_00286817
ENSSSCG00000000638	--	TCONS_00262297
ENSSSCG00000030318	SDHC	TCONS_00244588
ENSSSCG00000039487	GPSM1	ENSSSCT00000060630
ENSSSCG00000034386	ATP2A2	TCONS_00121958
ENSSSCG00000034268	--	TCONS_00109351
ENSSSCG00000011628	DNAJC13	TCONS_00100271
ENSSSCG00000029059	SSRP1	TCONS_00195441
ENSSSCG00000028777	MYLK4	TCONS_00304030
ENSSSCG00000001818	FES	TCONS_00298906,TCONS_00298907,TCONS_00298905,TCONS_00298908
ENSSSCG00000036254	--	TCONS_00004725
ENSSSCG00000023903	ATP5ME	TCONS_00313026,TCONS_00313028,TCONS_00313023,TCONS_00313031,TCONS_00313033,TCONS_00313025
ENSSSCG00000039183	NDUFAF8	TCONS_00067879
ENSSSCG00000039475	--	TCONS_00117104
ENSSSCG00000003699	GREB1L	TCONS_00276557
ENSSSCG00000040581	CISH	TCONS_00097121
ENSSSCG00000013453	--	TCONS_00200789
ENSSSCG00000036711	UBE2D2	TCONS_00192629
ENSSSCG00000021793	SMIM14	TCONS_00314541
ENSSSCG00000035371	--	TCONS_00163200
ENSSSCG00000012988	EHBP1L1	TCONS_00181498
ENSSSCG00000035739	SLC26A1	TCONS_00313089
XLOC_013770	XLOC_013770	TCONS_00017240,TCONS_00017207
ENSSSCG00000001235	TRIM15	TCONS_00305731,TCONS_00305727
ENSSSCG00000036915	--	TCONS_00072109,TCONS_00072112,TCONS_00072111,TCONS_00072095,TCONS_00072103,TCONS_00072099
ENSSSCG00000001396	--	TCONS_00296881
ENSSSCG00000008474	--	TCONS_00225856
ENSSSCG00000032646	--	TCONS_00305619,TCONS_00305620
ENSSSCG00000038130	CANT1	TCONS_00067982,TCONS_00067981
ENSSSCG00000022283	CEP135	TCONS_00324728
ENSSSCG00000005452	C9orf152	TCONS_00026418,TCONS_00026428
ENSSSCG00000011542	THUMPD3	TCONS_00099658
ENSSSCG00000000655	KLRF1	TCONS_00262339,TCONS_00262342,TCONS_00262347
ENSSSCG00000014554	--	TCONS_00193844
ENSSSCG00000039952	ZFAND3	TCONS_00297677
ENSSSCG00000005935	AGO2	TCONS_00238794
ENSSSCG00000030707	INPP5K	TCONS_00071712
ENSSSCG00000004149	NHSL1	TCONS_00030245
ENSSSCG00000021504	IFN-ALPHAOMEGA	TCONS_00041910,TCONS_00041920,TCONS_00041899,TCONS_00041906
ENSSSCG00000036964	FAM83H	TCONS_00228473
ENSSSCG00000033144	YTHDF3	TCONS_00233260
ENSSSCG00000009389	TRIM13	TCONS_00064036
ENSSSCG00000037624	IFN-ALPHA-8	TCONS_00022880,TCONS_00022883,TCONS_00022876
ENSSSCG00000035847	TAL1	TCONS_00279720
ENSSSCG00000011613	H1FX	TCONS_00084189
ENSSSCG00000010083	PPIL2	TCONS_00123579
ENSSSCG00000022114	--	TCONS_00195230
ENSSSCG00000011037	TMEM236	TCONS_00050341
ENSSSCG00000035997	RPL10	TCONS_00363217
ENSSSCG00000039412	DOC2B	TCONS_00071712
ENSSSCG00000003807	DNAJC6	TCONS_00278395
ENSSSCG00000035308	--	TCONS_00206861
ENSSSCG00000017797	SLC6A4	TCONS_00071554
ENSSSCG00000023436	--	TCONS_00003354
ENSSSCG00000011326	PTH1R	TCONS_00096648
ENSSSCG00000027538	TMEM258	TCONS_00182006
ENSSSCG00000001881	MAN2C1	TCONS_00299248,TCONS_00299249
ENSSSCG00000038007	HACD1	TCONS_00050341
ENSSSCG00000006612	S100A10	TCONS_00235432
ENSSSCG00000000640	--	TCONS_00262297
ENSSSCG00000035960	--	TCONS_00068407
ENSSSCG00000008167	CNOT11	TCONS_00222110
ENSSSCG00000001156	ZNF322	ENSSSCT00000054465
ENSSSCG00000032504	--	TCONS_00351411
ENSSSCG00000014351	--	TCONS_00192629
ENSSSCG00000014356	DNAJC18	TCONS_00192629
ENSSSCG00000037143	--	TCONS_00123579
ENSSSCG00000025499	--	TCONS_00284263
ENSSSCG00000032276	--	TCONS_00062519,TCONS_00062515
ENSSSCG00000024161	--	TCONS_00305731,TCONS_00305727
ENSSSCG00000027121	ODC1	TCONS_00227830
ENSSSCG00000015244	APLP2	TCONS_00347468
ENSSSCG00000040185	TFAM	TCONS_00117104
ENSSSCG00000027426	BCL3	TCONS_00271196
ENSSSCG00000026686	PDZD9	TCONS_00209460
ENSSSCG00000002997	--	TCONS_00270931
ENSSSCG00000009330	ALOX5AP	TCONS_00062519,TCONS_00062515
ENSSSCG00000039445	LRRC55	TCONS_00003235
ENSSSCG00000039196	POLR2I	TCONS_00270417
ENSSSCG00000031172	--	TCONS_00293441
ENSSSCG00000017125	FOXK2	TCONS_00067651
ENSSSCG00000004046	PNLDC1	TCONS_00028388
ENSSSCG00000033316	--	TCONS_00199681
ENSSSCG00000011415	MAPKAPK3	TCONS_00097121
ENSSSCG00000029592	GPRC5A	TCONS_00262131
ENSSSCG00000006358	NDUFS2	TCONS_00244588
ENSSSCG00000007162	UBOX5	TCONS_00165271
ENSSSCG00000039623	--	TCONS_00022880,TCONS_00022883,TCONS_00022876
ENSSSCG00000031899	JSRP1	TCONS_00200789
ENSSSCG00000027251	CDC7	TCONS_00237732
ENSSSCG00000013838	AKAP8L	TCONS_00199154,TCONS_00199152
ENSSSCG00000029545	GPRC5D	TCONS_00262131
ENSSSCG00000009821	ARPC3	TCONS_00121958
ENSSSCG00000040931	SLC17A9	TCONS_00167663
ENSSSCG00000005221	SPATA6L	TCONS_00023872
ENSSSCG00000004012	THBS2	TCONS_00028121,TCONS_00028122,TCONS_00028123
ENSSSCG00000009331	MEDAG	TCONS_00062519,TCONS_00062515
ENSSSCG00000023556	SUPT5H	TCONS_00270812,TCONS_00270827,TCONS_00270825
ENSSSCG00000024140	--	TCONS_00041910,TCONS_00041920,TCONS_00041899,TCONS_00041906
ENSSSCG00000039468	SERPINH1	TCONS_00332301,TCONS_00332305,TCONS_00332310
ENSSSCG00000003354	CCNL2	TCONS_00286817
ENSSSCG00000033101	--	TCONS_00276055
ENSSSCG00000001884	COMMD4	TCONS_00299248,TCONS_00299249
ENSSSCG00000021434	--	TCONS_00072395
ENSSSCG00000030150	UGDH	TCONS_00314541
ENSSSCG00000031483	--	TCONS_00053021
ENSSSCG00000026994	ADAMTS10	TCONS_00200142
ENSSSCG00000033020	SLA2	TCONS_00170423
ENSSSCG00000013194	--	TCONS_00195441
ENSSSCG00000005749	BRD3	TCONS_00027984
ENSSSCG00000015770	VEGFC	TCONS_00132537
ENSSSCG00000035629	CA5A	TCONS_00280606
ENSSSCG00000014559	PSMD13	TCONS_00193844
ENSSSCG00000016878	FGF10	TCONS_00157830
ENSSSCG00000007942	HMOX2	TCONS_00220587
ENSSSCG00000003159	KCNA7	TCONS_00285681,TCONS_00285664
ENSSSCG00000028602	GTPBP4	TCONS_00056516
ENSSSCG00000000033	TSPO	TCONS_00248931
ENSSSCG00000022671	GALNT13	TCONS_00134262
ENSSSCG00000037417	--	TCONS_00000583,TCONS_00000582
ENSSSCG00000011325	MYL3	TCONS_00096648
ENSSSCG00000000649	CLEC1A	TCONS_00262339,TCONS_00253531,TCONS_00262342,TCONS_00262347
ENSSSCG00000031087	--	TCONS_00070959
ENSSSCG00000040502	IFN-OMEGA-3	TCONS_00022880,TCONS_00022883,TCONS_00022876
ENSSSCG00000014560	COX8H	TCONS_00193844
ENSSSCG00000017200	UNC13D	TCONS_00073944
ENSSSCG00000030005	LGALSL	TCONS_00213558
ENSSSCG00000014977	PGR	TCONS_00333708
ENSSSCG00000001572	FGD2	TCONS_00297603
ENSSSCG00000039688	--	TCONS_00227053,TCONS_00227050
ENSSSCG00000002828	LPCAT2	TCONS_00269551
ENSSSCG00000001819	MAN2A2	TCONS_00298906,TCONS_00298907,TCONS_00298905,TCONS_00298908
ENSSSCG00000002748	DHX38	TCONS_00281810
ENSSSCG00000039749	--	TCONS_00285681,TCONS_00285664
ENSSSCG00000012985	--	TCONS_00181498
ENSSSCG00000036410	--	TCONS_00148419
ENSSSCG00000011540	SETD5	TCONS_00099658
ENSSSCG00000023228	NUMBL	TCONS_00270892
ENSSSCG00000014349	TMEM173	TCONS_00192629
ENSSSCG00000000295	NCKAP1L	TCONS_00259183
ENSSSCG00000000104	DDX17	TCONS_00258249
ENSSSCG00000006243	PENK	TCONS_00233521
ENSSSCG00000039555	JOSD1	TCONS_00258249
ENSSSCG00000039336	GNA13	TCONS_00068752
ENSSSCG00000001661	SRF	TCONS_00307170
ENSSSCG00000017835	CLUH	TCONS_00077752
ENSSSCG00000008898	--	TCONS_00315972
ENSSSCG00000031734	--	TCONS_00338588
ENSSSCG00000040119	TIGD5	TCONS_00228473
ENSSSCG00000032397	LBR	TCONS_00053021
ENSSSCG00000040958	--	TCONS_00157798,TCONS_00157802
ENSSSCG00000036017	--	TCONS_00286263
ENSSSCG00000038927	ZNF649	TCONS_00286193
ENSSSCG00000003138	HSD17B14	TCONS_00285664
ENSSSCG00000010081	MAPK1	TCONS_00123579
ENSSSCG00000030222	ANAPC7	TCONS_00121958
ENSSSCG00000034287	--	TCONS_00195441
ENSSSCG00000036616	--	TCONS_00284263
ENSSSCG00000039593	--	TCONS_00338588
ENSSSCG00000017836	PAFAH1B1	TCONS_00077752
ENSSSCG00000010322	ZNF503	TCONS_00115954
ENSSSCG00000015655	IL24	TCONS_00336702
ENSSSCG00000037788	--	TCONS_00371029
ENSSSCG00000001539	PPARD	TCONS_00306624
ENSSSCG00000036302	--	TCONS_00100939
ENSSSCG00000035226	--	TCONS_00286263
ENSSSCG00000037313	MTIF3	TCONS_00062183
ENSSSCG00000003809	JAK1	TCONS_00278395
ENSSSCG00000029468	P2RX3	TCONS_00195441
ENSSSCG00000014283	KIF3A	TCONS_00192107
ENSSSCG00000004658	FBN1	TCONS_00017207
XLOC_181807	XLOC_181807	TCONS_00235432
ENSSSCG00000037038	--	TCONS_00228473
ENSSSCG00000005657	PKN3	TCONS_00046302,TCONS_00027593
ENSSSCG00000000171	CKAP4	TCONS_00258576,TCONS_00258575
ENSSSCG00000013455	IZUMO4	TCONS_00200789
ENSSSCG00000035532	ATP5F1D	TCONS_00186732
ENSSSCG00000005660	TBC1D13	TCONS_00046302,TCONS_00027593
ENSSSCG00000031075	--	TCONS_00022880,TCONS_00022883,TCONS_00022876
ENSSSCG00000024388	BNIP3	TCONS_00119738,TCONS_00119737
ENSSSCG00000014314	--	TCONS_00205823
ENSSSCG00000034894	NKAIN3	TCONS_00233260
ENSSSCG00000015650	MAPKAPK2	TCONS_00336702
ENSSSCG00000005426	FSD1L	TCONS_00026174
ENSSSCG00000027502	MYL5	TCONS_00313026,TCONS_00313025
ENSSSCG00000002893	CD22	TCONS_00284293,TCONS_00284263
ENSSSCG00000016082	BOLL	TCONS_00137662
ENSSSCG00000004652	COPS2	TCONS_00017136
ENSSSCG00000003332	SDF4	TCONS_00286817
ENSSSCG00000017795	NSRP1	TCONS_00071554
ENSSSCG00000009567	RASA3	TCONS_00067527
ENSSSCG00000038107	--	TCONS_00324785,TCONS_00315972
ENSSSCG00000036963	LRRC25	TCONS_00184905
ENSSSCG00000034657	LHX3	ENSSSCT00000060630
ENSSSCG00000023603	--	TCONS_00220587
ENSSSCG00000005662	SPOUT1	TCONS_00046302,TCONS_00027593
ENSSSCG00000035801	--	TCONS_00332497
ENSSSCG00000032326	--	TCONS_00137662
ENSSSCG00000038989	--	TCONS_00071712
ENSSSCG00000002266	CHD2	TCONS_00301613
ENSSSCG00000030510	FBL	TCONS_00270812,TCONS_00284802,TCONS_00270827,TCONS_00270825
ENSSSCG00000002887	MAG	TCONS_00284263
ENSSSCG00000025955	SSBP4	TCONS_00184905
ENSSSCG00000006065	ANKRD46	TCONS_00231149
ENSSSCG00000001806	FSD2	TCONS_00298730
ENSSSCG00000002885	USF2	TCONS_00284263
ENSSSCG00000008300	STAMBP	TCONS_00223350
ENSSSCG00000036512	FGFRL1	TCONS_00313089
ENSSSCG00000009180	TRMT10A	TCONS_00329678
ENSSSCG00000038372	--	TCONS_00334646
ENSSSCG00000009364	FREM2	TCONS_00057843
ENSSSCG00000032262	IDUA	TCONS_00313089
ENSSSCG00000030882	--	TCONS_00296881
ENSSSCG00000006743	SLC22A15	TCONS_00246183
ENSSSCG00000017108	--	TCONS_00162194
ENSSSCG00000027197	DYRK1B	TCONS_00270812,TCONS_00270827,TCONS_00270825
ENSSSCG00000039437	--	TCONS_00084189
ENSSSCG00000010850	--	TCONS_00053021
ENSSSCG00000015656	FCMR	TCONS_00336702
ENSSSCG00000016009	ITGA4	TCONS_00146930
ENSSSCG00000003336	TTLL10	TCONS_00286817
ENSSSCG00000028464	TMEM170A	TCONS_00281566
ENSSSCG00000037121	KIAA0319L	TCONS_00275247
ENSSSCG00000008504	CRIM1	TCONS_00215742
ENSSSCG00000036156	RBM12	TCONS_00165908
ENSSSCG00000037019	CAMK4	TCONS_00190309
ENSSSCG00000021472	POLR2E	TCONS_00186732
ENSSSCG00000039466	SCRIB	TCONS_00228473
ENSSSCG00000025770	ST6GAL1	TCONS_00104083,TCONS_00104085,TCONS_00088731
ENSSSCG00000029385	LIAS	TCONS_00314541
ENSSSCG00000034216	OGFR	TCONS_00167663
ENSSSCG00000036383	LGALS3BP	TCONS_00067982,TCONS_00067981
ENSSSCG00000039898	--	TCONS_00341369
ENSSSCG00000002526	RCOR1	TCONS_00003761
ENSSSCG00000029513	TEX28	TCONS_00363217
ENSSSCG00000015556	LAMC2	TCONS_00353219
ENSSSCG00000004648	FAM227B	TCONS_00017136
ENSSSCG00000017917	MINK1	TCONS_00072109,TCONS_00072112,TCONS_00072111,TCONS_00072095,TCONS_00072103,TCONS_00072099
ENSSSCG00000001651	CNPY3	TCONS_00307170
ENSSSCG00000005659	ZER1	TCONS_00046302,TCONS_00027593
ENSSSCG00000037208	--	TCONS_00343409
ENSSSCG00000040740	C22orf39	TCONS_00123701
ENSSSCG00000040524	ISYNA1	TCONS_00184905
ENSSSCG00000003428	MTHFR	TCONS_00273574
ENSSSCG00000013836	--	TCONS_00199154,TCONS_00199152
ENSSSCG00000039494	NDUFC2	TCONS_00332497
ENSSSCG00000009208	--	TCONS_00321007
ENSSSCG00000014047	FGFR4	TCONS_00187329
ENSSSCG00000016123	PARD3B	TCONS_00138215
ENSSSCG00000040337	AK4	TCONS_00278395
ENSSSCG00000034763	IRS2	TCONS_00067359,TCONS_00067360
ENSSSCG00000004839	--	TCONS_00038331
ENSSSCG00000036297	--	TCONS_00026418,TCONS_00026428
ENSSSCG00000003137	PLEKHA4	TCONS_00285664
ENSSSCG00000034794	--	TCONS_00333295
ENSSSCG00000033843	ETFRF1	TCONS_00261181
ENSSSCG00000028085	--	TCONS_00313412,TCONS_00313413
ENSSSCG00000040719	KIAA0040	TCONS_00352701,TCONS_00352700
ENSSSCG00000032731	NDST1	TCONS_00206981
ENSSSCG00000037570	--	TCONS_00004725
ENSSSCG00000001574	--	TCONS_00297603
ENSSSCG00000004148	CCDC28A	TCONS_00030245
ENSSSCG00000004008	--	TCONS_00028121,TCONS_00028122,TCONS_00028123
ENSSSCG00000032141	DUT	TCONS_00017240,TCONS_00017207
ENSSSCG00000031880	--	TCONS_00003235
ENSSSCG00000007543	DNAAF5	TCONS_00207230
ENSSSCG00000017608	--	TCONS_00070440
ENSSSCG00000009018	SH3D19	TCONS_00326112
ENSSSCG00000037743	--	TCONS_00060475
ENSSSCG00000032868	IFN-ALPHA-4	TCONS_00041910,TCONS_00022880,TCONS_00041920,TCONS_00041899,TCONS_00041906,TCONS_00022876
ENSSSCG00000029602	WDR37	TCONS_00056516
ENSSSCG00000032604	--	ENSSSCT00000054465
ENSSSCG00000031503	PRRX1	TCONS_00233881,TCONS_00233834
ENSSSCG00000008584	--	TCONS_00227053,TCONS_00227050
ENSSSCG00000015537	XPR1	TCONS_00340682
ENSSSCG00000036346	--	TCONS_00301693
ENSSSCG00000010086	--	TCONS_00123579
ENSSSCG00000031271	STRADB	TCONS_00148419
ENSSSCG00000001653	PEX6	TCONS_00307170
ENSSSCG00000006560	CREB3L4	TCONS_00235258
ENSSSCG00000035487	--	TCONS_00270892
ENSSSCG00000026796	MS4A5	TCONS_00195230
ENSSSCG00000007164	OXT	TCONS_00165271
ENSSSCG00000016010	CERKL	TCONS_00146930
ENSSSCG00000007165	MRPS26	TCONS_00165271
ENSSSCG00000002827	SLC6A2	TCONS_00269551
ENSSSCG00000038075	IFN-OMEGA-5	TCONS_00041910,TCONS_00041920,TCONS_00041899,TCONS_00041906
ENSSSCG00000025206	RNF19B	TCONS_00288706
ENSSSCG00000005664	LRRC8A	TCONS_00046302,TCONS_00027593
ENSSSCG00000009186	METAP1	TCONS_00320402
ENSSSCG00000009182	--	TCONS_00329678
ENSSSCG00000014225	DTWD2	TCONS_00204754
ENSSSCG00000039235	PSMC4	TCONS_00284802
ENSSSCG00000013457	DOT1L	TCONS_00200789
ENSSSCG00000006955	GSDMD	TCONS_00228473
ENSSSCG00000040802	--	TCONS_00280606
ENSSSCG00000022882	EXOC1L	TCONS_00324728
ENSSSCG00000033836	SHKBP1	TCONS_00270892
ENSSSCG00000034359	--	TCONS_00100271
ENSSSCG00000005951	TMEM71	TCONS_00228940
ENSSSCG00000040278	IFITM5	TCONS_00193844
ENSSSCG00000002715	RFWD3	TCONS_00268074
ENSSSCG00000004055	RSPH3	TCONS_00009388
ENSSSCG00000034339	--	TCONS_00186732
ENSSSCG00000031331	--	TCONS_00193806,TCONS_00206981,TCONS_00193808
ENSSSCG00000014432	GRPEL2	TCONS_00206861
ENSSSCG00000002988	ZNF546	TCONS_00284802
ENSSSCG00000038646	--	TCONS_00053021
ENSSSCG00000014961	CWC15	TCONS_00333295
ENSSSCG00000017164	TIMP2	TCONS_00067982,TCONS_00067981
ENSSSCG00000036617	--	TCONS_00320402
ENSSSCG00000032341	AIF1	TCONS_00296881
ENSSSCG00000015653	IL19	TCONS_00336702
ENSSSCG00000013601	--	TCONS_00200142
ENSSSCG00000009823	VPS29	TCONS_00121958
ENSSSCG00000036242	--	TCONS_00259183
ENSSSCG00000014572	ASCL3	TCONS_00342289,TCONS_00331626
ENSSSCG00000040465	KLRK1	TCONS_00262297
ENSSSCG00000002921	CLIP3	TCONS_00270417
ENSSSCG00000017901	INCA1	TCONS_00072109,TCONS_00072112,TCONS_00072111,TCONS_00072095,TCONS_00072103,TCONS_00072099
ENSSSCG00000003152	RUVBL2	TCONS_00285681,TCONS_00285664
ENSSSCG00000004058	EZR	TCONS_00009388
ENSSSCG00000000619	FAM234B	TCONS_00262131
ENSSSCG00000006821	GSTM3	TCONS_00236832
ENSSSCG00000009133	--	TCONS_00328846
ENSSSCG00000038125	NUP210L	TCONS_00235258
ENSSSCG00000007547	ADAP1	TCONS_00207230
ENSSSCG00000021997	ALS2CL	TCONS_00096631,TCONS_00096648
ENSSSCG00000014289	UQCRQ	TCONS_00192107
ENSSSCG00000011230	OSBPL10	TCONS_00079825
ENSSSCG00000002704	KARS	TCONS_00281566
ENSSSCG00000005190	NFIB	ENSSSCT00000045941
ENSSSCG00000006280	GORAB	TCONS_00233881
ENSSSCG00000010084	--	TCONS_00123579
ENSSSCG00000029043	--	TCONS_00334725
ENSSSCG00000014363	SLC4A9	TCONS_00206096
ENSSSCG00000000095	GTPBP1	TCONS_00258249
ENSSSCG00000006568	DENND4B	TCONS_00235258
ENSSSCG00000030048	PLEKHG2	TCONS_00270812
ENSSSCG00000040645	--	TCONS_00183063
ENSSSCG00000003158	DHDH	TCONS_00285664
ENSSSCG00000040763	--	TCONS_00199681
ENSSSCG00000037248	--	TCONS_00170537
ENSSSCG00000000298	PPP1R1A	TCONS_00259183
ENSSSCG00000033918	--	TCONS_00068407
ENSSSCG00000005666	DOLK	TCONS_00046302
ENSSSCG00000013427	CIRBP	TCONS_00186732
ENSSSCG00000032723	ACER3	TCONS_00343409
ENSSSCG00000007188	--	TCONS_00169852
ENSSSCG00000037792	COX7A1	TCONS_00270417
ENSSSCG00000017832	METTL16	TCONS_00077752
ENSSSCG00000037955	--	TCONS_00338588
ENSSSCG00000021374	FXYD1	TCONS_00284263
ENSSSCG00000037324	--	TCONS_00165271
ENSSSCG00000036303	--	TCONS_00227830
ENSSSCG00000004235	--	TCONS_00011544
ENSSSCG00000007544	SUN1	TCONS_00207230
ENSSSCG00000007940	--	TCONS_00220587
ENSSSCG00000001010	--	TCONS_00304030
ENSSSCG00000006567	CRTC2	TCONS_00235258
ENSSSCG00000017109	ADAMTS16	TCONS_00162194
ENSSSCG00000008225	PTCD3	TCONS_00212161
ENSSSCG00000005057	FBXO34	TCONS_00021865
ENSSSCG00000040989	GPRC5C	TCONS_00068407
ENSSSCG00000002718	FA2H	TCONS_00268074
ENSSSCG00000001229	--	TCONS_00305731,TCONS_00305727
ENSSSCG00000002524	AMN	TCONS_00003761
ENSSSCG00000040133	--	TCONS_00004725
ENSSSCG00000001805	WHAMM	TCONS_00298730
ENSSSCG00000025126	LGI4	TCONS_00284263
ENSSSCG00000003144	BAX	TCONS_00285664
ENSSSCG00000036465	--	TCONS_00000583,TCONS_00000582
XLOC_219025	XLOC_219025	TCONS_00271196
ENSSSCG00000008237	RETSAT	TCONS_00222647
ENSSSCG00000033254	IFN-ALPHA-13	TCONS_00041910,TCONS_00041920,TCONS_00041899,TCONS_00041906
ENSSSCG00000008294	ACTG2	TCONS_00223350
ENSSSCG00000016570	TSPAN33	TCONS_00173663
ENSSSCG00000037042	--	TCONS_00016282
ENSSSCG00000006562	GATAD2B	TCONS_00235258
ENSSSCG00000037808	--	TCONS_00236832
ENSSSCG00000006553	UBAP2L	TCONS_00235258
ENSSSCG00000021821	MYO1C	TCONS_00071712
ENSSSCG00000002986	SELENOV	TCONS_00270812,TCONS_00270827,TCONS_00270825
ENSSSCG00000021067	BLVRB	TCONS_00270892
XLOC_190502	XLOC_190502	TCONS_00236832
ENSSSCG00000008227	ST3GAL5	TCONS_00212217
ENSSSCG00000021343	ZEB2	TCONS_00141570,TCONS_00141571
ENSSSCG00000006693	PDZK1	TCONS_00235752,TCONS_00235751
ENSSSCG00000032426	--	TCONS_00169852
ENSSSCG00000023307	FBXW11	TCONS_00160039
ENSSSCG00000010117	--	TCONS_00123701
ENSSSCG00000003241	ZNF614	TCONS_00286193
ENSSSCG00000006231	CHD7	TCONS_00233374
ENSSSCG00000040204	CTXN2	TCONS_00017240,TCONS_00017207
XLOC_207975	XLOC_207975	TCONS_00269551
ENSSSCG00000027989	FAM187B	TCONS_00284263
ENSSSCG00000030095	ZBTB16	TCONS_00334646
ENSSSCG00000033760	LTBP4	TCONS_00270892
ENSSSCG00000035188	--	TCONS_00041910,TCONS_00022880,TCONS_00041920,TCONS_00041899,TCONS_00041906,TCONS_00022876
ENSSSCG00000032808	--	TCONS_00313089
ENSSSCG00000015411	PTPN12	TCONS_00339353,TCONS_00339341
ENSSSCG00000014291	AFF4	TCONS_00192107
ENSSSCG00000033120	PALM2	TCONS_00026418,TCONS_00026428
ENSSSCG00000034310	--	TCONS_00192107
ENSSSCG00000014287	SHROOM1	TCONS_00192107
ENSSSCG00000010759	GLRX3	TCONS_00130082
ENSSSCG00000036048	--	ENSSSCT00000054465
ENSSSCG00000004521	MRO	TCONS_00015637
ENSSSCG00000023710	REEP1	TCONS_00212161
ENSSSCG00000000456	SLC16A7	TCONS_00251042
ENSSSCG00000014198	--	TCONS_00190309
ENSSSCG00000001821	UNC45A	TCONS_00298906,TCONS_00298907,TCONS_00298905,TCONS_00298908
ENSSSCG00000012049	--	TCONS_00094280
ENSSSCG00000007248	ASXL1	TCONS_00165570
ENSSSCG00000026084	SLC49A3	TCONS_00313026
ENSSSCG00000007336	NNAT	TCONS_00170537
ENSSSCG00000001656	RRP36	TCONS_00307170
ENSSSCG00000036427	--	TCONS_00284293,TCONS_00284263
ENSSSCG00000000097	--	TCONS_00258249
ENSSSCG00000005059	TBPL2	TCONS_00021865
ENSSSCG00000008475	MAP4K3	TCONS_00225856
ENSSSCG00000005427	FKTN	TCONS_00026174
ENSSSCG00000007309	RBM39	TCONS_00165908
ENSSSCG00000006703	PRKAB2	TCONS_00235824
ENSSSCG00000027565	--	TCONS_00186732
ENSSSCG00000002709	--	TCONS_00281566
ENSSSCG00000026969	KRAS	TCONS_00261181
ENSSSCG00000038016	--	TCONS_00264784
ENSSSCG00000014558	SIRT3	TCONS_00193844
ENSSSCG00000024479	ELAC1	TCONS_00015637
ENSSSCG00000013600	RAB11B	TCONS_00200142
ENSSSCG00000040156	--	TCONS_00199681
ENSSSCG00000036177	--	TCONS_00260425
ENSSSCG00000001807	AP3B2	TCONS_00298730
ENSSSCG00000040054	IFN-OMEGA-7	TCONS_00022880,TCONS_00022883,TCONS_00022876
ENSSSCG00000035142	--	TCONS_00324630,TCONS_00324647
ENSSSCG00000010461	ANKRD1	TCONS_00127807
ENSSSCG00000009388	KCNRG	TCONS_00064036
ENSSSCG00000005425	SLC44A1	TCONS_00026174
ENSSSCG00000038099	--	TCONS_00112964
ENSSSCG00000001487	KLHL31	TCONS_00306341
ENSSSCG00000012992	FRMD8	TCONS_00181498
ENSSSCG00000038631	TCFL5	TCONS_00167663
ENSSSCG00000020657	BCAM	TCONS_00271196
ENSSSCG00000039357	--	TCONS_00011544
ENSSSCG00000006781	CTTNBP2NL	TCONS_00246515
ENSSSCG00000009645	ADAMDEC1	TCONS_00110980
ENSSSCG00000031906	--	TCONS_00233588
ENSSSCG00000015557	NMNAT2	TCONS_00353219
ENSSSCG00000013073	FADS3	TCONS_00182006
ENSSSCG00000006203	COPS5	TCONS_00242877
ENSSSCG00000038234	TMEM175	TCONS_00313089
ENSSSCG00000006248	MOS	TCONS_00233521
ENSSSCG00000008703	ADRA2C	TCONS_00313311
ENSSSCG00000001233	TRIM26	TCONS_00305731,TCONS_00305727
ENSSSCG00000003693	MYOM1	TCONS_00276055
ENSSSCG00000005453	--	TCONS_00026418,TCONS_00026428
ENSSSCG00000015342	COL28A1	TCONS_00349390
ENSSSCG00000001715	ENPP5	TCONS_00298219
ENSSSCG00000003435	MIIP	TCONS_00273574
ENSSSCG00000037750	IFN-DELTA-3	TCONS_00022880,TCONS_00022883,TCONS_00022876
ENSSSCG00000013072	FADS2	TCONS_00182006
ENSSSCG00000023861	PFAS	TCONS_00072395
ENSSSCG00000010460	RPP30	TCONS_00127807
ENSSSCG00000031615	SERPINB9	TCONS_00304030
ENSSSCG00000039392	SNPH	TCONS_00169852
ENSSSCG00000024268	--	TCONS_00096631,TCONS_00096648
ENSSSCG00000007187	NSFL1C	TCONS_00169852
ENSSSCG00000006742	MAB21L3	TCONS_00246183
ENSSSCG00000037777	EMD	TCONS_00363217
ENSSSCG00000028076	ZBTB7C	TCONS_00034872
ENSSSCG00000038278	NTSR1	TCONS_00167663
ENSSSCG00000014860	MAP6	TCONS_00332301,TCONS_00332305,TCONS_00332310
ENSSSCG00000014169	PCSK1	TCONS_00188797
ENSSSCG00000031292	--	TCONS_00070959
ENSSSCG00000040146	PRSS45P	TCONS_00096631,TCONS_00096648
ENSSSCG00000039514	ID3	TCONS_00287965,TCONS_00287966
ENSSSCG00000023936	MYRFL	TCONS_00260316
ENSSSCG00000033886	--	TCONS_00004725
ENSSSCG00000037797	IFN-ALPHA-17	TCONS_00022880,TCONS_00022883,TCONS_00022876
ENSSSCG00000002990	CNTD2	TCONS_00284802
ENSSSCG00000026383	NRP2	TCONS_00138215
ENSSSCG00000029523	--	TCONS_00363217
ENSSSCG00000000593	--	TCONS_00261889,TCONS_00261888
ENSSSCG00000007243	PLAGL2	TCONS_00165570
ENSSSCG00000037288	YPEL1	TCONS_00123579
ENSSSCG00000037647	TFDP2	TCONS_00100939
ENSSSCG00000026612	TIMM50	TCONS_00270812,TCONS_00270827,TCONS_00270825
ENSSSCG00000000648	CLEC7A	TCONS_00262339,TCONS_00253531,TCONS_00262342,TCONS_00262347
ENSSSCG00000008589	WDCP	TCONS_00227053,TCONS_00227050
ENSSSCG00000034732	DNLZ	ENSSSCT00000060630
ENSSSCG00000034088	IFN-ALPHA-14	TCONS_00041910,TCONS_00041920,TCONS_00041899,TCONS_00041906
ENSSSCG00000003884	FOXE3	TCONS_00279720
ENSSSCG00000023395	TDGF1	TCONS_00096631
ENSSSCG00000003432	KIAA2013	TCONS_00273574
ENSSSCG00000039275	--	TCONS_00005371
ENSSSCG00000011162	LARP4B	TCONS_00056516
ENSSSCG00000023269	EXOC1	TCONS_00324728
ENSSSCG00000040298	--	TCONS_00355400
ENSSSCG00000020678	BANP	TCONS_00280606
ENSSSCG00000023231	RBM22	TCONS_00193806,TCONS_00206981,TCONS_00193808
ENSSSCG00000039316	GSG1	TCONS_00262131
ENSSSCG00000016853	RICTOR	TCONS_00157142
ENSSSCG00000012045	KCNE2	TCONS_00094280
ENSSSCG00000033837	--	TCONS_00284802
ENSSSCG00000027091	OAZ3	TCONS_00235432
ENSSSCG00000034173	GID8	TCONS_00167663
ENSSSCG00000039020	--	ENSSSCT00000054465
ENSSSCG00000027515	--	TCONS_00284802
ENSSSCG00000025087	ASPH	TCONS_00233343
ENSSSCG00000033785	--	TCONS_00004725
ENSSSCG00000036708	--	TCONS_00329678
ENSSSCG00000014887	ALG8	TCONS_00332497
ENSSSCG00000007944	--	TCONS_00220587
ENSSSCG00000001065	ATXN1	TCONS_00304713
ENSSSCG00000021068	TRAF5	TCONS_00353643
ENSSSCG00000040374	--	TCONS_00281566
ENSSSCG00000031241	--	TCONS_00296881
ENSSSCG00000023806	LRRN1	TCONS_00099175,TCONS_00099179
ENSSSCG00000008299	C2orf78	TCONS_00223350
ENSSSCG00000032883	--	TCONS_00328846
ENSSSCG00000002903	--	TCONS_00284293
ENSSSCG00000009646	ADAM7	TCONS_00110980
ENSSSCG00000022664	ZSCAN16	TCONS_00305619,TCONS_00305620
ENSSSCG00000007943	NMRAL1	TCONS_00220587
ENSSSCG00000010118	HIRA	TCONS_00123701
ENSSSCG00000026213	NLRC4	TCONS_00215868
ENSSSCG00000033335	AKIP1	TCONS_00342289,TCONS_00331626
ENSSSCG00000035895	JDP2	TCONS_00311816
ENSSSCG00000006614	THEM5	TCONS_00235432
ENSSSCG00000017134	FN3KRP	TCONS_00067651
ENSSSCG00000036736	--	TCONS_00324785
ENSSSCG00000040879	CNBP	TCONS_00084189
ENSSSCG00000036313	--	TCONS_00320402
ENSSSCG00000011627	ACPP	TCONS_00100271
ENSSSCG00000023607	CYP4F22	TCONS_00199154,TCONS_00199152
ENSSSCG00000002749	--	TCONS_00281810
ENSSSCG00000005454	TXNDC8	TCONS_00026418,TCONS_00026428
ENSSSCG00000005950	PHF20L1	TCONS_00228940
ENSSSCG00000011803	EIF4A2	TCONS_00088731
ENSSSCG00000007189	SDCBP2	TCONS_00169852
ENSSSCG00000002884	LSR	TCONS_00284263
ENSSSCG00000032763	PYCR3	TCONS_00228473
ENSSSCG00000006202	CSPP1	TCONS_00242877
ENSSSCG00000037929	HIST1H2BJ	ENSSSCT00000054465
ENSSSCG00000010115	GSC2	TCONS_00123701
ENSSSCG00000036695	IGF2BP3	TCONS_00338588
ENSSSCG00000011070	MPP7	TCONS_00050025
ENSSSCG00000001398	--	TCONS_00296881
ENSSSCG00000014348	SPATA24	TCONS_00192629
ENSSSCG00000017195	TRIM65	TCONS_00073944
ENSSSCG00000017199	--	TCONS_00073944
ENSSSCG00000015238	ARHGAP32	TCONS_00335584
ENSSSCG00000040554	--	TCONS_00167663
ENSSSCG00000009822	FAM216A	TCONS_00121958
ENSSSCG00000032418	--	TCONS_00157798
ENSSSCG00000031750	--	TCONS_00324630,TCONS_00324647
ENSSSCG00000034484	SPEN	TCONS_00274023
XLOC_182016	XLOC_182016	TCONS_00235824
ENSSSCG00000001577	TBC1D22B	TCONS_00297603
ENSSSCG00000030326	TCP11L1	TCONS_00183063
ENSSSCG00000002998	SNRPA	TCONS_00270931
ENSSSCG00000038726	RANGRF	TCONS_00072395
ENSSSCG00000009120	ZGRF1	TCONS_00328709
ENSSSCG00000013604	MYO1F	TCONS_00200142
ENSSSCG00000012174	APOO	TCONS_00364600
ENSSSCG00000001824	ZXDC	TCONS_00298906,TCONS_00298907,TCONS_00298905,TCONS_00298908
ENSSSCG00000009564	TMEM255B	TCONS_00067527
ENSSSCG00000030386	NUP205	TCONS_00173232
ENSSSCG00000037331	--	TCONS_00109351
ENSSSCG00000015507	TNN	TCONS_00352701,TCONS_00352700
ENSSSCG00000002525	TRAF3	TCONS_00003761
ENSSSCG00000037813	--	TCONS_00022880,TCONS_00022883,TCONS_00022876
ENSSSCG00000001822	RCCD1	TCONS_00298906,TCONS_00298907,TCONS_00298905,TCONS_00298908
ENSSSCG00000039757	SF3A2	TCONS_00200789
ENSSSCG00000015246	ST14	TCONS_00347468
ENSSSCG00000038345	IKZF1	TCONS_00342134
ENSSSCG00000011416	DOCK3	TCONS_00097121
ENSSSCG00000014048	HK3	TCONS_00187329
ENSSSCG00000003888	STIL	TCONS_00279720
ENSSSCG00000022227	BRD4	TCONS_00199154,TCONS_00199152
ENSSSCG00000008585	PFN4	TCONS_00227053,TCONS_00227050
ENSSSCG00000015371	FERD3L	TCONS_00349979
ENSSSCG00000009488	SLITRK5	TCONS_00066610
ENSSSCG00000033330	IFN-DELTA-10	TCONS_00041910,TCONS_00041920,TCONS_00041899,TCONS_00041906
ENSSSCG00000033814	--	TCONS_00153108
ENSSSCG00000005149	--	TCONS_00022880,TCONS_00022883,TCONS_00022876
ENSSSCG00000023018	MCCD1	TCONS_00296881
ENSSSCG00000002905	RBM42	TCONS_00284293
ENSSSCG00000015370	TWIST1	TCONS_00349979
ENSSSCG00000021069	--	TCONS_00305619,TCONS_00305620
ENSSSCG00000013079	DAGLA	TCONS_00182006
ENSSSCG00000033564	--	TCONS_00271982,TCONS_00271981,TCONS_00271977
ENSSSCG00000005663	--	TCONS_00046302,TCONS_00027593
ENSSSCG00000000656	CLEC2B	TCONS_00262339,TCONS_00262342,TCONS_00262347
ENSSSCG00000011327	--	TCONS_00096631,TCONS_00096648
ENSSSCG00000011801	HRG	TCONS_00088731
ENSSSCG00000006354	TOMM40L	TCONS_00244588
ENSSSCG00000039078	--	TCONS_00199681
ENSSSCG00000022395	SLC25A35	TCONS_00072395
ENSSSCG00000036406	--	TCONS_00104083,TCONS_00104085
ENSSSCG00000012175	--	TCONS_00364600
ENSSSCG00000016874	PAIP1	TCONS_00157798
ENSSSCG00000023929	TXNRD3	TCONS_00100271
ENSSSCG00000023531	--	TCONS_00003354
ENSSSCG00000029443	TKTL1	TCONS_00363217
ENSSSCG00000034260	GDF15	TCONS_00184905
ENSSSCG00000036535	IFN-ALPHA-9	TCONS_00022880,TCONS_00022883,TCONS_00022876
ENSSSCG00000034380	--	TCONS_00336702
ENSSSCG00000006956	ZC3H3	TCONS_00228473
ENSSSCG00000002741	ZNF821	TCONS_00281810
ENSSSCG00000037531	MAP3K11	TCONS_00181498
ENSSSCG00000005934	TRAPPC9	TCONS_00238794
ENSSSCG00000009019	RPS3A	TCONS_00326112
ENSSSCG00000014435	CSNK1A1	TCONS_00206861
ENSSSCG00000003243	--	TCONS_00286193
ENSSSCG00000040246	IFN-DELTA-11	TCONS_00041910,TCONS_00041920,TCONS_00041899,TCONS_00041906
ENSSSCG00000003006	CYP2B22	TCONS_00270931
ENSSSCG00000023595	--	TCONS_00023872
ENSSSCG00000006355	APOA2	TCONS_00244588
ENSSSCG00000034038	--	TCONS_00000583,TCONS_00000582
ENSSSCG00000001535	TCP11	TCONS_00306624
ENSSSCG00000014875	CAPN5	TCONS_00343409
ENSSSCG00000039481	--	TCONS_00182006
ENSSSCG00000035729	MYOZ3	TCONS_00193806,TCONS_00206981,TCONS_00193808
ENSSSCG00000038712	ZNF577	TCONS_00286193
ENSSSCG00000035000	--	TCONS_00209460
ENSSSCG00000017133	WDR45B	TCONS_00067651
ENSSSCG00000014569	--	TCONS_00331626
ENSSSCG00000021880	MXRA8	TCONS_00286817
ENSSSCG00000009332	TEX26	TCONS_00062519,TCONS_00062515
ENSSSCG00000003433	PLOD1	TCONS_00273574
ENSSSCG00000015508	TNR	TCONS_00352701,TCONS_00352700
ENSSSCG00000031850	IFN-OMEGA-4	TCONS_00022880,TCONS_00022883,TCONS_00022876
ENSSSCG00000003156	HRC	TCONS_00285681
ENSSSCG00000038474	AURKAIP1	TCONS_00286817
ENSSSCG00000012047	--	TCONS_00094280
ENSSSCG00000007244	POFUT1	TCONS_00165570
ENSSSCG00000028620	ABCD3	TCONS_00247702,TCONS_00247703
ENSSSCG00000014362	HBEGF	TCONS_00206096
ENSSSCG00000005933	CHRAC1	TCONS_00238794
ENSSSCG00000027905	--	TCONS_00334671,TCONS_00334646
ENSSSCG00000031729	--	TCONS_00215868
ENSSSCG00000006779	ST7L	TCONS_00246515
ENSSSCG00000039310	--	TCONS_00173232
ENSSSCG00000015654	IL20	TCONS_00336702
ENSSSCG00000015358	CRPPA	TCONS_00349812,TCONS_00349847,TCONS_00337987
ENSSSCG00000032366	MOB3A	TCONS_00200789
XLOC_227334	XLOC_227334	ENSSSCT00000054465
ENSSSCG00000038351	--	TCONS_00286817
ENSSSCG00000036510	IFN-DELTA-6	TCONS_00022880,TCONS_00022883,TCONS_00022876
ENSSSCG00000040103	GET4	TCONS_00207230
ENSSSCG00000038262	SNAPC4	ENSSSCT00000060630
XLOC_208839	XLOC_208839	TCONS_00270812,TCONS_00270827,TCONS_00270825
ENSSSCG00000005656	--	TCONS_00027593
ENSSSCG00000024396	NOVA1	TCONS_00309851
ENSSSCG00000037980	--	TCONS_00235824
ENSSSCG00000015652	IL10	TCONS_00336702
ENSSSCG00000037637	GGH	TCONS_00233260
ENSSSCG00000000591	PIK3C2G	TCONS_00261889,TCONS_00261888
ENSSSCG00000002882	KRTDAP	TCONS_00284293
ENSSSCG00000014556	BET1L	TCONS_00193844
ENSSSCG00000001654	PPP2R5D	TCONS_00307170
ENSSSCG00000010674	--	TCONS_00129381
ENSSSCG00000025272	HEMK1	TCONS_00097121
ENSSSCG00000016982	--	TCONS_00159775
ENSSSCG00000013195	--	TCONS_00195441
ENSSSCG00000001402	NFKBIL1	TCONS_00296881
ENSSSCG00000003153	FTL	TCONS_00285664
ENSSSCG00000003090	NECTIN2	TCONS_00271196
ENSSSCG00000037032	DNASE1L1	TCONS_00363217
ENSSSCG00000001341	--	TCONS_00305731
ENSSSCG00000002707	GABARAPL2	TCONS_00281566
ENSSSCG00000039287	CLEC12A	TCONS_00262339,TCONS_00253531,TCONS_00262342,TCONS_00262347
ENSSSCG00000022151	B3GALT6	TCONS_00286817
ENSSSCG00000021606	FLVCR2	TCONS_00311816
ENSSSCG00000034319	--	TCONS_00053021
ENSSSCG00000038977	RSBN1L	TCONS_00339353,TCONS_00339341
ENSSSCG00000001655	MEA1	TCONS_00307170
ENSSSCG00000001660	PTK7	TCONS_00307170
ENSSSCG00000026945	LRRC2	TCONS_00096631
ENSSSCG00000031302	CTBP1	TCONS_00313089
ENSSSCG00000000647	OLR1	TCONS_00253531
ENSSSCG00000028850	RPL26	TCONS_00072395
ENSSSCG00000008582	--	TCONS_00227053,TCONS_00227050
ENSSSCG00000004651	GALK2	TCONS_00017136
ENSSSCG00000028974	UST	TCONS_00028932
ENSSSCG00000036402	MYL9	TCONS_00170423
ENSSSCG00000000103	DMC1	TCONS_00258249
ENSSSCG00000003149	TULP2	TCONS_00285664
ENSSSCG00000032099	IFN-DELTA-5	TCONS_00022880,TCONS_00022883,TCONS_00022876
ENSSSCG00000025355	ZNF146	TCONS_00270417
ENSSSCG00000001657	CUL7	TCONS_00307170
ENSSSCG00000021427	--	TCONS_00193806,TCONS_00206981,TCONS_00193808
ENSSSCG00000009322	SLC46A3	TCONS_00062264
ENSSSCG00000001488	GCLC	TCONS_00306341
ENSSSCG00000014286	SOWAHA	TCONS_00192107
ENSSSCG00000027301	--	TCONS_00324728
ENSSSCG00000036236	ELOVL6	TCONS_00328846
ENSSSCG00000001196	--	TCONS_00305619,TCONS_00305620
ENSSSCG00000037977	ALMS1	TCONS_00223350
ENSSSCG00000028166	--	TCONS_00072395
ENSSSCG00000025023	PGGHG	TCONS_00193844
ENSSSCG00000002747	PMFBP1	TCONS_00281810
ENSSSCG00000025218	TXNL4B	TCONS_00281810
ENSSSCG00000039692	--	TCONS_00195441
ENSSSCG00000028696	FEN1	TCONS_00182006
ENSSSCG00000017136	TBCD	TCONS_00067651
ENSSSCG00000031579	PCP4L1	TCONS_00244588
ENSSSCG00000023757	--	TCONS_00160039
ENSSSCG00000027652	KLHL15	TCONS_00364600
ENSSSCG00000001404	TNF	TCONS_00296881
ENSSSCG00000017129	RAB40B	TCONS_00067651
ENSSSCG00000017912	PLD2	TCONS_00072109,TCONS_00072112,TCONS_00072111,TCONS_00072095,TCONS_00072103,TCONS_00072099
ENSSSCG00000014433	PCYOX1L	TCONS_00206861
ENSSSCG00000014315	LECT2	TCONS_00205823
ENSSSCG00000040071	--	TCONS_00165271
ENSSSCG00000026427	RORC	TCONS_00235432
ENSSSCG00000039484	--	TCONS_00213558
ENSSSCG00000035353	MRGBP	TCONS_00167663
ENSSSCG00000034721	--	TCONS_00269551
ENSSSCG00000008363	AFTPH	TCONS_00213558
ENSSSCG00000039991	PIGG	TCONS_00313026,TCONS_00313030,TCONS_00313028,TCONS_00313023,TCONS_00313022,TCONS_00313019,TCONS_00313031,TCONS_00313033,TCONS_00313025
ENSSSCG00000040426	--	TCONS_00130082
ENSSSCG00000036656	--	TCONS_00286193
ENSSSCG00000014876	MYO7A	TCONS_00343409
ENSSSCG00000011522	CNTN3	TCONS_00098939
ENSSSCG00000036174	--	TCONS_00271982,TCONS_00271981,TCONS_00271977
ENSSSCG00000006256	SOX17	TCONS_00233588
ENSSSCG00000028593	TEPSIN	TCONS_00067879
ENSSSCG00000031376	--	TCONS_00333295
ENSSSCG00000038728	--	TCONS_00311816
ENSSSCG00000033492	--	ENSSSCT00000054465
ENSSSCG00000016877	NNT	TCONS_00157798,TCONS_00157802
ENSSSCG00000004551	ZNF609	TCONS_00035394
ENSSSCG00000002994	CYP2F1	TCONS_00270931
ENSSSCG00000040157	AP3D1	TCONS_00200789
ENSSSCG00000017235	--	TCONS_00068407
ENSSSCG00000024052	GPX4	TCONS_00186732
ENSSSCG00000035512	C5orf47	TCONS_00154169,TCONS_00154171
ENSSSCG00000015343	MIOS	TCONS_00349390
ENSSSCG00000000910	CRADD	TCONS_00264784
ENSSSCG00000009308	LNX2	TCONS_00062183
ENSSSCG00000003339	INTS11	TCONS_00286817
ENSSSCG00000038857	TMIE	TCONS_00096631,TCONS_00096648
ENSSSCG00000009895	--	TCONS_00112964
ENSSSCG00000014577	TMEM9B	TCONS_00342289
ENSSSCG00000033702	SBSN	TCONS_00284293
ENSSSCG00000028293	RCOR3	TCONS_00353643
ENSSSCG00000003083	CBLC	TCONS_00271196
ENSSSCG00000002703	TERF2IP	TCONS_00281566
ENSSSCG00000001659	KLC4	TCONS_00307170
ENSSSCG00000008298	DUSP11	TCONS_00223350
ENSSSCG00000003334	UBE2J2	TCONS_00286817
ENSSSCG00000011229	STT3B	TCONS_00079825
ENSSSCG00000003465	FBLIM1	TCONS_00274023
ENSSSCG00000035604	FAM89B	TCONS_00181498
ENSSSCG00000010107	MED15	TCONS_00123701
ENSSSCG00000017197	FBF1	TCONS_00073944
ENSSSCG00000021289	GAK	TCONS_00313089
ENSSSCG00000033506	KCTD21	TCONS_00332497
ENSSSCG00000002743	--	TCONS_00281810
ENSSSCG00000015309	MTERF1	TCONS_00337016
ENSSSCG00000020758	NQO2	TCONS_00304030
ENSSSCG00000013100	--	TCONS_00195230
ENSSSCG00000034028	--	TCONS_00195441
ENSSSCG00000034267	--	TCONS_00132537
ENSSSCG00000002883	--	TCONS_00284293
ENSSSCG00000033323	UBE2D1	TCONS_00117104
ENSSSCG00000038701	EFNA2	TCONS_00186732
ENSSSCG00000031818	--	TCONS_00339353,TCONS_00339341
ENSSSCG00000013839	RASAL3	TCONS_00199154,TCONS_00199152
ENSSSCG00000037411	--	TCONS_00305619,TCONS_00305620
ENSSSCG00000007930	MGRN1	TCONS_00220587
ENSSSCG00000038763	CERK	TCONS_00257740
ENSSSCG00000033642	--	TCONS_00170537
ENSSSCG00000039684	PGPEP1	TCONS_00184905
ENSSSCG00000002983	LGALS13	TCONS_00270812,TCONS_00270827,TCONS_00270825
ENSSSCG00000030433	--	TCONS_00286263
ENSSSCG00000022874	DNAJA3	TCONS_00220587
ENSSSCG00000034880	FOXD2	TCONS_00279720
ENSSSCG00000016033	GULP1	TCONS_00136843
ENSSSCG00000032198	SPOPL	TCONS_00131092
ENSSSCG00000014316	TGFBI	TCONS_00205823
ENSSSCG00000003240	--	TCONS_00286193
ENSSSCG00000001537	ZNF76	TCONS_00306624
ENSSSCG00000040012	TMEM147	TCONS_00284293
ENSSSCG00000024912	WDR5	TCONS_00027984
ENSSSCG00000004232	CLVS2	TCONS_00011544
ENSSSCG00000017274	PITPNC1	TCONS_00068814
ENSSSCG00000002888	GAPDHS	TCONS_00284293
ENSSSCG00000014960	AMOTL1	TCONS_00333295
ENSSSCG00000036266	--	ENSSSCT00000054465
ENSSSCG00000008241	TCF7L1	TCONS_00222647
ENSSSCG00000015235	ETS1	TCONS_00347393
ENSSSCG00000007191	RAD21L1	TCONS_00169852
ENSSSCG00000006353	NR1I3	TCONS_00244588
ENSSSCG00000035294	--	TCONS_00041910,TCONS_00041920,TCONS_00041899,TCONS_00041906
ENSSSCG00000026103	ZBTB17	TCONS_00274023
ENSSSCG00000039211	--	TCONS_00270812
ENSSSCG00000032551	FAM240A	TCONS_00096631
ENSSSCG00000001393	--	TCONS_00296881
ENSSSCG00000011802	KNG1	TCONS_00088731
ENSSSCG00000013078	MYRF	TCONS_00182006
ENSSSCG00000017909	CHRNE	TCONS_00072109,TCONS_00072112,TCONS_00072111,TCONS_00072095,TCONS_00072103,TCONS_00072099
ENSSSCG00000006948	MROH6	TCONS_00228473
ENSSSCG00000028627	--	TCONS_00270931
ENSSSCG00000012046	--	TCONS_00094280
ENSSSCG00000040151	SMIM3	TCONS_00193806,TCONS_00193808
ENSSSCG00000031761	--	TCONS_00022880,TCONS_00022883,TCONS_00022876
ENSSSCG00000039902	--	TCONS_00352701,TCONS_00352700
ENSSSCG00000031125	AMPD2	TCONS_00236832
ENSSSCG00000000031	MCAT	TCONS_00248931
ENSSSCG00000014557	RIC8A	TCONS_00193844
ENSSSCG00000006486	TSACC	ENSSSCT00000037777
ENSSSCG00000009892	--	TCONS_00112964
ENSSSCG00000003431	NPPB	TCONS_00273574
ENSSSCG00000024881	TCP11L2	TCONS_00258576,TCONS_00258575
ENSSSCG00000016104	TRAK2	TCONS_00148419
ENSSSCG00000014347	PROB1	TCONS_00192629
ENSSSCG00000038506	--	TCONS_00342050
ENSSSCG00000001826	CFAP100	TCONS_00298937,TCONS_00298935
ENSSSCG00000033812	CRK	TCONS_00071712
ENSSSCG00000017913	PSMB6	TCONS_00072109,TCONS_00072112,TCONS_00072111,TCONS_00072095,TCONS_00072103,TCONS_00072099
ENSSSCG00000010111	DGCR2	TCONS_00123701
ENSSSCG00000033299	FLNA	TCONS_00363217
ENSSSCG00000017906	--	TCONS_00072109,TCONS_00072112,TCONS_00072111,TCONS_00072095,TCONS_00072103,TCONS_00072099
ENSSSCG00000002490	GSC	TCONS_00303566
ENSSSCG00000001197	ZNF165	TCONS_00305619,TCONS_00305620
ENSSSCG00000031188	C1orf185	TCONS_00293441
ENSSSCG00000026960	--	TCONS_00016710
ENSSSCG00000028036	MAP3K10	TCONS_00284802
ENSSSCG00000039880	--	TCONS_00262339,TCONS_00253531,TCONS_00262342,TCONS_00262347
ENSSSCG00000007185	SIRPB2	TCONS_00169852
ENSSSCG00000026196	--	TCONS_00321007
ENSSSCG00000009889	ALDH2	TCONS_00112964
ENSSSCG00000008297	TPRKB	TCONS_00223350
ENSSSCG00000007306	CPNE1	TCONS_00165908
ENSSSCG00000040275	HEBP1	TCONS_00262131
ENSSSCG00000038258	--	TCONS_00236832
ENSSSCG00000040181	ELL	TCONS_00184905
ENSSSCG00000039145	--	TCONS_00269551
ENSSSCG00000037444	--	TCONS_00157830
ENSSSCG00000027741	--	TCONS_00271982,TCONS_00271981,TCONS_00271977
ENSSSCG00000009644	ADAM28	TCONS_00110980
ENSSSCG00000001011	SERPINB1	TCONS_00304030
ENSSSCG00000031441	GRAMD4	TCONS_00257740
ENSSSCG00000032368	IFN-OMEGA-6	TCONS_00041910,TCONS_00041920,TCONS_00041899,TCONS_00041906
ENSSSCG00000004048	TCP1	TCONS_00028388
ENSSSCG00000009309	--	TCONS_00062183
ENSSSCG00000008242	KCMF1	TCONS_00222647
ENSSSCG00000010085	SDF2L1	TCONS_00123579
ENSSSCG00000011038	MRC1	TCONS_00050341
ENSSSCG00000036280	ZNF74	TCONS_00123701
ENSSSCG00000003155	PPP1R15A	TCONS_00285664
ENSSSCG00000007307	--	TCONS_00165908
ENSSSCG00000032067	--	TCONS_00288706
ENSSSCG00000016022	ZNF804A	TCONS_00147096
ENSSSCG00000036002	TGIF2	TCONS_00170423
ENSSSCG00000013312	HIPK3	TCONS_00183063
ENSSSCG00000016998	NPM1	TCONS_00160064
ENSSSCG00000000563	LRMP	TCONS_00261181
ENSSSCG00000031368	--	TCONS_00023872
ENSSSCG00000005058	ATG14	TCONS_00021865
ENSSSCG00000008788	RFC1	TCONS_00314541
ENSSSCG00000035690	SFPQ	TCONS_00275247
ENSSSCG00000005056	DLGAP5	TCONS_00021865
ENSSSCG00000037935	CYYR1	TCONS_00093883
ENSSSCG00000006489	TMEM79	ENSSSCT00000037777
ENSSSCG00000035402	RGS9	TCONS_00068752
ENSSSCG00000007161	LZTS3	TCONS_00165271
ENSSSCG00000003079	--	TCONS_00271196
ENSSSCG00000032996	SLC7A5	TCONS_00280606
ENSSSCG00000040163	QSOX2	ENSSSCT00000060630
ENSSSCG00000008513	BIRC6	TCONS_00215868
ENSSSCG00000039103	ADIPOQ	TCONS_00104083,TCONS_00104085,TCONS_00088731
ENSSSCG00000017794	EFCAB5	TCONS_00071554
ENSSSCG00000014568	ST5	TCONS_00331626
ENSSSCG00000017201	UNK	TCONS_00073944
ENSSSCG00000004147	ECT2L	TCONS_00030245
ENSSSCG00000035933	MAPK15	TCONS_00228473
ENSSSCG00000021371	ZNF300	TCONS_00193806,TCONS_00193808
ENSSSCG00000039498	RBFOX3	TCONS_00067982,TCONS_00067981
ENSSSCG00000025478	MIB1	TCONS_00276557
ENSSSCG00000026297	KLB	TCONS_00314541
ENSSSCG00000034800	IFN-ALPHA-10	TCONS_00022880,TCONS_00022883,TCONS_00022876
ENSSSCG00000033730	--	TCONS_00236832
ENSSSCG00000036906	--	TCONS_00041910,TCONS_00041920,TCONS_00041899,TCONS_00041906
ENSSSCG00000013102	--	TCONS_00195230
ENSSSCG00000011615	RAB7A	TCONS_00084189
ENSSSCG00000032608	--	TCONS_00371029
ENSSSCG00000003430	NPPA	TCONS_00273574
ENSSSCG00000005455	SVEP1	TCONS_00026418,TCONS_00026428
ENSSSCG00000006038	ZFPM2	TCONS_00240448
ENSSSCG00000000639	--	TCONS_00262297
ENSSSCG00000035121	RHBG	ENSSSCT00000037777
ENSSSCG00000038404	SERPINB6	TCONS_00304030
ENSSSCG00000036019	--	TCONS_00262339,TCONS_00253531,TCONS_00262342,TCONS_00262347
ENSSSCG00000014575	--	TCONS_00342289
ENSSSCG00000021804	KRTAP24-1	TCONS_00109351
ENSSSCG00000035409	--	TCONS_00329678
ENSSSCG00000013602	HNRNPM	TCONS_00200142
ENSSSCG00000028010	ABHD3	TCONS_00276557
ENSSSCG00000034089	--	TCONS_00270931
ENSSSCG00000004522	ME2	TCONS_00015637
ENSSSCG00000011013	WAC	TCONS_00050025
ENSSSCG00000011160	ADARB2	TCONS_00056516
ENSSSCG00000022384	--	TCONS_00371029
ENSSSCG00000032585	ZNF613	TCONS_00286193
ENSSSCG00000033790	--	TCONS_00236832
ENSSSCG00000005220	PLPP6	TCONS_00023872
ENSSSCG00000026203	NXPE4	TCONS_00334671,TCONS_00334725
ENSSSCG00000010121	UFD1	TCONS_00123701
ENSSSCG00000015054	NNMT	TCONS_00334646
ENSSSCG00000040279	--	TCONS_00281810
ENSSSCG00000006564	--	TCONS_00235258
ENSSSCG00000032438	FFAR2	TCONS_00284293
ENSSSCG00000006230	CLVS1	TCONS_00233343
ENSSSCG00000039065	IFN-ALPHA-16	TCONS_00041910,TCONS_00041920,TCONS_00041899,TCONS_00041906
ENSSSCG00000032472	SLC25A11	TCONS_00072109,TCONS_00072112,TCONS_00072111,TCONS_00072095,TCONS_00072103,TCONS_00072099
ENSSSCG00000039946	CD34	TCONS_00342050
ENSSSCG00000022447	F3	TCONS_00247702,TCONS_00247703
ENSSSCG00000038453	SYNPO	TCONS_00206981
ENSSSCG00000000034	TTLL12	TCONS_00248931
ENSSSCG00000003434	MFN2	TCONS_00273574
ENSSSCG00000009310	POLR1D	TCONS_00062183
ENSSSCG00000003080	--	TCONS_00271196
ENSSSCG00000002996	--	TCONS_00270931
ENSSSCG00000024022	TRPC6	TCONS_00333708
ENSSSCG00000024180	ACBD3	TCONS_00048448
ENSSSCG00000017141	AATK	TCONS_00067879
ENSSSCG00000037574	--	TCONS_00129381
ENSSSCG00000003701	SNRPD1	TCONS_00276557
ENSSSCG00000035747	YIPF4	TCONS_00215868
ENSSSCG00000004045	MAS1	TCONS_00028388
ENSSSCG00000005219	CDC37L1	TCONS_00023872
ENSSSCG00000032950	SLC25A34	TCONS_00274023
ENSSSCG00000000651	CLEC12B	TCONS_00262339,TCONS_00253531,TCONS_00262342,TCONS_00262347
ENSSSCG00000024810	PRAM1	TCONS_00200142
ENSSSCG00000001231	--	TCONS_00305731,TCONS_00305727
ENSSSCG00000008230	ATOH8	TCONS_00212217
ENSSSCG00000002706	ADAT1	TCONS_00281566
ENSSSCG00000040954	CSTF3	TCONS_00183063
ENSSSCG00000001817	FURIN	TCONS_00298906,TCONS_00298907,TCONS_00298905,TCONS_00298908
ENSSSCG00000030582	BATF	TCONS_00311816
ENSSSCG00000036867	C11orf71	TCONS_00334671,TCONS_00334646
ENSSSCG00000017236	CD300C	TCONS_00068407
ENSSSCG00000024564	IMMT	TCONS_00212161
ENSSSCG00000007311	PHF20	TCONS_00165908
ENSSSCG00000028108	ASAP3	TCONS_00287965,TCONS_00287966
ENSSSCG00000039725	--	TCONS_00206861
ENSSSCG00000036373	--	TCONS_00131092
ENSSSCG00000000650	CLEC1B	TCONS_00262339,TCONS_00253531,TCONS_00262342,TCONS_00262347
ENSSSCG00000006912	HFM1	TCONS_00237732
ENSSSCG00000036335	--	TCONS_00235258
ENSSSCG00000006064	SNX31	TCONS_00231149
ENSSSCG00000001882	NEIL1	TCONS_00299248,TCONS_00299249
ENSSSCG00000000297	PDE1B	TCONS_00259183
ENSSSCG00000032710	E2F2	TCONS_00287965,TCONS_00287966
ENSSSCG00000006561	SLC39A1	TCONS_00235258
ENSSSCG00000017126	NARF	TCONS_00067651
ENSSSCG00000015410	PHTF2	TCONS_00339341
ENSSSCG00000039069	--	TCONS_00085423
ENSSSCG00000038493	PFDN1	TCONS_00206096
ENSSSCG00000036133	--	TCONS_00233521
ENSSSCG00000040101	--	TCONS_00050025
ENSSSCG00000024633	JAKMIP3	TCONS_00119738,TCONS_00119737
ENSSSCG00000024666	--	TCONS_00284263
ENSSSCG00000011690	PLSCR4	TCONS_00085423
ENSSSCG00000034940	IFN-DELTA-9	TCONS_00041910,TCONS_00041920,TCONS_00041899,TCONS_00041906
ENSSSCG00000001201	ZKSCAN8	TCONS_00305619,TCONS_00305620
ENSSSCG00000001716	RCAN2	TCONS_00298219
ENSSSCG00000032383	--	TCONS_00206861
ENSSSCG00000036718	--	TCONS_00004725
ENSSSCG00000021746	MRPL35	TCONS_00212161
ENSSSCG00000003239	HAS1	TCONS_00286193
ENSSSCG00000000994	GMDS	TCONS_00294454
ENSSSCG00000036645	PDE6B	TCONS_00313026,TCONS_00313030,TCONS_00313028,TCONS_00313023,TCONS_00313022,TCONS_00313019,TCONS_00313031,TCONS_00313033,TCONS_00313025
ENSSSCG00000015310	AKAP9	TCONS_00337016
ENSSSCG00000003329	ACAP3	TCONS_00286817
ENSSSCG00000031409	--	TCONS_00199154,TCONS_00199152
ENSSSCG00000001410	BAG6	TCONS_00296881
ENSSSCG00000007845	UQCRC2	TCONS_00209460
ENSSSCG00000014434	IL17B	TCONS_00206861
ENSSSCG00000008586	TP53I3	TCONS_00227053,TCONS_00227050
ENSSSCG00000000035	TTLL1	TCONS_00248931
ENSSSCG00000003619	AZIN2	TCONS_00288706
ENSSSCG00000031547	--	TCONS_00162194
ENSSSCG00000006482	MEF2D	ENSSSCT00000037777
ENSSSCG00000004659	SLC12A1	TCONS_00017240,TCONS_00017207
ENSSSCG00000002989	AKT2	TCONS_00284802
ENSSSCG00000010113	TSSK2	TCONS_00123701
ENSSSCG00000013429	STK11	TCONS_00186732
ENSSSCG00000022901	KLHDC3	TCONS_00307170
ENSSSCG00000031372	--	ENSSSCT00000054465
ENSSSCG00000003663	HPCAL1	TCONS_00227830
ENSSSCG00000010116	SLC25A1	TCONS_00123701
ENSSSCG00000009890	MAPKAPK5	TCONS_00112964
ENSSSCG00000001536	SCUBE3	TCONS_00306624
ENSSSCG00000002904	HAUS5	TCONS_00284293
ENSSSCG00000038541	TMEM60	TCONS_00339353,TCONS_00339341
ENSSSCG00000017986	NDEL1	TCONS_00072395
ENSSSCG00000000299	TESPA1	TCONS_00259183
ENSSSCG00000002745	--	TCONS_00281810
ENSSSCG00000025681	--	TCONS_00070440
ENSSSCG00000033712	--	TCONS_00109351
ENSSSCG00000007304	--	TCONS_00165908
ENSSSCG00000023971	H3F3A	TCONS_00048448
ENSSSCG00000010416	ZNF32	TCONS_00117104
ENSSSCG00000036227	--	TCONS_00096631
ENSSSCG00000037895	--	TCONS_00002723
ENSSSCG00000000036	PACSIN2	TCONS_00248931
ENSSSCG00000001405	LTB	TCONS_00296881
ENSSSCG00000002995	EGLN2	TCONS_00270931
ENSSSCG00000012163	RPS6KA3	TCONS_00364434
ENSSSCG00000025448	SERTAD3	TCONS_00270892
ENSSSCG00000032674	TCEA3	TCONS_00287965,TCONS_00287966
ENSSSCG00000038187	--	TCONS_00349390
ENSSSCG00000005655	WDR34	TCONS_00027593
ENSSSCG00000028343	MRPL9	TCONS_00235432
ENSSSCG00000036742	KLF15	TCONS_00298937,TCONS_00298935
ENSSSCG00000034111	--	TCONS_00130727,TCONS_00130726
ENSSSCG00000040533	C19orf54	TCONS_00270931
ENSSSCG00000014570	NRIP3	TCONS_00342289
ENSSSCG00000004524	SMAD4	TCONS_00015637
ENSSSCG00000011804	RFC4	TCONS_00104083,TCONS_00104085,TCONS_00088731
ENSSSCG00000016855	FYB1	TCONS_00157142
ENSSSCG00000037445	--	TCONS_00313412,TCONS_00313413
ENSSSCG00000008228	GNLY	TCONS_00212217
ENSSSCG00000013101	--	TCONS_00195230
ENSSSCG00000001823	UROC1	TCONS_00298906,TCONS_00298907,TCONS_00298905,TCONS_00298908
ENSSSCG00000001538	DEF6	TCONS_00306624
ENSSSCG00000017196	MRPL38	TCONS_00073944
ENSSSCG00000014555	ODF3	TCONS_00193844
ENSSSCG00000015252	SNX19	TCONS_00347515
ENSSSCG00000006704	--	TCONS_00235824
ENSSSCG00000028040	C19orf24	TCONS_00186732
ENSSSCG00000015628	SPATA48	TCONS_00342134
ENSSSCG00000034148	--	TCONS_00195441
ENSSSCG00000002412	STON2	TCONS_00302936,TCONS_00302947
ENSSSCG00000033910	IFN-OMEGA-2	TCONS_00041910,TCONS_00022880,TCONS_00041920,TCONS_00041899,TCONS_00041906,TCONS_00022876
ENSSSCG00000010459	HTR7	TCONS_00127807
ENSSSCG00000002891	FFAR3	TCONS_00284263
ENSSSCG00000003154	GYS1	TCONS_00285681,TCONS_00285664
ENSSSCG00000031022	IFN-DELTA-7	TCONS_00022880,TCONS_00022876
ENSSSCG00000035750	--	TCONS_00112964
ENSSSCG00000001541	--	TCONS_00369839
ENSSSCG00000015247	ZBTB44	TCONS_00347468
ENSSSCG00000040550	CASC1	TCONS_00261181
ENSSSCG00000014853	GDPD5	TCONS_00332301,TCONS_00332305,TCONS_00332310
ENSSSCG00000037945	--	TCONS_00100939
ENSSSCG00000001576	TMEM217	TCONS_00297603
ENSSSCG00000012000	GBE1	TCONS_00092683
ENSSSCG00000029624	TADA2B	TCONS_00313412,TCONS_00313413
ENSSSCG00000015555	LAMC1	TCONS_00353219
ENSSSCG00000037176	--	TCONS_00328692,TCONS_00328709
ENSSSCG00000033902	ZNF414	TCONS_00200142
ENSSSCG00000001825	SLC41A3	TCONS_00298906,TCONS_00298907,TCONS_00298905,TCONS_00298908
ENSSSCG00000015394	KIAA1324L	TCONS_00338733
ENSSSCG00000035511	C1QTNF1	TCONS_00067982,TCONS_00067981
ENSSSCG00000002261	--	TCONS_00301693
ENSSSCG00000017165	--	TCONS_00067982,TCONS_00067981
ENSSSCG00000039019	--	TCONS_00003235
ENSSSCG00000009119	LARP7	TCONS_00328709
ENSSSCG00000031826	--	TCONS_00233521
ENSSSCG00000034314	--	TCONS_00184905
ENSSSCG00000029576	ZNF239	TCONS_00117104
ENSSSCG00000001407	--	TCONS_00296881
ENSSSCG00000036795	--	TCONS_00332497
ENSSSCG00000025788	ENPP4	TCONS_00298219
ENSSSCG00000026217	--	TCONS_00262297
ENSSSCG00000033946	DIDO1	TCONS_00167663
ENSSSCG00000021631	--	TCONS_00353643
ENSSSCG00000038292	--	TCONS_00284293
ENSSSCG00000001232	--	TCONS_00305731,TCONS_00305727
ENSSSCG00000017904	ENO3	TCONS_00072109,TCONS_00072112,TCONS_00072111,TCONS_00072095,TCONS_00072103,TCONS_00072099
ENSSSCG00000023085	STAC	TCONS_00096131
ENSSSCG00000006204	PPP1R42	TCONS_00242877
ENSSSCG00000004554	PCLAF	TCONS_00035394
ENSSSCG00000002926	TBCB	TCONS_00270417
ENSSSCG00000002993	CYP2A19	TCONS_00270931
ENSSSCG00000002923	WDR62	TCONS_00270417
ENSSSCG00000037416	CLIC5	TCONS_00298219
ENSSSCG00000039807	--	TCONS_00067651
ENSSSCG00000011324	--	TCONS_00096631,TCONS_00096648
ENSSSCG00000008593	KLHL29	TCONS_00216425
ENSSSCG00000021579	--	TCONS_00223350
ENSSSCG00000032676	--	TCONS_00165570
ENSSSCG00000025818	IL9	TCONS_00205823
ENSSSCG00000033822	THRSP	TCONS_00332497
ENSSSCG00000025194	ZSWIM6	TCONS_00153108
ENSSSCG00000008229	SFTPB	TCONS_00212217
ENSSSCG00000029066	--	TCONS_00056516
ENSSSCG00000030421	GDI1	TCONS_00363217
ENSSSCG00000016568	AHCYL2	TCONS_00173663
ENSSSCG00000033231	--	TCONS_00276055
ENSSSCG00000034540	--	TCONS_00271982,TCONS_00271981,TCONS_00271977
ENSSSCG00000032969	--	TCONS_00286193
ENSSSCG00000027763	NDUFAF2	TCONS_00153108
ENSSSCG00000037708	--	TCONS_00022880,TCONS_00022883,TCONS_00022876
ENSSSCG00000038917	ATXN1L	TCONS_00281810
ENSSSCG00000005152	IFN-DELTA-1	TCONS_00041910,TCONS_00041920,TCONS_00041899,TCONS_00041906
ENSSSCG00000009820	GPN3	TCONS_00121958
ENSSSCG00000024125	KPNA3	TCONS_00064036
ENSSSCG00000003338	PUSL1	TCONS_00286817
ENSSSCG00000033214	GNMT	TCONS_00307170
ENSSSCG00000017900	KIF1C	TCONS_00072109,TCONS_00072112,TCONS_00072111,TCONS_00072095,TCONS_00072103,TCONS_00072099
ENSSSCG00000007308	ROMO1	TCONS_00165908
ENSSSCG00000035436	HAMP	TCONS_00284263
ENSSSCG00000003877	FAF1	TCONS_00293441
ENSSSCG00000014874	B3GNT6	TCONS_00343409
ENSSSCG00000016263	--	TCONS_00150132
ENSSSCG00000021672	WBP2	TCONS_00073944
ENSSSCG00000028048	ARHGEF15	TCONS_00072395
ENSSSCG00000039488	SPON2	TCONS_00313089
ENSSSCG00000017143	CEP131	TCONS_00067879
ENSSSCG00000003081	CEACAM16	TCONS_00271196
ENSSSCG00000039017	ADH6	TCONS_00329678
ENSSSCG00000017203	GALK1	TCONS_00073944
ENSSSCG00000003466	TMEM82	TCONS_00274023
ENSSSCG00000030149	CAPNS1	TCONS_00270417
ENSSSCG00000014199	WDR36	TCONS_00190309
ENSSSCG00000031743	--	TCONS_00199681
ENSSSCG00000013696	--	TCONS_00199681
ENSSSCG00000014207	APC	TCONS_00190411
ENSSSCG00000017907	PFN1	TCONS_00072109,TCONS_00072112,TCONS_00072111,TCONS_00072095,TCONS_00072103,TCONS_00072099
ENSSSCG00000022508	UIMC1	TCONS_00187329
ENSSSCG00000040822	RERGL	TCONS_00261889,TCONS_00261888
ENSSSCG00000017908	GP1BA	TCONS_00072109,TCONS_00072112,TCONS_00072111,TCONS_00072095,TCONS_00072103,TCONS_00072099
ENSSSCG00000007246	TM9SF4	TCONS_00165570
ENSSSCG00000011625	CHST13	TCONS_00100271
ENSSSCG00000036157	BARX2	TCONS_00335584
ENSSSCG00000034075	--	TCONS_00189363
ENSSSCG00000023792	--	TCONS_00285681,TCONS_00285664
ENSSSCG00000035079	--	TCONS_00298730
ENSSSCG00000035332	ZNF436	TCONS_00287965,TCONS_00287966
ENSSSCG00000030420	GLG1	TCONS_00268074
ENSSSCG00000031715	CARD9	ENSSSCT00000060630
ENSSSCG00000032490	LEAP2	TCONS_00192107
ENSSSCG00000008590	MFSD2B	TCONS_00227053,TCONS_00227050
ENSSSCG00000036644	--	TCONS_00286263
ENSSSCG00000004558	CSNK1G1	TCONS_00035394
XLOC_142343	XLOC_142343	TCONS_00195441
ENSSSCG00000004047	MRPL18	TCONS_00028388
ENSSSCG00000010112	TSSK1B	TCONS_00123701
ENSSSCG00000007160	DDRGK1	TCONS_00165271
ENSSSCG00000004236	PKIB	TCONS_00011544
ENSSSCG00000005217	RCL1	TCONS_00023872
ENSSSCG00000003333	C1QTNF12	TCONS_00286817
ENSSSCG00000005030	NID2	TCONS_00040573
ENSSSCG00000003160	NTF4	TCONS_00285681,TCONS_00285664
ENSSSCG00000000642	--	TCONS_00262297
ENSSSCG00000002987	--	TCONS_00270812,TCONS_00270827,TCONS_00270825
ENSSSCG00000008587	SF3B6	TCONS_00227053,TCONS_00227050
ENSSSCG00000001409	PRRC2A	TCONS_00296881
ENSSSCG00000005952	LRRC6	TCONS_00228940
ENSSSCG00000037310	ATP6AP1	TCONS_00363217
ENSSSCG00000007163	AVP	TCONS_00165271
ENSSSCG00000009566	--	TCONS_00067527
ENSSSCG00000036334	--	TCONS_00003354
ENSSSCG00000007166	PTPRA	TCONS_00165271
ENSSSCG00000034024	TMEM250	ENSSSCT00000060630
ENSSSCG00000040877	--	TCONS_00195441
ENSSSCG00000001403	LTA	TCONS_00296881
ENSSSCG00000025303	FAM50A	TCONS_00363217
ENSSSCG00000032573	CHCHD7	TCONS_00233521
ENSSSCG00000014284	--	TCONS_00192107
XLOC_108724	XLOC_108724	TCONS_00150132
ENSSSCG00000034987	IQANK1	TCONS_00228473
ENSSSCG00000032431	TMEM52B	TCONS_00253531
XLOC_179952	XLOC_179952	TCONS_00242877
ENSSSCG00000013432	MIDN	TCONS_00186732
ENSSSCG00000032861	NUAK1	TCONS_00258576,TCONS_00258575
ENSSSCG00000001880	SIN3A	TCONS_00299248,TCONS_00299249
ENSSSCG00000005661	ENDOG	TCONS_00046302,TCONS_00027593
ENSSSCG00000037293	--	TCONS_00235432
ENSSSCG00000001234	TRIM10	TCONS_00305731,TCONS_00305727
ENSSSCG00000005029	RTRAF	TCONS_00040573
ENSSSCG00000017694	ACACA	TCONS_00070920
ENSSSCG00000014168	ELL2	TCONS_00188797
ENSSSCG00000025410	PRSS16	ENSSSCT00000054465
ENSSSCG00000009565	GAS6	TCONS_00067527
ENSSSCG00000020817	RPS16	TCONS_00270812
ENSSSCG00000006488	GLMP	ENSSSCT00000037777
ENSSSCG00000033451	HIST1H2AG	ENSSSCT00000054465
ENSSSCG00000005658	--	TCONS_00046302,TCONS_00027593
ENSSSCG00000026996	--	TCONS_00060475
ENSSSCG00000023761	HNRNPR	TCONS_00287965,TCONS_00287966
ENSSSCG00000034920	--	TCONS_00286263
ENSSSCG00000014288	GDF9	TCONS_00192107
ENSSSCG00000037170	POMP	TCONS_00062264
ENSSSCG00000034371	--	TCONS_00070959
ENSSSCG00000002825	--	TCONS_00269551
ENSSSCG00000038478	HEATR6	TCONS_00070959
ENSSSCG00000038091	--	TCONS_00121958
ENSSSCG00000011689	PLOD2	TCONS_00085423
ENSSSCG00000039712	--	ENSSSCT00000053319
ENSSSCG00000015237	FLI1	TCONS_00347393
ENSSSCG00000017142	BAIAP2	TCONS_00067879
ENSSSCG00000033977	--	TCONS_00278395
ENSSSCG00000020737	ZNRD2	TCONS_00181498
ENSSSCG00000003627	ZMYM4	TCONS_00275247
ENSSSCG00000035013	--	TCONS_00165908
ENSSSCG00000002708	TMEM231	TCONS_00281566
ENSSSCG00000027991	--	TCONS_00286817
ENSSSCG00000017205	SAP30BP	TCONS_00073944
ENSSSCG00000024015	FADS1	TCONS_00182006
ENSSSCG00000004233	SMPDL3A	TCONS_00011544
ENSSSCG00000032411	ENGASE	TCONS_00067982,TCONS_00067981
ENSSSCG00000001395	--	TCONS_00296881
ENSSSCG00000011677	GK5	TCONS_00100939
ENSSSCG00000040774	--	TCONS_00003235
ENSSSCG00000001808	CPEB1	TCONS_00298730
ENSSSCG00000023957	CFAP126	TCONS_00244588
ENSSSCG00000014561	NLRP6	TCONS_00193844
ENSSSCG00000006245	SDR16C5	TCONS_00233521
