# Supplementary material for: The Role of lncRNAs in Pig Muscle in Response to Cold Exposure
Source: Genes (Basel). 2023 Sep 30;14(10):1901. doi: 10.3390/genes14101901 (PMC10606478; doi:10.3390/genes14101901)
Supplement: Supplementary file 1 [file genes-14-01901-s001.zip › Table S5 DE lncRNA co-expression gene of acute cold stress group.xlsx]

## Sheet: 1
Table S5 DElncRNA co-expression gene of acute cold stress group
gene ID	Gene	DE lncRNA
ENSSSCG00000039222	--	TCONS_00347515,TCONS_00028388,TCONS_00233374
ENSSSCG00000029348	THAP6	TCONS_00073944
ENSSSCG00000040172	THSD7B	TCONS_00306341,TCONS_00146930,TCONS_00104083
ENSSSCG00000026098	CMYA5	TCONS_00207230
ENSSSCG00000039419	SLCO4A1	TCONS_00097121
ENSSSCG00000035051	ADORA2B	TCONS_00028388,TCONS_00097121
ENSSSCG00000016655	GPR141	TCONS_00286263,TCONS_00347515,TCONS_00306341,TCONS_00233374
ENSSSCG00000000789	CNTN1	TCONS_00342289,TCONS_00313031,TCONS_00070959,ENSSSCT00000053319,TCONS_00313033,TCONS_00088731,TCONS_00002514,TCONS_00151008,TCONS_00284263,TCONS_00319650,TCONS_00261888,TCONS_00241513,TCONS_00241512,TCONS_00261889,TCONS_00017136,TCONS_00001850,TCONS_00173232,TCONS_00233260,TCONS_00264784,TCONS_00016710,TCONS_00109351,TCONS_00137444
ENSSSCG00000015368	HDAC9	TCONS_00347515,TCONS_00028388,TCONS_00097121,TCONS_00306341,TCONS_00233374
ENSSSCG00000007423	UBE2C	TCONS_00286263,TCONS_00347515,TCONS_00028388,TCONS_00306341,TCONS_00233374
ENSSSCG00000001906	CYP1A1	TCONS_00072395,TCONS_00302947,TCONS_00349979
ENSSSCG00000010755	PTPRE	TCONS_00097121
ENSSSCG00000016517	SVOPL	TCONS_00293441,TCONS_00315972
ENSSSCG00000007605	TMEM130	TCONS_00233834
ENSSSCG00000008769	--	TCONS_00347515,TCONS_00028388,TCONS_00097121,TCONS_00306341,TCONS_00233374
ENSSSCG00000021909	--	TCONS_00306341,TCONS_00104083
ENSSSCG00000006344	NOS1AP	TCONS_00231149
ENSSSCG00000002558	CEP170B	TCONS_00200142,TCONS_00270812
ENSSSCG00000028623	RARRES1	TCONS_00347515,TCONS_00028388,TCONS_00306341,TCONS_00233374
ENSSSCG00000028924	AURKB	TCONS_00286263,TCONS_00347515,TCONS_00028388,TCONS_00306341,TCONS_00233374
ENSSSCG00000004202	SAMD3	TCONS_00301693,TCONS_00352700
ENSSSCG00000005705	QRFP	TCONS_00262339,TCONS_00342134,TCONS_00336702,TCONS_00160064,TCONS_00276557,TCONS_00297677,TCONS_00320402,TCONS_00035394,TCONS_00060293,TCONS_00186732,TCONS_00353219,TCONS_00340682,TCONS_00261181,TCONS_00181498,TCONS_00262342,TCONS_00262347
ENSSSCG00000007088	--	TCONS_00286263,TCONS_00233374
ENSSSCG00000037552	--	TCONS_00270417
ENSSSCG00000027967	IGSF6	TCONS_00347515,TCONS_00028388,TCONS_00306341,TCONS_00233374
ENSSSCG00000022092	CYP7B1	TCONS_00347515,TCONS_00028388
ENSSSCG00000012030	CLDN8	TCONS_00264876,TCONS_00072395,TCONS_00305019,TCONS_00349979,TCONS_00233881,TCONS_00115954,TCONS_00270892,TCONS_00313089,TCONS_00016278,TCONS_00326112,TCONS_00258249
ENSSSCG00000004164	MTFR2	TCONS_00347515,TCONS_00028388,TCONS_00097121,TCONS_00233374
ENSSSCG00000006138	ATP6V0D2	TCONS_00286263,TCONS_00347515,TCONS_00028388,TCONS_00306341,TCONS_00233374
ENSSSCG00000017237	CD300LB	TCONS_00347515,TCONS_00028388,TCONS_00097121,TCONS_00306341,TCONS_00233374
ENSSSCG00000007351	FAM83D	TCONS_00028388,TCONS_00306341
ENSSSCG00000017734	RHBDL3	TCONS_00270812,TCONS_00270827
ENSSSCG00000007507	PCK1	TCONS_00278395,TCONS_00286193
ENSSSCG00000000713	--	TCONS_00097121
ENSSSCG00000035276	GAPT	TCONS_00028388,TCONS_00097121
ENSSSCG00000009232	NKX6-1	TCONS_00155733,TCONS_00165570,ENSSSCT00000055217,TCONS_00192107,TCONS_00028123,TCONS_00306624,TCONS_00067527,TCONS_00068814,TCONS_00351411,TCONS_00286817
ENSSSCG00000004597	AQP9	TCONS_00347515,TCONS_00028388,TCONS_00306341,TCONS_00233374
ENSSSCG00000007170	CPXM1	TCONS_00004725
ENSSSCG00000004974	LARP6	TCONS_00071712
ENSSSCG00000006240	FAM110B	TCONS_00093883
ENSSSCG00000017924	PELP1	TCONS_00067651
ENSSSCG00000034619	--	TCONS_00264876,TCONS_00233881,TCONS_00115954,TCONS_00270892,TCONS_00313089,TCONS_00016278,TCONS_00326112,TCONS_00258249
ENSSSCG00000006954	EEF1D	TCONS_00003354
ENSSSCG00000038489	BHLHA15	TCONS_00347515,TCONS_00028388,TCONS_00233374
ENSSSCG00000007815	GTF3C1	TCONS_00200789
ENSSSCG00000030088	--	TCONS_00347515,TCONS_00028388,TCONS_00097121,TCONS_00233374
ENSSSCG00000024477	--	TCONS_00334671
ENSSSCG00000022478	STK10	TCONS_00097121
ENSSSCG00000030067	GINM1	TCONS_00028123,TCONS_00351411
ENSSSCG00000034510	ORAI1	TCONS_00097121
ENSSSCG00000013649	ICAM3	TCONS_00347515,TCONS_00028388,TCONS_00233374
ENSSSCG00000014324	MYOT	TCONS_00165570,TCONS_00270931,TCONS_00028122,ENSSSCT00000055217,TCONS_00298907,TCONS_00100939,TCONS_00304030,TCONS_00235258,TCONS_00192107,TCONS_00269551,TCONS_00182006,TCONS_00028123,TCONS_00157798,TCONS_00170423,TCONS_00306624,TCONS_00062183,TCONS_00239950,TCONS_00068814,TCONS_00328692,TCONS_00035099,TCONS_00286817
ENSSSCG00000003078	CEACAM19	TCONS_00005371,TCONS_00017207,ENSSSCT00000053319,TCONS_00271196,TCONS_00321007,TCONS_00001850
ENSSSCG00000037684	PDYN	TCONS_00347515,TCONS_00028388,TCONS_00097121,TCONS_00233374
ENSSSCG00000009489	--	TCONS_00309851
ENSSSCG00000039864	KLC3	TCONS_00000582,TCONS_00099179
ENSSSCG00000023894	AKNA	TCONS_00097121
ENSSSCG00000004291	NT5E	TCONS_00233374
ENSSSCG00000001765	ADAMTS7	TCONS_00097121
ENSSSCG00000037559	ACOT11	TCONS_00028388,TCONS_00097121
ENSSSCG00000012844	SLC25A22	TCONS_00258613,TCONS_00299249
ENSSSCG00000004856	NFATC1	TCONS_00027593,TCONS_00093883
ENSSSCG00000022951	NFASC	TCONS_00154171,TCONS_00258575
ENSSSCG00000028341	--	TCONS_00331626
ENSSSCG00000001780	FAH	TCONS_00309851
ENSSSCG00000033450	PDAP1	TCONS_00026428
ENSSSCG00000034677	--	TCONS_00233343
ENSSSCG00000038969	--	TCONS_00284802,TCONS_00062515,TCONS_00026418,TCONS_00016282,TCONS_00072095,TCONS_00067879,TCONS_00157830,TCONS_00230707
ENSSSCG00000040625	--	TCONS_00050025,TCONS_00131112
ENSSSCG00000000694	GAPDH	TCONS_00023872
ENSSSCG00000025514	RUFY3	TCONS_00347515,TCONS_00028388,TCONS_00097121,TCONS_00233374
ENSSSCG00000031122	HIST1H2BB	TCONS_00286263,TCONS_00347515,TCONS_00028388,TCONS_00306341,TCONS_00233374
ENSSSCG00000009412	LCP1	TCONS_00347515,TCONS_00028388,TCONS_00306341,TCONS_00233374
ENSSSCG00000037079	SYT4	TCONS_00099658,TCONS_00311816,TCONS_00305731,TCONS_00307170
ENSSSCG00000035644	--	TCONS_00286263,TCONS_00347515,TCONS_00028388,TCONS_00306341,TCONS_00233374
ENSSSCG00000000292	ZNF385A	TCONS_00097121
ENSSSCG00000012983	PCNX3	TCONS_00027984,TCONS_00200789
ENSSSCG00000011959	ABI3BP	TCONS_00153108
ENSSSCG00000036469	--	TCONS_00347515,TCONS_00028388,TCONS_00306341,TCONS_00104083,TCONS_00233374
ENSSSCG00000023377	EMP3	TCONS_00347515,TCONS_00028388,TCONS_00233374
ENSSSCG00000006395	--	TCONS_00347515,TCONS_00028388,TCONS_00306341,TCONS_00233374
ENSSSCG00000031723	RAB39A	TCONS_00298905
ENSSSCG00000004744	TYRO3	TCONS_00347515,TCONS_00028388,TCONS_00233374
ENSSSCG00000030378	LIMK1	TCONS_00028388,TCONS_00097121
ENSSSCG00000008372	EHBP1	TCONS_00026174
ENSSSCG00000002356	BBOF1	TCONS_00165570,TCONS_00270931,TCONS_00028122,ENSSSCT00000055217,TCONS_00298907,TCONS_00100939,TCONS_00235258,TCONS_00182006,TCONS_00157798,TCONS_00170423,TCONS_00306624,TCONS_00131149,TCONS_00062183,TCONS_00239950,TCONS_00068814,TCONS_00035099
ENSSSCG00000016559	CPA2	TCONS_00028388
ENSSSCG00000036909	ERI3	TCONS_00248931
ENSSSCG00000006266	ST18	TCONS_00352700
ENSSSCG00000034120	CDKN2B	TCONS_00286263,TCONS_00306341,TCONS_00146930
ENSSSCG00000000152	RBFOX2	TCONS_00093883,TCONS_00131112,TCONS_00315972
ENSSSCG00000023709	PTPRJ	TCONS_00028388,TCONS_00097121
ENSSSCG00000023560	--	TCONS_00264876,TCONS_00233881,TCONS_00115954,TCONS_00270892,TCONS_00313089,TCONS_00169852,TCONS_00016278,TCONS_00326112,TCONS_00258249
ENSSSCG00000028178	FH	TCONS_00364434,TCONS_00227053,TCONS_00205823
ENSSSCG00000017552	NXPH3	TCONS_00298905
ENSSSCG00000035836	DDT	TCONS_00230707
ENSSSCG00000032451	--	TCONS_00072395,TCONS_00302947,TCONS_00349979
ENSSSCG00000006372	ARHGAP30	TCONS_00028388,TCONS_00097121
ENSSSCG00000036756	ZNF496	TCONS_00246183
ENSSSCG00000003583	RPA2	TCONS_00286263
ENSSSCG00000021065	NAA60	ENSSSCT00000039563
ENSSSCG00000039322	NRGN	TCONS_00286263,TCONS_00233374
ENSSSCG00000034774	TBX6	TCONS_00262339,TCONS_00342134,TCONS_00336702,TCONS_00160064,TCONS_00276557,TCONS_00297677,TCONS_00216425,TCONS_00320402,TCONS_00035394,TCONS_00060293,TCONS_00186732,TCONS_00333708,TCONS_00340682,TCONS_00261181,TCONS_00181498,TCONS_00262342,TCONS_00262347
ENSSSCG00000010912	KIF14	TCONS_00306341,TCONS_00146930,TCONS_00104083,TCONS_00233374
ENSSSCG00000015612	IRF6	TCONS_00099175
ENSSSCG00000012974	CFL1	TCONS_00233374
ENSSSCG00000009440	ELF1	TCONS_00097121
ENSSSCG00000004357	SIM1	TCONS_00364600
ENSSSCG00000023666	CTSB	TCONS_00347515,TCONS_00028388,TCONS_00097121
ENSSSCG00000022052	--	TCONS_00070920,TCONS_00328846,TCONS_00316528,TCONS_00119738,TCONS_00056516,TCONS_00204754,TCONS_00332301,TCONS_00301613,TCONS_00333295,TCONS_00085423,TCONS_00015637,TCONS_00230709,TCONS_00183063,TCONS_00328709,TCONS_00092683,TCONS_00230710
ENSSSCG00000015550	RGS16	TCONS_00268074
ENSSSCG00000005585	DENND1A	TCONS_00030245
ENSSSCG00000007739	GUSB	TCONS_00347515,TCONS_00028388,TCONS_00306341,TCONS_00233374
ENSSSCG00000014326	KIF20A	TCONS_00286263,TCONS_00347515,TCONS_00028388,TCONS_00306341,TCONS_00233374
ENSSSCG00000036426	--	TCONS_00028388,TCONS_00097121
ENSSSCG00000033550	--	TCONS_00286263,TCONS_00347515,TCONS_00028388,TCONS_00306341,TCONS_00233374
ENSSSCG00000011398	SEMA3F	TCONS_00353643
ENSSSCG00000013260	--	TCONS_00028388
ENSSSCG00000006736	CD2	TCONS_00347515,TCONS_00028388,TCONS_00306341
ENSSSCG00000017466	CCR7	TCONS_00028388,TCONS_00097121
ENSSSCG00000005665	PHYHD1	TCONS_00099175,TCONS_00099179
ENSSSCG00000039569	--	TCONS_00342289,TCONS_00313031,TCONS_00070959,ENSSSCT00000053319,TCONS_00313033,TCONS_00088731,TCONS_00002514,TCONS_00151008,TCONS_00284263,TCONS_00319650,TCONS_00261888,TCONS_00241513,TCONS_00241512,TCONS_00261889,TCONS_00017136,TCONS_00001850,TCONS_00173232,TCONS_00233260,TCONS_00264784,TCONS_00016710,TCONS_00109351,TCONS_00137444
ENSSSCG00000038185	EREG	TCONS_00347515,TCONS_00028388,TCONS_00306341,TCONS_00233374
ENSSSCG00000025588	FJX1	TCONS_00028388,TCONS_00233374
ENSSSCG00000033950	--	TCONS_00286263,TCONS_00347515,TCONS_00233374
ENSSSCG00000034841	RGS19	TCONS_00028388
ENSSSCG00000012113	--	TCONS_00097121
ENSSSCG00000039847	C1S	TCONS_00347515,TCONS_00028388,TCONS_00233374
ENSSSCG00000005366	NCBP1	TCONS_00347515,TCONS_00028388,TCONS_00233374
ENSSSCG00000003949	CDC20	TCONS_00286263,TCONS_00347515,TCONS_00028388,TCONS_00306341,TCONS_00233374
ENSSSCG00000029326	CCNB1	TCONS_00286263,TCONS_00347515,TCONS_00028388,TCONS_00306341,TCONS_00104083,TCONS_00233374
XLOC_042826	XLOC_042826	TCONS_00028388,TCONS_00097121
ENSSSCG00000008677	--	TCONS_00347515,TCONS_00028388,TCONS_00097121
ENSSSCG00000014924	CTSC	TCONS_00347515,TCONS_00028388,TCONS_00233374
ENSSSCG00000002646	TRAPPC2L	TCONS_00286263,TCONS_00347515,TCONS_00028388,TCONS_00233374
ENSSSCG00000032622	PPP3CC	TCONS_00298905,TCONS_00028388
ENSSSCG00000009145	--	TCONS_00233374
ENSSSCG00000016070	GTF3C3	TCONS_00193808
ENSSSCG00000029096	HRH2	TCONS_00352700
ENSSSCG00000017099	FASTKD3	TCONS_00008310
ENSSSCG00000032251	MAFB	TCONS_00028388,TCONS_00097121
ENSSSCG00000013888	JAK3	TCONS_00347515,TCONS_00028388,TCONS_00233374
ENSSSCG00000000981	CRELD2	TCONS_00097121
ENSSSCG00000006702	FMO5	TCONS_00189363
ENSSSCG00000009771	DDX55	TCONS_00097121
ENSSSCG00000031979	--	TCONS_00067360
ENSSSCG00000020967	--	TCONS_00347515,TCONS_00028388
ENSSSCG00000011852	--	TCONS_00082286
ENSSSCG00000012365	MSN	TCONS_00073944
ENSSSCG00000024096	RIPK2	TCONS_00286263,TCONS_00347515,TCONS_00028388,TCONS_00306341,TCONS_00233374
ENSSSCG00000033736	--	TCONS_00286263,TCONS_00233374
ENSSSCG00000003089	TOMM40	TCONS_00303566
ENSSSCG00000013352	E2F8	TCONS_00347515,TCONS_00028388,TCONS_00306341,TCONS_00104083,TCONS_00233374
ENSSSCG00000007116	CD93	TCONS_00141570
ENSSSCG00000040911	--	TCONS_00342289,TCONS_00313031,TCONS_00070959,ENSSSCT00000053319,TCONS_00313033,TCONS_00088731,TCONS_00151008,TCONS_00284263,TCONS_00261888,TCONS_00241513,TCONS_00241512,TCONS_00261889,TCONS_00001850,TCONS_00173232,TCONS_00233260,TCONS_00264784,TCONS_00016710,TCONS_00109351,TCONS_00137444
ENSSSCG00000011514	MITF	TCONS_00097121
ENSSSCG00000005021	SAV1	TCONS_00297603
ENSSSCG00000000289	NFE2	TCONS_00269425
ENSSSCG00000001550	ARMC12	TCONS_00072395,TCONS_00349979
ENSSSCG00000037616	--	TCONS_00264876,TCONS_00305019,TCONS_00233881,TCONS_00115954,TCONS_00270892,TCONS_00313089,TCONS_00016278,TCONS_00326112,TCONS_00258249
ENSSSCG00000004241	GJA1	TCONS_00286263,TCONS_00347515,TCONS_00306341,TCONS_00233374
ENSSSCG00000039649	C19orf84	TCONS_00099658,TCONS_00311816,TCONS_00334725,TCONS_00305731,TCONS_00307170
ENSSSCG00000017197	FBF1	TCONS_00200789
ENSSSCG00000012437	ATP7A	TCONS_00028388,TCONS_00233374
ENSSSCG00000021973	GPX8	TCONS_00072109
ENSSSCG00000009237	HPSE	TCONS_00347515,TCONS_00028388,TCONS_00097121,TCONS_00306341,TCONS_00233374
ENSSSCG00000016491	KIAA1147	TCONS_00298905
ENSSSCG00000027487	LAT2	TCONS_00347515,TCONS_00028388,TCONS_00097121,TCONS_00306341,TCONS_00233374
ENSSSCG00000038546	--	TCONS_00154171
ENSSSCG00000013115	CD5	TCONS_00347515,TCONS_00028388,TCONS_00097121
ENSSSCG00000006304	MPC2	TCONS_00332746
ENSSSCG00000004156	IFNGR1	TCONS_00097121
ENSSSCG00000037642	ARID3A	TCONS_00347515,TCONS_00028388,TCONS_00097121
ENSSSCG00000002366	NPC2	TCONS_00286263,TCONS_00233374
ENSSSCG00000015709	SLC35F5	TCONS_00347515,TCONS_00028388,TCONS_00233374
ENSSSCG00000027722	BMP2K	TCONS_00347515,TCONS_00028388,TCONS_00097121,TCONS_00233374
ENSSSCG00000003809	JAK1	TCONS_00027593,TCONS_00200142,TCONS_00093883,TCONS_00131112,TCONS_00315972
ENSSSCG00000002450	SLC24A4	TCONS_00347515,TCONS_00028388
ENSSSCG00000008348	PLEK	TCONS_00347515,TCONS_00028388,TCONS_00097121
ENSSSCG00000026018	MFSD1	TCONS_00347515,TCONS_00028388,TCONS_00233374
ENSSSCG00000037009	--	TCONS_00347515,TCONS_00233374
ENSSSCG00000026962	A4GALT	TCONS_00097121
ENSSSCG00000007558	INTS1	TCONS_00200789
ENSSSCG00000016067	STK17B	TCONS_00347515,TCONS_00028388,TCONS_00306341,TCONS_00233374
ENSSSCG00000039252	TCN1	TCONS_00286263,TCONS_00347515,TCONS_00028388,TCONS_00306341,TCONS_00233374
ENSSSCG00000013545	TUBB4A	TCONS_00347515,TCONS_00028388
ENSSSCG00000006043	DCSTAMP	TCONS_00347515,TCONS_00028388,TCONS_00306341,TCONS_00233374
ENSSSCG00000012254	GPR82	TCONS_00028388,TCONS_00097121
ENSSSCG00000008113	MRPS5	TCONS_00227050
ENSSSCG00000003106	AP2S1	TCONS_00286263
ENSSSCG00000033179	--	TCONS_00286263,TCONS_00233374
ENSSSCG00000037264	RAB31	TCONS_00286263,TCONS_00347515,TCONS_00028388,TCONS_00306341,TCONS_00233374
ENSSSCG00000035483	--	TCONS_00347515,TCONS_00028388,TCONS_00306341,TCONS_00233374
ENSSSCG00000003030	CIC	TCONS_00200789
ENSSSCG00000027072	ATP5IF1	TCONS_00284802,TCONS_00062515,TCONS_00026418,TCONS_00016282,TCONS_00072095,TCONS_00067879,TCONS_00157830,TCONS_00230707,TCONS_00216489
ENSSSCG00000013934	CILP2	TCONS_00342289,TCONS_00313031,TCONS_00116092,TCONS_00070959,ENSSSCT00000053319,TCONS_00313033,TCONS_00088731,TCONS_00151008,TCONS_00321007,TCONS_00284263,TCONS_00261888,TCONS_00241513,TCONS_00241512,TCONS_00261889,TCONS_00017136,TCONS_00001850,TCONS_00173232,TCONS_00233260,TCONS_00264784,TCONS_00016710,TCONS_00109351,TCONS_00137444
ENSSSCG00000020909	--	TCONS_00275247
ENSSSCG00000035147	NAGLU	TCONS_00286263,TCONS_00347515,TCONS_00306341,TCONS_00104083,TCONS_00233374
ENSSSCG00000032135	--	TCONS_00347515,TCONS_00028388,TCONS_00306341,TCONS_00104083
XLOC_115140	XLOC_115140	TCONS_00190309
ENSSSCG00000037127	CDKN2AIPNL	TCONS_00114445,TCONS_00216489
ENSSSCG00000013568	--	TCONS_00231149
ENSSSCG00000038189	SMCR8	TCONS_00027984
ENSSSCG00000011552	ARPC4	TCONS_00286263,TCONS_00233374
ENSSSCG00000017985	RNF222	TCONS_00332305
ENSSSCG00000040351	--	TCONS_00248931
ENSSSCG00000039626	DERL3	TCONS_00347515,TCONS_00028388,TCONS_00233374
ENSSSCG00000012838	TSPAN4	TCONS_00096631
ENSSSCG00000032366	MOB3A	TCONS_00097121
ENSSSCG00000037250	--	TCONS_00347515,TCONS_00028388,TCONS_00233374
ENSSSCG00000008326	TGFA	TCONS_00347515
ENSSSCG00000015002	ELMOD1	TCONS_00369839,TCONS_00000583,TCONS_00285681,TCONS_00260425
ENSSSCG00000036118	--	TCONS_00262339,TCONS_00342134,TCONS_00336702,TCONS_00160064,TCONS_00276557,TCONS_00297677,TCONS_00216425,TCONS_00320402,TCONS_00035394,TCONS_00060293,TCONS_00186732,TCONS_00333708,TCONS_00340682,TCONS_00261181,TCONS_00181498,TCONS_00262342,TCONS_00262347
ENSSSCG00000025560	PGLYRP2	TCONS_00284802,TCONS_00062515,TCONS_00026418,TCONS_00016282,TCONS_00072095,TCONS_00067879,TCONS_00157830,TCONS_00332310
ENSSSCG00000032129	COX7B	TCONS_00364434,TCONS_00227053,TCONS_00205823
ENSSSCG00000000704	TAPBPL	TCONS_00332746
ENSSSCG00000039546	KNTC1	TCONS_00286263,TCONS_00347515,TCONS_00028388,TCONS_00306341,TCONS_00233374
ENSSSCG00000009181	C4orf17	TCONS_00329678,TCONS_00199152
XLOC_271374	XLOC_271374	TCONS_00028388,TCONS_00097121
ENSSSCG00000003549	LDLRAP1	TCONS_00129381,TCONS_00244588
ENSSSCG00000035516	--	TCONS_00285664,TCONS_00301613
ENSSSCG00000021161	CKS2	TCONS_00286263,TCONS_00347515,TCONS_00028388,TCONS_00306341,TCONS_00233374
ENSSSCG00000000907	PLXNC1	TCONS_00347515,TCONS_00028388,TCONS_00097121,TCONS_00233374
ENSSSCG00000003329	ACAP3	TCONS_00332746
ENSSSCG00000012909	PTPRCAP	TCONS_00347515,TCONS_00028388,TCONS_00306341,TCONS_00233374
ENSSSCG00000034259	PMEPA1	TCONS_00223350
ENSSSCG00000031771	TSHR	TCONS_00193806
ENSSSCG00000006950	WDR63	TCONS_00347515,TCONS_00028388,TCONS_00097121,TCONS_00306341,TCONS_00233374
ENSSSCG00000017801	TRARG1	TCONS_00279720
ENSSSCG00000034858	RAP1GAP2	TCONS_00028388,TCONS_00097121
ENSSSCG00000038671	TNFRSF6B	TCONS_00286263,TCONS_00347515,TCONS_00028388,TCONS_00306341,TCONS_00233374
ENSSSCG00000001835	ABHD2	TCONS_00200789
ENSSSCG00000009442	CNMD	TCONS_00258575,TCONS_00258576
ENSSSCG00000031616	FOSB	TCONS_00342289,TCONS_00313031,ENSSSCT00000053319,TCONS_00271196,TCONS_00313033,TCONS_00088731,TCONS_00151008,TCONS_00284263,TCONS_00261888,TCONS_00241513,TCONS_00261889,TCONS_00001850,TCONS_00173232,TCONS_00233260,TCONS_00264784,TCONS_00016710,TCONS_00109351,TCONS_00137444
ENSSSCG00000025969	PTPRR	TCONS_00028388,TCONS_00097121
ENSSSCG00000027911	LTB4R	TCONS_00347515,TCONS_00028388,TCONS_00097121
ENSSSCG00000015074	SIDT2	TCONS_00150132
ENSSSCG00000009626	SORBS3	TCONS_00200789
ENSSSCG00000038982	--	TCONS_00286193,TCONS_00002723
ENSSSCG00000030156	APBB1IP	TCONS_00347515,TCONS_00028388,TCONS_00233374
ENSSSCG00000021232	SYNC	TCONS_00230707
ENSSSCG00000000661	PHC1	TCONS_00247703,TCONS_00150132,TCONS_00270812
ENSSSCG00000035686	--	TCONS_00200789
ENSSSCG00000034211	--	TCONS_00347515,TCONS_00028388,TCONS_00097121,TCONS_00233374
ENSSSCG00000016059	STAT4	TCONS_00347515,TCONS_00028388,TCONS_00233374
ENSSSCG00000018023	COX10	TCONS_00298905
ENSSSCG00000005312	SIT1	TCONS_00347515,TCONS_00028388,TCONS_00306341,TCONS_00233374
ENSSSCG00000026806	DHX9	TCONS_00231149
ENSSSCG00000039758	--	TCONS_00347515,TCONS_00028388,TCONS_00233374
ENSSSCG00000012167	PHEX	TCONS_00028388,TCONS_00097121
ENSSSCG00000039798	SLC11A1	TCONS_00347515,TCONS_00028388,TCONS_00097121,TCONS_00233374
ENSSSCG00000000157	BPIFC	TCONS_00319650
ENSSSCG00000035585	--	TCONS_00200142,TCONS_00270812,TCONS_00231149,TCONS_00270827
ENSSSCG00000031648	CCN5	TCONS_00141571
ENSSSCG00000003238	SPACA6	TCONS_00131149
ENSSSCG00000017749	--	TCONS_00347515,TCONS_00028388,TCONS_00233374
ENSSSCG00000008844	KDR	TCONS_00347468
ENSSSCG00000017086	SLC36A2	TCONS_00309851
ENSSSCG00000013765	--	TCONS_00206981
ENSSSCG00000005503	TLR4	TCONS_00097121
ENSSSCG00000004234	FABP7	TCONS_00066610,TCONS_00216489
ENSSSCG00000038677	GJB3	TCONS_00009388
ENSSSCG00000011456	CHDH	TCONS_00347515,TCONS_00028388,TCONS_00097121,TCONS_00306341,TCONS_00233374
ENSSSCG00000004670	C15orf48	TCONS_00347515,TCONS_00028388,TCONS_00233374
ENSSSCG00000038514	DDAH2	TCONS_00216489
ENSSSCG00000000753	WNK1	TCONS_00200789
ENSSSCG00000010260	SAR1A	TCONS_00003354,TCONS_00239230
ENSSSCG00000011899	CD80	TCONS_00097121
ENSSSCG00000034267	--	TCONS_00132537
ENSSSCG00000014840	P4HA3	TCONS_00233374
ENSSSCG00000021647	EDA	TCONS_00268074
ENSSSCG00000006979	MSR1	TCONS_00347515,TCONS_00028388,TCONS_00306341,TCONS_00233374
ENSSSCG00000002818	PLLP	TCONS_00276055
ENSSSCG00000008363	AFTPH	TCONS_00274023
ENSSSCG00000017479	WIPF2	TCONS_00073944
ENSSSCG00000028711	CASP1	TCONS_00347515,TCONS_00028388,TCONS_00233374
ENSSSCG00000002645	GALNS	TCONS_00347515,TCONS_00028388,TCONS_00097121,TCONS_00233374
ENSSSCG00000026402	--	TCONS_00199681
ENSSSCG00000035214	--	TCONS_00193808
ENSSSCG00000003386	TNFRSF9	TCONS_00347515,TCONS_00028388,TCONS_00233374
ENSSSCG00000033069	--	TCONS_00028388,TCONS_00097121
ENSSSCG00000023569	--	TCONS_00200142,TCONS_00131092
ENSSSCG00000010274	SGPL1	TCONS_00028388,TCONS_00097121
ENSSSCG00000006857	COL11A1	TCONS_00313019
ENSSSCG00000008613	GEN1	TCONS_00286263,TCONS_00347515,TCONS_00028388,TCONS_00306341,TCONS_00233374
ENSSSCG00000027249	SLC25A2	TCONS_00165570,TCONS_00270931,TCONS_00028122,ENSSSCT00000055217,TCONS_00298907,TCONS_00100939,TCONS_00304030,TCONS_00235258,TCONS_00192107,TCONS_00269551,TCONS_00182006,TCONS_00157798,TCONS_00170423,TCONS_00306624,TCONS_00131149,TCONS_00062183,TCONS_00239950,TCONS_00068814,TCONS_00328692,TCONS_00035099,TCONS_00286817
ENSSSCG00000003672	CAP1	TCONS_00097121
ENSSSCG00000011201	SATB1	TCONS_00097121
ENSSSCG00000001507	TAPBP	TCONS_00200789
ENSSSCG00000038147	CLEC2L	TCONS_00347515,TCONS_00028388,TCONS_00306341,TCONS_00233374
ENSSSCG00000035261	--	TCONS_00286263,TCONS_00347515,TCONS_00028388,TCONS_00306341,TCONS_00233374
ENSSSCG00000010814	ESRRG	TCONS_00324630
ENSSSCG00000028517	SC5D	TCONS_00003354,TCONS_00239230
XLOC_101455	XLOC_101455	TCONS_00067981,TCONS_00294454
ENSSSCG00000039803	--	TCONS_00347468
ENSSSCG00000000233	ACVR1B	TCONS_00200789
ENSSSCG00000028157	CASP8	TCONS_00298905
ENSSSCG00000035582	GIPC2	TCONS_00038331,TCONS_00334725,TCONS_00307170
ENSSSCG00000014972	CCDC82	TCONS_00141571
ENSSSCG00000002033	CEBPE	TCONS_00279720
ENSSSCG00000032241	GPNMB	TCONS_00347515,TCONS_00028388,TCONS_00306341,TCONS_00233374
ENSSSCG00000004678	DUOX2	TCONS_00034872,TCONS_00003761
ENSSSCG00000034683	--	TCONS_00270931,TCONS_00028122,ENSSSCT00000055217,TCONS_00298907,TCONS_00100939,TCONS_00293441,TCONS_00235258,TCONS_00182006,TCONS_00038331,TCONS_00170423,TCONS_00306624,TCONS_00239950,TCONS_00315972
ENSSSCG00000038549	ZFP36L2	TCONS_00028388
ENSSSCG00000001732	MMUT	TCONS_00239230
ENSSSCG00000015199	VSIG2	TCONS_00129381,TCONS_00349847,TCONS_00244588
ENSSSCG00000010224	EGR2	TCONS_00347515,TCONS_00028388,TCONS_00097121,TCONS_00306341,TCONS_00233374
ENSSSCG00000017356	FAM171A2	TCONS_00028388,TCONS_00097121
ENSSSCG00000012843	PIDD1	TCONS_00341369,TCONS_00184905
ENSSSCG00000036417	--	TCONS_00342289,TCONS_00313031,TCONS_00116092,TCONS_00199681,TCONS_00070959,ENSSSCT00000053319,TCONS_00313033,TCONS_00088731,TCONS_00002514,TCONS_00151008,TCONS_00284263,TCONS_00261888,TCONS_00241513,TCONS_00241512,TCONS_00261889,TCONS_00001850,TCONS_00173232,TCONS_00233260,TCONS_00264784,TCONS_00022880,TCONS_00187329,TCONS_00016710,TCONS_00109351,TCONS_00137444
ENSSSCG00000040486	BIRC5	TCONS_00286263,TCONS_00347515,TCONS_00028388,TCONS_00306341,TCONS_00233374
ENSSSCG00000012758	NSDHL	TCONS_00104085
ENSSSCG00000031037	--	TCONS_00347515,TCONS_00028388,TCONS_00233374
ENSSSCG00000001746	PKHD1	TCONS_00070920,TCONS_00316528,TCONS_00119738,TCONS_00056516,TCONS_00333295,TCONS_00015637,TCONS_00230709,TCONS_00183063,TCONS_00092683,TCONS_00230710
ENSSSCG00000013114	SLC15A3	TCONS_00347515,TCONS_00028388,TCONS_00097121,TCONS_00233374
ENSSSCG00000038754	--	TCONS_00193808,TCONS_00067651
ENSSSCG00000005092	--	TCONS_00028388,TCONS_00097121
ENSSSCG00000037575	FKBP14	TCONS_00104085
ENSSSCG00000015579	PTGS2	TCONS_00141571
ENSSSCG00000000951	--	TCONS_00347515,TCONS_00028388,TCONS_00306341,TCONS_00233374
ENSSSCG00000037269	LANCL3	TCONS_00347515,TCONS_00028388,TCONS_00233374
ENSSSCG00000010795	--	TCONS_00072109,TCONS_00216489
ENSSSCG00000034197	EDEM1	TCONS_00028388,TCONS_00097121
ENSSSCG00000034688	--	TCONS_00286263,TCONS_00347515,TCONS_00028388,TCONS_00306341,TCONS_00233374
ENSSSCG00000038451	--	TCONS_00313413,TCONS_00041910,TCONS_00235752
ENSSSCG00000000261	IGFBP6	TCONS_00284802,TCONS_00062515,TCONS_00026418,TCONS_00016282,TCONS_00072095,TCONS_00067879,TCONS_00157830
ENSSSCG00000023745	MCOLN3	TCONS_00347515,TCONS_00028388,TCONS_00233374
ENSSSCG00000031562	MZF1	TCONS_00200789
ENSSSCG00000003331	TNFRSF4	TCONS_00347515,TCONS_00298905,TCONS_00028388
ENSSSCG00000025345	GUCY2D	TCONS_00099175
ENSSSCG00000009839	CIT	TCONS_00347515,TCONS_00028388,TCONS_00306341,TCONS_00233374
ENSSSCG00000012685	FAM122B	TCONS_00286263,TCONS_00233374
ENSSSCG00000006214	RRS1	ENSSSCT00000054465
ENSSSCG00000006378	SLAMF7	TCONS_00347515,TCONS_00028388,TCONS_00306341,TCONS_00233374
ENSSSCG00000012054	DOP1B	TCONS_00298905
ENSSSCG00000017052	ADAM19	TCONS_00347515,TCONS_00028388
ENSSSCG00000011794	SENP2	TCONS_00200142
ENSSSCG00000013067	PHEROC	TCONS_00264876,TCONS_00233881,TCONS_00115954,TCONS_00270892,TCONS_00313089,TCONS_00016278,TCONS_00326112,TCONS_00258249
ENSSSCG00000001418	NEU1	TCONS_00097121
ENSSSCG00000022324	PPFIA3	TCONS_00057843,TCONS_00280606
ENSSSCG00000010204	BICC1	TCONS_00028388
ENSSSCG00000002915	KIRREL2	TCONS_00347515
ENSSSCG00000014823	P2RY6	TCONS_00347515,TCONS_00306341,TCONS_00104083,TCONS_00233374
ENSSSCG00000012984	--	TCONS_00220587
ENSSSCG00000039658	--	TCONS_00026174
ENSSSCG00000033811	CBFB	TCONS_00298905
ENSSSCG00000037619	EEF1AKMT3	TCONS_00200789
ENSSSCG00000004420	TRAF3IP2	TCONS_00276055
ENSSSCG00000013916	COMP	TCONS_00313030
ENSSSCG00000023801	LANCL2	TCONS_00003235,TCONS_00330158
ENSSSCG00000016237	DOCK10	TCONS_00347515,TCONS_00028388,TCONS_00097121,TCONS_00233374
ENSSSCG00000006972	C8orf48	TCONS_00027593,TCONS_00315972
ENSSSCG00000031769	CTTN	TCONS_00257740
ENSSSCG00000040981	GMFG	TCONS_00286263,TCONS_00306341,TCONS_00233374
ENSSSCG00000036871	EXOC3L4	TCONS_00347515,TCONS_00028388,TCONS_00233374
ENSSSCG00000006512	FDPS	TCONS_00104085
ENSSSCG00000020749	KCNAB2	TCONS_00028388,TCONS_00097121
ENSSSCG00000012957	SF3B2	TCONS_00200789
ENSSSCG00000034155	FANCD2OS	TCONS_00296881,TCONS_00134262
ENSSSCG00000006553	UBAP2L	TCONS_00200789
ENSSSCG00000005614	FAM129B	TCONS_00028388,TCONS_00097121
ENSSSCG00000037494	SPTBN4	TCONS_00264876,TCONS_00233881,TCONS_00115954,TCONS_00270892,TCONS_00313089,TCONS_00016278,TCONS_00326112,TCONS_00258249
ENSSSCG00000002849	SHCBP1	TCONS_00286263,TCONS_00347515,TCONS_00028388,TCONS_00306341,TCONS_00233374
ENSSSCG00000031847	RBM28	TCONS_00026428,TCONS_00157142,ENSSSCT00000054465
ENSSSCG00000029752	C16orf54	TCONS_00347515,TCONS_00028388,TCONS_00097121
ENSSSCG00000006009	EXT1	TCONS_00234271
ENSSSCG00000036398	--	TCONS_00212590,TCONS_00227053,TCONS_00205823
ENSSSCG00000038313	ZNF219	TCONS_00231149,TCONS_00270827
ENSSSCG00000034345	SPRY3	TCONS_00072109,TCONS_00216489
ENSSSCG00000007529	SYCP2	TCONS_00028388,TCONS_00306341
ENSSSCG00000010865	EXO1	TCONS_00286263,TCONS_00347515,TCONS_00028388,TCONS_00306341,TCONS_00104083,TCONS_00233374
ENSSSCG00000021145	AP1S1	TCONS_00286263,TCONS_00233374
ENSSSCG00000023378	ZNF316	TCONS_00231149
ENSSSCG00000005240	DOCK8	TCONS_00028388,TCONS_00097121
ENSSSCG00000035394	--	TCONS_00027593,TCONS_00215868,TCONS_00338588,TCONS_00130726,TCONS_00131149,TCONS_00093883,TCONS_00131112,TCONS_00315972
ENSSSCG00000017607	TMEM100	TCONS_00099175
ENSSSCG00000006382	--	TCONS_00347515,TCONS_00028388,TCONS_00097121,TCONS_00233374
ENSSSCG00000014008	SCGB3A1	TCONS_00165570,TCONS_00270931,TCONS_00028122,ENSSSCT00000055217,TCONS_00298907,TCONS_00100939,TCONS_00235258,TCONS_00192107,TCONS_00269551,TCONS_00182006,TCONS_00028123,TCONS_00157798,TCONS_00170423,TCONS_00306624,TCONS_00062183,TCONS_00067527,TCONS_00239950,TCONS_00068814,TCONS_00035099,TCONS_00351411,TCONS_00286817
ENSSSCG00000000145	MYH9	TCONS_00200789
ENSSSCG00000026006	KLF13	TCONS_00129381,TCONS_00244588
ENSSSCG00000022305	WDR78	TCONS_00269425,TCONS_00280606
ENSSSCG00000026097	LAMP3	TCONS_00347515,TCONS_00028388,TCONS_00233374
ENSSSCG00000027196	--	TCONS_00306341
ENSSSCG00000006263	ATP6V1H	TCONS_00028388,TCONS_00097121
ENSSSCG00000017144	--	TCONS_00057843,TCONS_00280606,TCONS_00305619
ENSSSCG00000004493	SIGLEC15	TCONS_00347515,TCONS_00028388,TCONS_00097121,TCONS_00306341,TCONS_00233374
ENSSSCG00000033547	--	TCONS_00190309,TCONS_00319650
ENSSSCG00000005716	POMT1	TCONS_00121958
ENSSSCG00000026140	--	TCONS_00262131
ENSSSCG00000002716	MLKL	TCONS_00097121
ENSSSCG00000015016	POU2AF1	TCONS_00347515,TCONS_00028388,TCONS_00306341,TCONS_00233374
ENSSSCG00000006793	--	TCONS_00286263,TCONS_00347515,TCONS_00028388,TCONS_00306341,TCONS_00233374
ENSSSCG00000038366	RAP2B	TCONS_00028388,TCONS_00097121
ENSSSCG00000011717	IGSF10	TCONS_00347515,TCONS_00028388
ENSSSCG00000016117	CARF	ENSSSCT00000054465
ENSSSCG00000040874	--	TCONS_00329678,TCONS_00349812,TCONS_00199152
ENSSSCG00000037815	ZC3H12A	TCONS_00027984
ENSSSCG00000039327	DAPP1	TCONS_00028388,TCONS_00097121
ENSSSCG00000029230	ECM1	TCONS_00028388,TCONS_00233374
ENSSSCG00000014255	SLC12A2	TCONS_00246515,TCONS_00270827
ENSSSCG00000009649	NEFL	TCONS_00082286,TCONS_00305019,TCONS_00369839,TCONS_00000583
ENSSSCG00000008494	NDUFAF7	TCONS_00284293
ENSSSCG00000000216	ASIC1	TCONS_00199152
ENSSSCG00000039094	PLEC	TCONS_00097121
ENSSSCG00000033620	--	TCONS_00027984
ENSSSCG00000011212	RARB	TCONS_00270827
ENSSSCG00000014214	TRIM36	TCONS_00028388
ENSSSCG00000032761	LAMA5	TCONS_00027984
ENSSSCG00000028051	ZNF385C	TCONS_00364600
ENSSSCG00000017936	GABARAP	TCONS_00347515,TCONS_00028388,TCONS_00233374
ENSSSCG00000006734	CD101	TCONS_00246183
ENSSSCG00000036439	IL29	TCONS_00349390
ENSSSCG00000002396	GSTZ1	TCONS_00200789
ENSSSCG00000011628	DNAJC13	TCONS_00097121
ENSSSCG00000025067	--	TCONS_00286263,TCONS_00233374
ENSSSCG00000001818	FES	TCONS_00028388,TCONS_00233374
ENSSSCG00000038902	KCNK6	TCONS_00097121
ENSSSCG00000006522	GBA	TCONS_00097121
ENSSSCG00000004782	--	TCONS_00286263,TCONS_00347515,TCONS_00028388,TCONS_00306341,TCONS_00104083,TCONS_00233374
ENSSSCG00000031741	--	TCONS_00286263,TCONS_00347515,TCONS_00028388,TCONS_00306341,TCONS_00233374
ENSSSCG00000011033	VIM	TCONS_00298905,TCONS_00028388,TCONS_00097121
ENSSSCG00000029594	WBP1L	TCONS_00062264
ENSSSCG00000001723	PLA2G7	TCONS_00286263,TCONS_00233374
ENSSSCG00000021259	CDA	TCONS_00028388,TCONS_00233374
ENSSSCG00000040106	--	TCONS_00347515,TCONS_00028388,TCONS_00306341,TCONS_00233374
ENSSSCG00000012234	SRPX	TCONS_00347515,TCONS_00028388,TCONS_00233374
ENSSSCG00000036965	ANGPTL8	TCONS_00284802,TCONS_00062515,TCONS_00026418,TCONS_00016282,TCONS_00072095,ENSSSCT00000060630,TCONS_00067879,TCONS_00157830,TCONS_00332310,TCONS_00230707
ENSSSCG00000012166	--	TCONS_00060314,TCONS_00022880,TCONS_00187329
ENSSSCG00000037142	--	TCONS_00306341
ENSSSCG00000028204	TREH	TCONS_00347515,TCONS_00028388,TCONS_00097121,TCONS_00306341,TCONS_00233374
ENSSSCG00000022068	--	TCONS_00274023,TCONS_00246183
ENSSSCG00000015600	DTL	TCONS_00097121
ENSSSCG00000039000	--	TCONS_00309851,TCONS_00369839,TCONS_00000583,TCONS_00285681
ENSSSCG00000033000	TIMP4	TCONS_00162425
ENSSSCG00000028376	--	TCONS_00347515,TCONS_00028388,TCONS_00306341,TCONS_00233374
ENSSSCG00000005916	--	TCONS_00027984
ENSSSCG00000028135	PRTFDC1	TCONS_00275247
ENSSSCG00000000029	SCUBE1	TCONS_00298905
ENSSSCG00000036391	SSC4D	TCONS_00206861
ENSSSCG00000005314	ARHGEF39	TCONS_00286263,TCONS_00347515,TCONS_00028388,TCONS_00233374
ENSSSCG00000038709	SEC14L4	TCONS_00264876,TCONS_00233881,TCONS_00115954,TCONS_00270892,TCONS_00313089,TCONS_00016278,TCONS_00326112,TCONS_00258249
ENSSSCG00000012148	SYAP1	TCONS_00067879
ENSSSCG00000016831	SPEF2	TCONS_00347515,TCONS_00028388,TCONS_00097121
ENSSSCG00000001400	DDX39B	TCONS_00097121
ENSSSCG00000000405	--	TCONS_00003354,TCONS_00239230
ENSSSCG00000025228	TRAF3IP1	TCONS_00246515,TCONS_00257740,TCONS_00270827
ENSSSCG00000040809	--	TCONS_00248931
ENSSSCG00000036093	HIST1H4B	TCONS_00286263,TCONS_00233374
ENSSSCG00000038281	--	TCONS_00104083
ENSSSCG00000039182	C11orf96	TCONS_00251042
ENSSSCG00000039391	--	TCONS_00347515,TCONS_00028388,TCONS_00233374
ENSSSCG00000023599	TIMM8B	TCONS_00262339,TCONS_00342134,TCONS_00336702,TCONS_00160064,TCONS_00276557,TCONS_00297677,TCONS_00320402,TCONS_00035394,TCONS_00060293,TCONS_00186732,TCONS_00353219,TCONS_00340682,TCONS_00261181,TCONS_00181498,TCONS_00262342,TCONS_00262347
ENSSSCG00000036472	HIC2	TCONS_00273574
ENSSSCG00000004143	TXLNB	TCONS_00147096
ENSSSCG00000024206	CPPED1	TCONS_00286263,TCONS_00347515,TCONS_00028388,TCONS_00233374
ENSSSCG00000034961	--	TCONS_00347515,TCONS_00028388,TCONS_00306341,TCONS_00233374
ENSSSCG00000005838	TRAF2	TCONS_00097121
ENSSSCG00000029414	FCN1	TCONS_00347515,TCONS_00028388,TCONS_00097121,TCONS_00233374
ENSSSCG00000008841	PDGFRA	TCONS_00347515,TCONS_00028388,TCONS_00233374
ENSSSCG00000010981	NUDT2	TCONS_00138215,TCONS_00098939
ENSSSCG00000030484	AHR	TCONS_00097121
ENSSSCG00000016062	NABP1	TCONS_00342289,TCONS_00313031,TCONS_00199681,TCONS_00070959,ENSSSCT00000053319,TCONS_00313033,TCONS_00088731,TCONS_00151008,TCONS_00321007,TCONS_00284263,TCONS_00261888,TCONS_00241513,TCONS_00241512,TCONS_00261889,TCONS_00001850,TCONS_00173232,TCONS_00233260,TCONS_00264784,TCONS_00016710,TCONS_00109351,TCONS_00137444
ENSSSCG00000010665	SHTN1	TCONS_00347515,TCONS_00028388,TCONS_00233374
ENSSSCG00000011945	--	TCONS_00070920,TCONS_00316528,TCONS_00119738,TCONS_00332301,TCONS_00333295,TCONS_00015637,TCONS_00230709,TCONS_00183063,TCONS_00092683,TCONS_00230710
ENSSSCG00000035116	--	TCONS_00050341
ENSSSCG00000016140	FZD5	TCONS_00200789
ENSSSCG00000035443	--	TCONS_00347515,TCONS_00028388,TCONS_00306341,TCONS_00233374
ENSSSCG00000031963	SAXO2	TCONS_00022876,TCONS_00331626
ENSSSCG00000032265	TLE5	TCONS_00286263,TCONS_00233374
ENSSSCG00000022780	UGCG	TCONS_00028388,TCONS_00097121,TCONS_00306341
ENSSSCG00000027849	CNR2	TCONS_00028388,TCONS_00097121,TCONS_00233374
ENSSSCG00000037921	--	TCONS_00347515,TCONS_00028388,TCONS_00306341,TCONS_00233374
ENSSSCG00000030732	GP1BB	TCONS_00099179
ENSSSCG00000014186	--	TCONS_00165570,TCONS_00270931,TCONS_00028122,ENSSSCT00000055217,TCONS_00298907,TCONS_00100939,TCONS_00235258,TCONS_00182006,TCONS_00170423,TCONS_00239950,TCONS_00068814,TCONS_00286817
ENSSSCG00000012982	SIPA1	TCONS_00097121
ENSSSCG00000010706	--	TCONS_00200789
ENSSSCG00000001848	MESP2	TCONS_00104083
ENSSSCG00000013351	NAV2	TCONS_00269425
ENSSSCG00000037775	--	TCONS_00286263,TCONS_00347515,TCONS_00233374
ENSSSCG00000001476	HSD17B8	TCONS_00200789
ENSSSCG00000006709	NOTCH2	TCONS_00207230
ENSSSCG00000034151	RNPEP	TCONS_00028388
ENSSSCG00000033462	--	TCONS_00227830
ENSSSCG00000013570	MCOLN1	TCONS_00003354
ENSSSCG00000027898	ATP2B1	TCONS_00347515,TCONS_00028388,TCONS_00097121,TCONS_00233374
ENSSSCG00000024814	PFKFB1	TCONS_00285681,TCONS_00260425
ENSSSCG00000039412	DOC2B	TCONS_00286193
ENSSSCG00000024072	P2RY11	TCONS_00028388
ENSSSCG00000014780	TRIM21	TCONS_00057843,TCONS_00280606,TCONS_00305619
ENSSSCG00000037268	APCS	TCONS_00262339,TCONS_00342134,TCONS_00336702,TCONS_00160064,TCONS_00276557,TCONS_00297677,TCONS_00320402,TCONS_00035394,TCONS_00060293,TCONS_00186732,TCONS_00353219,TCONS_00340682,TCONS_00261181,TCONS_00181498,TCONS_00262342,TCONS_00262347
ENSSSCG00000017230	TMEM104	TCONS_00097121
ENSSSCG00000033003	WFDC2	TCONS_00306341,TCONS_00146930,TCONS_00104083,TCONS_00233374
ENSSSCG00000021718	METTL17	TCONS_00131092
ENSSSCG00000005375	CORO2A	TCONS_00097121
ENSSSCG00000029683	--	TCONS_00347515,TCONS_00028388,TCONS_00306341
ENSSSCG00000015391	CROT	TCONS_00343409,TCONS_00062519
ENSSSCG00000000640	--	TCONS_00002514,TCONS_00060314,TCONS_00187329,TCONS_00337016
ENSSSCG00000034842	--	TCONS_00347515,TCONS_00028388,TCONS_00306341,TCONS_00233374
ENSSSCG00000038192	--	TCONS_00072109,TCONS_00216489
ENSSSCG00000032145	IRX5	TCONS_00123579
ENSSSCG00000007709	TBL2	TCONS_00333708
ENSSSCG00000025881	PDHB	TCONS_00324785
ENSSSCG00000007501	BMP7	TCONS_00199154,TCONS_00192629
ENSSSCG00000027774	ZFP28	TCONS_00067651
ENSSSCG00000016498	MKRN1	TCONS_00131092
ENSSSCG00000009876	DDX54	TCONS_00231149
ENSSSCG00000011848	TFRC	TCONS_00286263,TCONS_00233374
ENSSSCG00000040732	WDR81	TCONS_00200789
ENSSSCG00000034265	DESI1	TCONS_00097121
ENSSSCG00000009687	PRSS55	TCONS_00227050
ENSSSCG00000001706	AARS2	TCONS_00097121
ENSSSCG00000022404	SLC3A2	TCONS_00220587
ENSSSCG00000013296	SLC1A2	TCONS_00233374
ENSSSCG00000005215	JAK2	TCONS_00028388,TCONS_00097121
ENSSSCG00000015498	RC3H1	TCONS_00324785,TCONS_00165271,TCONS_00047577
ENSSSCG00000001912	PML	TCONS_00200789
ENSSSCG00000013332	KIF18A	TCONS_00347515,TCONS_00028388,TCONS_00097121,TCONS_00233374
ENSSSCG00000021562	PLXNA4	TCONS_00053021,TCONS_00328846,TCONS_00238794,TCONS_00204754,TCONS_00085423,TCONS_00028932
ENSSSCG00000008446	SIX2	TCONS_00026418,TCONS_00067879
ENSSSCG00000015567	FAM129A	TCONS_00286263,TCONS_00306341,TCONS_00233374
ENSSSCG00000013731	DNASE2	TCONS_00347515,TCONS_00028388,TCONS_00306341,TCONS_00233374
ENSSSCG00000003420	FBXO6	TCONS_00097121
ENSSSCG00000013370	--	TCONS_00028388,TCONS_00306341,TCONS_00104083
ENSSSCG00000021146	GPR65	TCONS_00028388
ENSSSCG00000014437	PPARGC1B	TCONS_00334671
ENSSSCG00000034493	ST3GAL6	TCONS_00028388
ENSSSCG00000004412	MICAL1	TCONS_00097121
ENSSSCG00000012743	MTMR1	TCONS_00200142
ENSSSCG00000008601	SDC1	TCONS_00347515,TCONS_00028388,TCONS_00097121
ENSSSCG00000027121	ODC1	TCONS_00347515,TCONS_00028388,TCONS_00097121,TCONS_00233374
ENSSSCG00000034446	--	TCONS_00222110
ENSSSCG00000030388	UPP1	TCONS_00347515,TCONS_00028388,TCONS_00097121,TCONS_00233374
ENSSSCG00000015496	CENPL	TCONS_00233374
ENSSSCG00000013147	FAM111B	TCONS_00347515,TCONS_00028388,TCONS_00306341,TCONS_00233374
ENSSSCG00000009330	ALOX5AP	TCONS_00021865
ENSSSCG00000006040	DPYS	TCONS_00216425,TCONS_00008789,TCONS_00333708,TCONS_00053927
ENSSSCG00000035832	--	TCONS_00281810,TCONS_00188797
ENSSSCG00000002368	LTBP2	TCONS_00230707
ENSSSCG00000001875	SNX33	TCONS_00129381,TCONS_00349847
ENSSSCG00000003437	TNFRSF8	TCONS_00347515,TCONS_00028388,TCONS_00233374
ENSSSCG00000028889	VPS37B	TCONS_00028388,TCONS_00097121
ENSSSCG00000034253	--	TCONS_00286263,TCONS_00233374
ENSSSCG00000039370	--	TCONS_00347515,TCONS_00028388,TCONS_00306341,TCONS_00233374
ENSSSCG00000036078	--	TCONS_00192629
ENSSSCG00000023325	--	TCONS_00008310
ENSSSCG00000015307	CDK14	TCONS_00028388,TCONS_00097121
ENSSSCG00000025468	--	TCONS_00264876,TCONS_00233881,TCONS_00115954,TCONS_00270892,TCONS_00313089,TCONS_00016278,TCONS_00326112,TCONS_00258249
ENSSSCG00000006358	NDUFS2	TCONS_00239230,TCONS_00072109
ENSSSCG00000035666	C20orf27	TCONS_00200789
ENSSSCG00000014119	SERINC5	TCONS_00097121
ENSSSCG00000012042	ATP5PO	TCONS_00003354,TCONS_00239230
ENSSSCG00000007278	AHCY	TCONS_00028388,TCONS_00097121
ENSSSCG00000021307	USP44	TCONS_00352700
ENSSSCG00000002919	TYROBP	TCONS_00286263,TCONS_00347515,TCONS_00028388,TCONS_00306341,TCONS_00233374
ENSSSCG00000013838	AKAP8L	TCONS_00027984
ENSSSCG00000027941	LSAMP	TCONS_00072395
ENSSSCG00000007431	CTSA	TCONS_00347515,TCONS_00028388,TCONS_00097121,TCONS_00233374
ENSSSCG00000013880	--	TCONS_00347515,TCONS_00028388,TCONS_00097121,TCONS_00233374
ENSSSCG00000038597	KLHDC9	TCONS_00347515,TCONS_00028388,TCONS_00233374
ENSSSCG00000003377	ACOT7	TCONS_00097121
ENSSSCG00000015965	GPR155	TCONS_00262297
ENSSSCG00000031236	GLIPR2	TCONS_00114445
ENSSSCG00000000362	RDH5	TCONS_00003354,TCONS_00239230
ENSSSCG00000009821	ARPC3	TCONS_00286263
ENSSSCG00000017355	GRN	TCONS_00028388,TCONS_00097121
ENSSSCG00000014219	CDO1	TCONS_00337987,TCONS_00060314,TCONS_00017136
ENSSSCG00000040083	--	ENSSSCT00000060630,TCONS_00332310
ENSSSCG00000036805	--	TCONS_00347515,TCONS_00298905,TCONS_00028388,TCONS_00233374
ENSSSCG00000009182	--	TCONS_00157142,TCONS_00019839
ENSSSCG00000013400	MICAL2	TCONS_00097121
ENSSSCG00000011600	SLC6A6	TCONS_00097121
ENSSSCG00000013746	CALR	TCONS_00097121
ENSSSCG00000016845	NUP155	TCONS_00146930
ENSSSCG00000034905	MVD	TCONS_00303566
ENSSSCG00000026985	SNAP25	TCONS_00347515,TCONS_00028388,TCONS_00233374
ENSSSCG00000023978	RECQL5	TCONS_00136843
ENSSSCG00000040262	--	TCONS_00212217
ENSSSCG00000012322	KDM5C	TCONS_00097121
ENSSSCG00000015094	CD3G	TCONS_00306341,TCONS_00104083
ENSSSCG00000031110	TMEM150B	TCONS_00306341,TCONS_00146930,TCONS_00104083
ENSSSCG00000003578	FGR	TCONS_00347515,TCONS_00028388
ENSSSCG00000025499	--	TCONS_00028388,TCONS_00097121
ENSSSCG00000006634	TNFAIP8L2	TCONS_00347515,TCONS_00028388,TCONS_00097121,TCONS_00306341,TCONS_00233374
ENSSSCG00000011641	SLCO2A1	TCONS_00353643,TCONS_00003761
ENSSSCG00000020813	FAM20C	TCONS_00028388,TCONS_00097121
ENSSSCG00000005008	POLE2	TCONS_00286263,TCONS_00347515,TCONS_00028388,TCONS_00306341,TCONS_00104083,TCONS_00233374
ENSSSCG00000017754	--	TCONS_00097121
ENSSSCG00000017427	HAP1	TCONS_00264876,TCONS_00233881,TCONS_00115954,TCONS_00270892,TCONS_00313089,TCONS_00016278,TCONS_00326112,TCONS_00258249
ENSSSCG00000013766	IL27RA	TCONS_00028388,TCONS_00097121
ENSSSCG00000034024	TMEM250	TCONS_00353219
ENSSSCG00000004980	THSD4	TCONS_00288706
ENSSSCG00000013194	--	TCONS_00209460
ENSSSCG00000001527	ILRUN	TCONS_00246515,TCONS_00363217,TCONS_00257740
ENSSSCG00000004893	VPS4B	TCONS_00286263,TCONS_00347515,TCONS_00233374
ENSSSCG00000012652	SASH3	TCONS_00347515,TCONS_00028388,TCONS_00097121,TCONS_00233374
ENSSSCG00000000896	NTN4	TCONS_00286263,TCONS_00347515,TCONS_00028388,TCONS_00233374
ENSSSCG00000010521	UBTD1	TCONS_00298905
ENSSSCG00000035629	CA5A	TCONS_00130082
ENSSSCG00000024467	SHISA6	TCONS_00116092,TCONS_00070959,TCONS_00147096,TCONS_00017136,TCONS_00109351
ENSSSCG00000030089	RBM18	TCONS_00329678,TCONS_00349812
ENSSSCG00000032396	--	TCONS_00298905
ENSSSCG00000040430	--	ENSSSCT00000045941
ENSSSCG00000039380	NANP	TCONS_00028388,TCONS_00097121
ENSSSCG00000015476	CHI3L1	TCONS_00306341
ENSSSCG00000033966	--	TCONS_00040573
ENSSSCG00000034648	--	TCONS_00028388,TCONS_00097121
ENSSSCG00000000260	SOAT2	TCONS_00084189
ENSSSCG00000021495	C3orf33	TCONS_00026174
ENSSSCG00000037309	TIGD7	TCONS_00150132,TCONS_00257740
ENSSSCG00000022671	GALNT13	TCONS_00296881,TCONS_00134262
ENSSSCG00000025879	SCRT1	TCONS_00347515,TCONS_00028388,TCONS_00097121,TCONS_00233374
ENSSSCG00000016825	TTC23L	TCONS_00274023
ENSSSCG00000032533	--	TCONS_00262339,TCONS_00342134,TCONS_00336702,TCONS_00160064,TCONS_00276557,TCONS_00297677,TCONS_00320402,TCONS_00035394,TCONS_00060293,TCONS_00186732,TCONS_00353219,TCONS_00340682,TCONS_00261181,TCONS_00181498,TCONS_00262342,TCONS_00262347
ENSSSCG00000012960	CST6	TCONS_00332746
ENSSSCG00000016050	INPP1	TCONS_00097121
ENSSSCG00000018009	ADPRM	TCONS_00286263,TCONS_00233374
ENSSSCG00000037922	--	TCONS_00154171
ENSSSCG00000038837	--	TCONS_00070920,TCONS_00328846,TCONS_00316528,TCONS_00119738,TCONS_00056516,TCONS_00204754,TCONS_00332301,TCONS_00301613,TCONS_00333295,TCONS_00085423,TCONS_00015637,TCONS_00230709,TCONS_00183063,TCONS_00328709,TCONS_00092683,TCONS_00230710
ENSSSCG00000006828	ATXN7L2	TCONS_00257740,TCONS_00270812
ENSSSCG00000036850	--	TCONS_00316528,TCONS_00056516,TCONS_00268074
ENSSSCG00000028694	ATP6V1B2	TCONS_00347515,TCONS_00028388,TCONS_00097121,TCONS_00233374
ENSSSCG00000032582	--	TCONS_00347515,TCONS_00028388,TCONS_00233374
ENSSSCG00000005723	NTNG2	TCONS_00306341
ENSSSCG00000003584	THEMIS2	TCONS_00028388,TCONS_00097121
ENSSSCG00000003790	ANKRD13C	TCONS_00298219,TCONS_00243253,TCONS_00215742,TCONS_00270812,TCONS_00022883
ENSSSCG00000013482	C19orf71	TCONS_00141571
ENSSSCG00000022784	PLEKHO1	TCONS_00097121
ENSSSCG00000027826	--	TCONS_00347515,TCONS_00028388,TCONS_00233374
ENSSSCG00000001867	PSTPIP1	TCONS_00347515,TCONS_00028388,TCONS_00306341,TCONS_00233374
ENSSSCG00000034937	SH3BGRL3	TCONS_00286263,TCONS_00347515,TCONS_00028388,TCONS_00306341,TCONS_00233374
ENSSSCG00000013297	CD44	TCONS_00028388,TCONS_00097121
ENSSSCG00000013278	TSPAN18	TCONS_00347515,TCONS_00028388,TCONS_00233374
ENSSSCG00000040073	MZT1	TCONS_00364434
ENSSSCG00000013411	--	TCONS_00347515,TCONS_00028388,TCONS_00233374
ENSSSCG00000009758	DHX37	TCONS_00027984
ENSSSCG00000022212	SNRNP35	TCONS_00286263
ENSSSCG00000016957	CD180	TCONS_00286263,TCONS_00347515,TCONS_00028388,TCONS_00306341,TCONS_00233374
ENSSSCG00000036410	--	TCONS_00148419
ENSSSCG00000000295	NCKAP1L	TCONS_00347515,TCONS_00028388,TCONS_00306341,TCONS_00233374
ENSSSCG00000037983	--	TCONS_00165570,TCONS_00270931,TCONS_00028122,ENSSSCT00000055217,TCONS_00298907,TCONS_00100939,TCONS_00304030,TCONS_00235258,TCONS_00338588,TCONS_00130726,TCONS_00269551,TCONS_00182006,TCONS_00157798,TCONS_00170423,TCONS_00306624,TCONS_00131149,TCONS_00062183,TCONS_00239950,TCONS_00068814,TCONS_00328692,TCONS_00035099,TCONS_00286817
ENSSSCG00000006381	CD84	TCONS_00347515,TCONS_00028388,TCONS_00097121,TCONS_00233374
ENSSSCG00000031940	GAS2	TCONS_00264876,TCONS_00233881,TCONS_00115954,TCONS_00270892,TCONS_00313089,TCONS_00016278,TCONS_00326112,TCONS_00258249
ENSSSCG00000011729	--	TCONS_00165570,TCONS_00270931,TCONS_00028122,TCONS_00298907,TCONS_00100939,TCONS_00304030,TCONS_00235258,TCONS_00269551,TCONS_00182006,TCONS_00157798,TCONS_00170423,TCONS_00062183,TCONS_00239950,TCONS_00068814,TCONS_00328692
ENSSSCG00000011740	SERPINI1	TCONS_00298905
ENSSSCG00000016073	PGAP1	TCONS_00269425
ENSSSCG00000035698	--	TCONS_00099658,TCONS_00038331,TCONS_00334725,TCONS_00306624,TCONS_00307170
ENSSSCG00000004322	ANKRD6	TCONS_00050025,TCONS_00193808,TCONS_00131112
ENSSSCG00000005944	NDRG1	TCONS_00347515,TCONS_00028388,TCONS_00097121,TCONS_00233374
ENSSSCG00000004195	ARG1	TCONS_00347515,TCONS_00028388,TCONS_00097121,TCONS_00306341
ENSSSCG00000032340	--	TCONS_00231149
ENSSSCG00000003047	--	TCONS_00286263,TCONS_00347515,TCONS_00028388,TCONS_00306341,TCONS_00233374
ENSSSCG00000040835	MANSC1	TCONS_00286263,TCONS_00347515,TCONS_00028388,TCONS_00233374
ENSSSCG00000035428	--	TCONS_00050341
ENSSSCG00000016577	ATP6V1F	TCONS_00286263
ENSSSCG00000022192	NCAPD3	TCONS_00097121
ENSSSCG00000023539	MBOAT2	TCONS_00306341,TCONS_00146930
ENSSSCG00000031418	--	TCONS_00155733,TCONS_00212217,TCONS_00192107,TCONS_00270417,TCONS_00028123,TCONS_00215742,TCONS_00067527,TCONS_00351411,TCONS_00286817
ENSSSCG00000004193	ENPP1	TCONS_00347515,TCONS_00028388,TCONS_00306341,TCONS_00233374
ENSSSCG00000040119	TIGD5	TCONS_00231149
ENSSSCG00000033334	COPS7B	TCONS_00097121
ENSSSCG00000023562	SNRPE	TCONS_00286263
ENSSSCG00000006376	--	TCONS_00286263,TCONS_00347515,TCONS_00306341,TCONS_00233374
ENSSSCG00000015079	BACE1	TCONS_00193844,TCONS_00067651
ENSSSCG00000000368	MMP19	TCONS_00097121
ENSSSCG00000008241	TCF7L1	TCONS_00338588
ENSSSCG00000025912	URI1	TCONS_00223350
ENSSSCG00000025834	FNDC5	TCONS_00222110,TCONS_00279720
ENSSSCG00000006622	POGZ	TCONS_00200789
ENSSSCG00000034896	--	TCONS_00286263,TCONS_00347515,TCONS_00028388,TCONS_00233374
ENSSSCG00000032932	MSRB1	TCONS_00027984
ENSSSCG00000022178	--	TCONS_00200789
ENSSSCG00000009071	JADE1	TCONS_00200142,TCONS_00334671
ENSSSCG00000008963	AREG	TCONS_00347515,TCONS_00028388,TCONS_00306341,TCONS_00233374
ENSSSCG00000039593	--	TCONS_00304030,TCONS_00338588,TCONS_00130726,TCONS_00157798,TCONS_00131149,TCONS_00328692,TCONS_00093883
ENSSSCG00000002142	TEP1	TCONS_00347515,TCONS_00028388,TCONS_00233374
ENSSSCG00000021482	PLAAT5	TCONS_00188797
ENSSSCG00000016682	PLEKHA8	TCONS_00097121
ENSSSCG00000015879	DAPL1	TCONS_00347515,TCONS_00028388,TCONS_00306341,TCONS_00104083,TCONS_00233374
ENSSSCG00000010322	ZNF503	TCONS_00071554
ENSSSCG00000021845	ATXN2L	TCONS_00200789
ENSSSCG00000018026	--	TCONS_00050341,TCONS_00011544
ENSSSCG00000010476	MYOF	TCONS_00347515,TCONS_00028388,TCONS_00306341,TCONS_00233374
ENSSSCG00000039974	--	TCONS_00279720
ENSSSCG00000003108	NPAS1	TCONS_00347515,TCONS_00028388,TCONS_00097121,TCONS_00233374
ENSSSCG00000006698	BCL9	TCONS_00298219,TCONS_00215742,TCONS_00022883
ENSSSCG00000002844	--	TCONS_00030245,TCONS_00027984
ENSSSCG00000036302	--	TCONS_00258613
ENSSSCG00000015277	SOX13	TCONS_00184905
ENSSSCG00000006024	EBAG9	TCONS_00114445
ENSSSCG00000027646	TIPARP	TCONS_00056516
ENSSSCG00000011002	TMEM215	TCONS_00347515,TCONS_00028388,TCONS_00306341,TCONS_00233374
ENSSSCG00000033329	SLC47A1	TCONS_00286263,TCONS_00347515,TCONS_00028388,TCONS_00306341,TCONS_00233374
ENSSSCG00000013894	IL12RB1	TCONS_00347515,TCONS_00028388,TCONS_00097121
ENSSSCG00000040466	FMN1	TCONS_00347515,TCONS_00028388,TCONS_00097121,TCONS_00233374
ENSSSCG00000016184	--	TCONS_00347515,TCONS_00028388
ENSSSCG00000029239	MZB1	TCONS_00347515,TCONS_00028388,TCONS_00233374
ENSSSCG00000037732	SINHCAF	TCONS_00097121
ENSSSCG00000035405	--	TCONS_00306341,TCONS_00146930
ENSSSCG00000003492	PQLC2	TCONS_00097121
ENSSSCG00000034726	KCNH5	TCONS_00347515,TCONS_00028388,TCONS_00233374
ENSSSCG00000015671	ARHGAP15	TCONS_00347515,TCONS_00028388,TCONS_00306341,TCONS_00233374
ENSSSCG00000005657	PKN3	TCONS_00270827
ENSSSCG00000036011	ISLR2	TCONS_00285681
ENSSSCG00000008868	TDO2	TCONS_00264876,TCONS_00233881,TCONS_00115954,TCONS_00270892,TCONS_00313089,TCONS_00016278,TCONS_00326112,TCONS_00258249
ENSSSCG00000037025	PLVAP	TCONS_00324630
ENSSSCG00000004733	PLA2G4D	TCONS_00347515,TCONS_00028388,TCONS_00306341,TCONS_00233374
ENSSSCG00000016411	--	TCONS_00207230
ENSSSCG00000009668	CLU	TCONS_00347515,TCONS_00028388,TCONS_00306341,TCONS_00233374
ENSSSCG00000016824	RAI14	TCONS_00028388,TCONS_00097121
ENSSSCG00000014146	RASA1	TCONS_00347515,TCONS_00028388,TCONS_00233374
ENSSSCG00000011713	P2RY12	TCONS_00286263,TCONS_00233374
ENSSSCG00000025106	--	TCONS_00030245
ENSSSCG00000015140	HSPA8	TCONS_00286263,TCONS_00347515,TCONS_00028388,TCONS_00233374
ENSSSCG00000015563	RGL1	TCONS_00027984
ENSSSCG00000026257	STMN1	TCONS_00347515,TCONS_00028388,TCONS_00306341,TCONS_00233374
ENSSSCG00000013241	NR1H3	TCONS_00286263
ENSSSCG00000034595	--	TCONS_00286263,TCONS_00347515,TCONS_00028388,TCONS_00233374
ENSSSCG00000011207	SGO1	TCONS_00347515,TCONS_00028388,TCONS_00306341,TCONS_00233374
ENSSSCG00000029761	--	TCONS_00193806
ENSSSCG00000037265	--	TCONS_00347515,TCONS_00028388,TCONS_00306341,TCONS_00233374
ENSSSCG00000033252	--	TCONS_00028388
ENSSSCG00000022430	SLC30A5	TCONS_00072112
ENSSSCG00000001667	ZNF318	TCONS_00150132,TCONS_00270812
ENSSSCG00000038966	KRT7	TCONS_00264876,TCONS_00068407,TCONS_00233881,TCONS_00115954,TCONS_00270892,TCONS_00313089,TCONS_00169852,TCONS_00016278,TCONS_00326112,TCONS_00258249
ENSSSCG00000007478	ATP9A	TCONS_00104083
ENSSSCG00000011444	NT5DC2	TCONS_00247702,TCONS_00334646
ENSSSCG00000035379	JCHAIN	TCONS_00347515,TCONS_00028388,TCONS_00233374
ENSSSCG00000013004	TM7SF2	TCONS_00104085,TCONS_00023872
ENSSSCG00000002893	CD22	TCONS_00347515,TCONS_00028388,TCONS_00306341,TCONS_00233374
ENSSSCG00000040003	UAP1L1	TCONS_00097121
ENSSSCG00000012767	--	TCONS_00141570
ENSSSCG00000008265	DOK1	TCONS_00028388,TCONS_00306341,TCONS_00233374
ENSSSCG00000035743	--	TCONS_00141571
ENSSSCG00000022790	SNX2	TCONS_00028388,TCONS_00097121
ENSSSCG00000030820	STK4	TCONS_00028388,TCONS_00097121
ENSSSCG00000027477	TBC1D2B	TCONS_00028388
ENSSSCG00000003586	EPB41	TCONS_00258613
ENSSSCG00000024296	NKIRAS1	TCONS_00200789
ENSSSCG00000023866	ACSF3	TCONS_00085423,TCONS_00028932
ENSSSCG00000006302	GPR161	TCONS_00200789
ENSSSCG00000032768	--	TCONS_00003354
ENSSSCG00000033352	FAM163A	TCONS_00094280
ENSSSCG00000017783	--	TCONS_00097121
ENSSSCG00000031918	CYC1	TCONS_00239230,TCONS_00072109,TCONS_00072112
ENSSSCG00000023865	--	TCONS_00131092
ENSSSCG00000035327	--	TCONS_00305731
ENSSSCG00000027565	--	TCONS_00028388,TCONS_00097121
ENSSSCG00000036963	LRRC25	TCONS_00347515,TCONS_00028388,TCONS_00097121,TCONS_00233374
ENSSSCG00000032078	ZNF362	TCONS_00207230,TCONS_00200142
ENSSSCG00000028976	PPP2R2B	TCONS_00072109
ENSSSCG00000012619	--	TCONS_00286263,TCONS_00347515,TCONS_00028388,TCONS_00306341,TCONS_00233374
ENSSSCG00000033114	--	TCONS_00347515,TCONS_00028388,TCONS_00306341,TCONS_00233374
ENSSSCG00000033636	AFMID	TCONS_00347515,TCONS_00233374
ENSSSCG00000003259	OSCAR	TCONS_00347515,TCONS_00028388,TCONS_00097121,TCONS_00233374
ENSSSCG00000034063	--	TCONS_00342289,TCONS_00313031,TCONS_00116092,TCONS_00070959,ENSSSCT00000053319,TCONS_00313033,TCONS_00088731,TCONS_00151008,TCONS_00284263,TCONS_00261888,TCONS_00241513,TCONS_00241512,TCONS_00261889,TCONS_00017136,TCONS_00001850,TCONS_00173232,TCONS_00233260,TCONS_00264784,TCONS_00016710,TCONS_00109351,TCONS_00137444
ENSSSCG00000036613	POLQ	TCONS_00347515,TCONS_00028388,TCONS_00306341,TCONS_00233374
ENSSSCG00000031380	MARCKSL1	TCONS_00347515,TCONS_00028388,TCONS_00097121
ENSSSCG00000005780	KCNG2	TCONS_00332305
ENSSSCG00000032324	--	ENSSSCT00000039563
ENSSSCG00000032445	--	TCONS_00347515,TCONS_00028388,TCONS_00306341,TCONS_00233374
ENSSSCG00000038003	ITK	TCONS_00298905,TCONS_00028388
ENSSSCG00000013394	PTH	TCONS_00070920,TCONS_00328846,TCONS_00316528,TCONS_00119738,TCONS_00204754,TCONS_00333295,TCONS_00085423,TCONS_00015637,TCONS_00230709,TCONS_00183063,TCONS_00092683,TCONS_00230710
ENSSSCG00000018014	ZNF18	TCONS_00262297
XLOC_242192	XLOC_242192	TCONS_00347515,TCONS_00028388,TCONS_00306341,TCONS_00233374
ENSSSCG00000012397	--	TCONS_00347515,TCONS_00028388,TCONS_00097121,TCONS_00233374
ENSSSCG00000039458	--	TCONS_00070440
ENSSSCG00000017877	ANKFY1	TCONS_00028388
ENSSSCG00000031324	ZYG11A	TCONS_00071554
ENSSSCG00000000515	TRHDE	TCONS_00281810,TCONS_00164163
ENSSSCG00000036822	--	TCONS_00233374
ENSSSCG00000033913	C1RL	TCONS_00269425
ENSSSCG00000009704	HMGB2	TCONS_00298905
ENSSSCG00000006379	CD48	TCONS_00347515,TCONS_00028388,TCONS_00306341,TCONS_00233374
ENSSSCG00000002452	LGMN	TCONS_00028388,TCONS_00097121
ENSSSCG00000022634	--	TCONS_00264876,TCONS_00233881,TCONS_00115954,TCONS_00270892,TCONS_00313089,TCONS_00016278,TCONS_00326112,TCONS_00258249
ENSSSCG00000023296	CENPE	TCONS_00286263,TCONS_00347515,TCONS_00028388,TCONS_00306341,TCONS_00233374
ENSSSCG00000026748	PLK1	TCONS_00347515,TCONS_00028388,TCONS_00306341,TCONS_00233374
ENSSSCG00000034350	SERHL2	TCONS_00046302
ENSSSCG00000032416	RGS1	TCONS_00347515,TCONS_00028388,TCONS_00306341,TCONS_00233374
ENSSSCG00000039001	--	TCONS_00212161,TCONS_00313030,TCONS_00313022,TCONS_00313026,TCONS_00352701,TCONS_00313023
ENSSSCG00000031493	CYBA	TCONS_00286263,TCONS_00347515,TCONS_00028388,TCONS_00306341,TCONS_00233374
ENSSSCG00000028516	LARP4	TCONS_00371029,TCONS_00028121
ENSSSCG00000003491	AKR7A2	TCONS_00286263,TCONS_00347515,TCONS_00233374
ENSSSCG00000023776	CCSAP	TCONS_00347515,TCONS_00028388
ENSSSCG00000031581	--	TCONS_00209460
ENSSSCG00000006283	SCYL3	TCONS_00127807
ENSSSCG00000029811	PLCL2	TCONS_00028388,TCONS_00097121
ENSSSCG00000035456	WWC1	TCONS_00365386,TCONS_00223350,TCONS_00212217,TCONS_00162194,TCONS_00167663
ENSSSCG00000004216	ECHDC1	TCONS_00116092,TCONS_00070959,TCONS_00147096,TCONS_00241512,TCONS_00060314,TCONS_00017136,TCONS_00022880,TCONS_00187329
ENSSSCG00000007481	ZFP64	TCONS_00269425
ENSSSCG00000034153	TAF6	TCONS_00227830
ENSSSCG00000015080	CEP164	TCONS_00027984,TCONS_00332746
ENSSSCG00000006106	CDH17	TCONS_00347515,TCONS_00028388,TCONS_00306341,TCONS_00233374
ENSSSCG00000014311	SLC25A48	TCONS_00347515,TCONS_00028388,TCONS_00233374
ENSSSCG00000002736	TAT	TCONS_00264876,TCONS_00233881,TCONS_00115954,TCONS_00270892,TCONS_00313089,TCONS_00016278,TCONS_00326112,TCONS_00258249
ENSSSCG00000039224	CSPG5	TCONS_00365386,TCONS_00212217,TCONS_00064036,TCONS_00162194,TCONS_00137662
ENSSSCG00000023503	PRKCD	TCONS_00028388,TCONS_00097121
ENSSSCG00000012918	GRK2	TCONS_00097121
ENSSSCG00000034639	MGAM	TCONS_00028388,TCONS_00097121
ENSSSCG00000003555	HMGN2	TCONS_00347515,TCONS_00233374
ENSSSCG00000009925	GIT2	TCONS_00097121
ENSSSCG00000020823	BSCL2	TCONS_00269425
ENSSSCG00000039437	--	TCONS_00117104
ENSSSCG00000027179	SIM2	TCONS_00347515,TCONS_00028388,TCONS_00097121,TCONS_00233374
ENSSSCG00000035230	PIEZO1	TCONS_00200789
ENSSSCG00000009120	ZGRF1	TCONS_00347515,TCONS_00028388,TCONS_00306341,TCONS_00233374
ENSSSCG00000015656	FCMR	TCONS_00347515
ENSSSCG00000015842	PPP2CB	TCONS_00130726,TCONS_00243253,TCONS_00215742
ENSSSCG00000040489	--	TCONS_00050341
ENSSSCG00000013148	GLYATL2	TCONS_00264876,TCONS_00233881,TCONS_00115954,TCONS_00270892,TCONS_00313089,TCONS_00016278,TCONS_00326112,TCONS_00258249
ENSSSCG00000016009	ITGA4	TCONS_00347515,TCONS_00028388,TCONS_00306341,TCONS_00233374
ENSSSCG00000013931	GMIP	TCONS_00347515,TCONS_00028388,TCONS_00306341,TCONS_00233374
ENSSSCG00000002404	SPTLC2	TCONS_00097121
ENSSSCG00000021738	--	TCONS_00347515,TCONS_00028388,TCONS_00233374
ENSSSCG00000022467	VPREB1	TCONS_00146930,TCONS_00021865
ENSSSCG00000001561	ETV7	TCONS_00097121
ENSSSCG00000008768	ARAP2	TCONS_00347515,TCONS_00028388
ENSSSCG00000006678	FCGR1A	TCONS_00286263,TCONS_00347515,TCONS_00028388,TCONS_00306341,TCONS_00233374
ENSSSCG00000003395	PIK3CD	TCONS_00349847
ENSSSCG00000029249	NAV3	TCONS_00347515,TCONS_00028388,TCONS_00306341,TCONS_00104083,TCONS_00233374
ENSSSCG00000013596	--	ENSSSCT00000060630,TCONS_00332310
ENSSSCG00000008978	CXCL11	TCONS_00258575,TCONS_00258576,TCONS_00299249
ENSSSCG00000039816	--	TCONS_00099175,TCONS_00099179
ENSSSCG00000015734	IMP4	TCONS_00286263,TCONS_00233374
ENSSSCG00000031897	--	TCONS_00347515,TCONS_00028388,TCONS_00306341,TCONS_00233374
ENSSSCG00000013262	AMBRA1	TCONS_00003761
ENSSSCG00000004766	RAD51	TCONS_00097121
ENSSSCG00000025698	SERPINE1	TCONS_00097121
ENSSSCG00000002813	KATNB1	TCONS_00231149
ENSSSCG00000017298	TANC2	TCONS_00347515,TCONS_00028388
ENSSSCG00000026707	XCR1	TCONS_00347515,TCONS_00028388,TCONS_00097121
ENSSSCG00000039071	--	TCONS_00233374
XLOC_208839	XLOC_208839	TCONS_00231149,TCONS_00270827
ENSSSCG00000006761	DCLRE1B	TCONS_00028388,TCONS_00097121
ENSSSCG00000013008	CDCA5	TCONS_00347515,TCONS_00028388,TCONS_00306341,TCONS_00233374
ENSSSCG00000040524	ISYNA1	TCONS_00347515,TCONS_00028388,TCONS_00233374
ENSSSCG00000025406	PIK3C2A	TCONS_00341369
ENSSSCG00000025485	--	TCONS_00347515,TCONS_00028388,TCONS_00306341,TCONS_00233374
ENSSSCG00000026326	CCNF	TCONS_00347515,TCONS_00028388,TCONS_00306341,TCONS_00233374
ENSSSCG00000037241	RGS2	TCONS_00347515,TCONS_00028388,TCONS_00306341,TCONS_00233374
ENSSSCG00000004167	MYB	TCONS_00347515,TCONS_00028388,TCONS_00097121,TCONS_00233374
ENSSSCG00000012121	EGFL6	TCONS_00332746
ENSSSCG00000016832	IL7R	TCONS_00347515,TCONS_00028388,TCONS_00097121,TCONS_00233374
ENSSSCG00000017727	TMEM98	TCONS_00068407,TCONS_00169852
ENSSSCG00000039181	--	TCONS_00298906,TCONS_00230705
ENSSSCG00000022009	DDC	TCONS_00099175
ENSSSCG00000040010	BCL2A1	TCONS_00347515,TCONS_00028388,TCONS_00306341,TCONS_00233374
ENSSSCG00000033501	--	TCONS_00225856,TCONS_00235751
ENSSSCG00000038151	CMTM3	TCONS_00347515,TCONS_00028388,TCONS_00097121,TCONS_00233374
ENSSSCG00000002451	RIN3	TCONS_00200789
ENSSSCG00000038245	--	TCONS_00093883
ENSSSCG00000015710	--	TCONS_00347515,TCONS_00028388,TCONS_00097121,TCONS_00306341,TCONS_00233374
ENSSSCG00000009650	DOCK5	TCONS_00028388
ENSSSCG00000018091	ND5	TCONS_00314541
ENSSSCG00000021207	HESX1	TCONS_00334671
ENSSSCG00000037913	--	TCONS_00347515,TCONS_00028388,TCONS_00306341,TCONS_00233374
ENSSSCG00000037466	--	TCONS_00347515,TCONS_00028388,TCONS_00097121,TCONS_00233374
ENSSSCG00000012223	--	TCONS_00270417
ENSSSCG00000021708	--	TCONS_00132537,TCONS_00053927
ENSSSCG00000003477	NECAP2	TCONS_00286263,TCONS_00233374
ENSSSCG00000027389	HERPUD2	TCONS_00297603,TCONS_00200142
ENSSSCG00000009004	SFRP2	TCONS_00347515,TCONS_00028388,TCONS_00306341,TCONS_00233374
ENSSSCG00000036431	VPS13C	TCONS_00347515,TCONS_00233374
ENSSSCG00000013585	EVI5L	TCONS_00200789
ENSSSCG00000038232	AKAIN1	TCONS_00314541
ENSSSCG00000008434	TTC7A	TCONS_00097121
ENSSSCG00000006273	MCM4	TCONS_00347515,TCONS_00028388,TCONS_00233374
ENSSSCG00000022173	ANKRD50	TCONS_00215868,TCONS_00093883
ENSSSCG00000009178	H2AFZ	TCONS_00347515,TCONS_00028388,TCONS_00306341,TCONS_00233374
ENSSSCG00000031171	--	TCONS_00347515,TCONS_00028388,TCONS_00233374
ENSSSCG00000007543	DNAAF5	TCONS_00364434
ENSSSCG00000040678	TYMS	TCONS_00286263,TCONS_00347515,TCONS_00028388,TCONS_00306341,TCONS_00233374
ENSSSCG00000009378	CKAP2	TCONS_00286263,TCONS_00347515,TCONS_00028388,TCONS_00306341,TCONS_00233374
ENSSSCG00000017773	SUPT6H	TCONS_00200789
ENSSSCG00000011925	CD200R1	TCONS_00286263,TCONS_00347515,TCONS_00028388,TCONS_00306341,TCONS_00233374
ENSSSCG00000012377	KIF4A	TCONS_00286263,TCONS_00347515,TCONS_00028388,TCONS_00306341,TCONS_00233374
ENSSSCG00000008157	IL18RAP	TCONS_00347515,TCONS_00028388,TCONS_00233374
ENSSSCG00000017895	RABEP1	TCONS_00146930,TCONS_00104083
ENSSSCG00000007157	SLC4A11	TCONS_00334671
ENSSSCG00000026790	--	TCONS_00347515,TCONS_00028388,TCONS_00233374
ENSSSCG00000001440	NOTCH4	TCONS_00270827
ENSSSCG00000014156	ARRDC3	TCONS_00285681
ENSSSCG00000039996	FAM168A	TCONS_00353643
ENSSSCG00000017343	GFAP	TCONS_00017240,TCONS_00040573
ENSSSCG00000037885	--	TCONS_00347515,TCONS_00028388,TCONS_00097121,TCONS_00233374
ENSSSCG00000006578	S100A4	TCONS_00286263,TCONS_00233374
ENSSSCG00000035538	--	TCONS_00364434
ENSSSCG00000039607	EXOC3	TCONS_00257740
ENSSSCG00000009638	RHOBTB2	TCONS_00097121
ENSSSCG00000020702	SENP6	TCONS_00200142,TCONS_00270812
ENSSSCG00000007625	ARPC1B	TCONS_00347515,TCONS_00028388,TCONS_00233374
ENSSSCG00000031710	BRF1	TCONS_00062264
ENSSSCG00000038322	--	TCONS_00200789
XLOC_181494	XLOC_181494	TCONS_00347515,TCONS_00028388,TCONS_00306341,TCONS_00233374
ENSSSCG00000036013	--	TCONS_00165570,TCONS_00270931,TCONS_00028122,ENSSSCT00000055217,TCONS_00298907,TCONS_00100939,TCONS_00304030,TCONS_00235258,TCONS_00192107,TCONS_00269551,TCONS_00182006,TCONS_00028123,TCONS_00157798,TCONS_00170423,TCONS_00306624,TCONS_00062183,TCONS_00239950,TCONS_00068814,TCONS_00328692,TCONS_00035099,TCONS_00286817
ENSSSCG00000006400	SLAMF9	TCONS_00347515,TCONS_00028388,TCONS_00306341,TCONS_00233374
ENSSSCG00000005664	LRRC8A	TCONS_00200789
ENSSSCG00000033032	ZBTB14	TCONS_00141570
ENSSSCG00000033521	--	TCONS_00028388,TCONS_00097121
ENSSSCG00000016658	ANLN	TCONS_00286263,TCONS_00306341,TCONS_00233374
ENSSSCG00000009755	AACS	TCONS_00000583,TCONS_00285681
ENSSSCG00000013298	PDHX	TCONS_00003354,TCONS_00239230,TCONS_00332746
ENSSSCG00000016829	AGXT2	TCONS_00271982,TCONS_00299249
ENSSSCG00000001045	ELOVL2	TCONS_00349847
ENSSSCG00000004646	ATP8B4	TCONS_00347515,TCONS_00028388,TCONS_00233374
ENSSSCG00000036651	--	TCONS_00067359
ENSSSCG00000004587	MYO1E	TCONS_00028388,TCONS_00097121
ENSSSCG00000033931	--	TCONS_00129381,TCONS_00349847,TCONS_00131092,TCONS_00244588
ENSSSCG00000000521	PHLDA1	TCONS_00097121
ENSSSCG00000013591	TIMM44	TCONS_00072109,TCONS_00216489
ENSSSCG00000015823	--	TCONS_00207230,TCONS_00200142
ENSSSCG00000038062	SAMSN1	TCONS_00347515,TCONS_00028388,TCONS_00306341,TCONS_00233374
ENSSSCG00000038156	TMED7	TCONS_00264876,TCONS_00233881,TCONS_00115954,TCONS_00270892,TCONS_00313089,TCONS_00169852,TCONS_00016278,TCONS_00326112,TCONS_00258249
ENSSSCG00000006955	GSDMD	TCONS_00347515,TCONS_00028388,TCONS_00233374
ENSSSCG00000006829	SYPL2	TCONS_00193844
ENSSSCG00000036564	ZNF740	TCONS_00170537,TCONS_00349847
ENSSSCG00000010892	KCNT2	TCONS_00017136
ENSSSCG00000021176	LPXN	TCONS_00286263,TCONS_00347515,TCONS_00028388,TCONS_00306341,TCONS_00233374
XLOC_083645	XLOC_083645	TCONS_00193808,TCONS_00067651
ENSSSCG00000015071	SIK3	TCONS_00003354,TCONS_00239230
ENSSSCG00000040881	SLC38A7	TCONS_00062264
ENSSSCG00000024144	NDUFS7	TCONS_00324785
ENSSSCG00000034882	--	TCONS_00247703,TCONS_00215742
ENSSSCG00000010077	--	TCONS_00269425
ENSSSCG00000025537	PTPN6	TCONS_00347515,TCONS_00028388,TCONS_00233374
ENSSSCG00000035726	--	TCONS_00070440
ENSSSCG00000039935	CRIPT	TCONS_00067359
ENSSSCG00000031331	--	TCONS_00332497
ENSSSCG00000039112	HIST1H3E	TCONS_00286263,TCONS_00347515,TCONS_00306341,TCONS_00233374
ENSSSCG00000018087	ND4	TCONS_00233521
ENSSSCG00000025072	C16orf89	TCONS_00264876,TCONS_00233881,TCONS_00115954,TCONS_00270892,TCONS_00313089,TCONS_00016278,TCONS_00326112,TCONS_00258249
ENSSSCG00000009875	CFAP73	TCONS_00009388
ENSSSCG00000015559	NCF2	TCONS_00028388,TCONS_00097121
ENSSSCG00000003795	WLS	TCONS_00028388,TCONS_00097121
ENSSSCG00000003187	FCGRT	TCONS_00306341
ENSSSCG00000000877	SCYL2	TCONS_00072109
ENSSSCG00000011555	RPUSD3	TCONS_00286263
ENSSSCG00000033797	--	TCONS_00347515,TCONS_00028388,TCONS_00233374
ENSSSCG00000013775	ADGRE5	TCONS_00028388,TCONS_00097121
ENSSSCG00000011884	HCLS1	TCONS_00347515,TCONS_00028388,TCONS_00097121,TCONS_00233374
ENSSSCG00000007151	CDC25B	TCONS_00347515,TCONS_00028388,TCONS_00097121,TCONS_00306341,TCONS_00233374
ENSSSCG00000032341	AIF1	TCONS_00286263,TCONS_00347515,TCONS_00028388,TCONS_00306341,TCONS_00233374
ENSSSCG00000038471	NUAK2	TCONS_00026174
ENSSSCG00000008395	VRK2	TCONS_00028388,TCONS_00097121
ENSSSCG00000032640	--	TCONS_00286263
ENSSSCG00000017325	PLEKHM1	TCONS_00097121
ENSSSCG00000002821	CCL22	TCONS_00269425
ENSSSCG00000021598	EVA1C	TCONS_00017240,TCONS_00040573
ENSSSCG00000009823	VPS29	TCONS_00253531,TCONS_00270825
ENSSSCG00000015857	UGGT1	TCONS_00097121
ENSSSCG00000015883	--	TCONS_00093883
ENSSSCG00000003558	RPS6KA1	TCONS_00347515,TCONS_00028388,TCONS_00097121,TCONS_00233374
ENSSSCG00000040095	GPR35	TCONS_00347515,TCONS_00028388
ENSSSCG00000030957	NFKB1	TCONS_00097121
ENSSSCG00000020846	SCARA3	TCONS_00097121
ENSSSCG00000002921	CLIP3	TCONS_00347515,TCONS_00028388
ENSSSCG00000022786	MOGS	TCONS_00097121
ENSSSCG00000007454	--	TCONS_00097121
ENSSSCG00000017901	INCA1	TCONS_00270417,TCONS_00281566
ENSSSCG00000017707	TAF15	TCONS_00207230,TCONS_00298219,TCONS_00243253
ENSSSCG00000039516	LRRC47	TCONS_00347393,TCONS_00212217
ENSSSCG00000038929	CEMIP	TCONS_00028388,TCONS_00097121
ENSSSCG00000008747	NCAPG	TCONS_00286263,TCONS_00347515,TCONS_00028388,TCONS_00306341,TCONS_00104083,TCONS_00233374
ENSSSCG00000011698	GYG1	TCONS_00233374
ENSSSCG00000008155	SLC9A4	TCONS_00264876,TCONS_00233881,TCONS_00115954,TCONS_00270892,TCONS_00313089,TCONS_00016278,TCONS_00326112,TCONS_00258249
ENSSSCG00000032084	--	TCONS_00026418,TCONS_00230707
ENSSSCG00000010032	PISD	TCONS_00170537,TCONS_00349847
XLOC_200106	XLOC_200106	TCONS_00028388,TCONS_00306341,TCONS_00104083
ENSSSCG00000000619	FAM234B	TCONS_00149872
ENSSSCG00000012034	TIAM1	TCONS_00347515,TCONS_00028388,TCONS_00097121,TCONS_00233374
ENSSSCG00000007565	TTYH3	TCONS_00028388,TCONS_00097121
ENSSSCG00000035789	--	TCONS_00141571
ENSSSCG00000008383	--	TCONS_00028388,TCONS_00097121
ENSSSCG00000015335	DYNC1I1	TCONS_00188797
ENSSSCG00000003981	ZFP69B	TCONS_00334671
XLOC_260070	XLOC_260070	TCONS_00262339,TCONS_00342134,TCONS_00336702,TCONS_00160064,TCONS_00276557,TCONS_00297677,TCONS_00320402,TCONS_00035394,TCONS_00060293,TCONS_00186732,TCONS_00340682,TCONS_00261181,TCONS_00181498,TCONS_00262342,TCONS_00262347
ENSSSCG00000022066	PIAS4	TCONS_00200789
ENSSSCG00000014289	UQCRQ	TCONS_00003354,TCONS_00239230
ENSSSCG00000040140	CD3E	TCONS_00347515,TCONS_00028388,TCONS_00233374
ENSSSCG00000027595	--	TCONS_00104085
ENSSSCG00000022773	--	TCONS_00306341
ENSSSCG00000001520	LEMD2	TCONS_00200789
XLOC_143196	XLOC_143196	TCONS_00286263
ENSSSCG00000011230	OSBPL10	TCONS_00212161,TCONS_00313022,TCONS_00352701
ENSSSCG00000015717	C1QL2	TCONS_00347515,TCONS_00028388,TCONS_00097121,TCONS_00233374
ENSSSCG00000006280	GORAB	TCONS_00026174
ENSSSCG00000039512	RBP5	TCONS_00347515,TCONS_00028388,TCONS_00306341,TCONS_00233374
ENSSSCG00000014310	CXCL14	TCONS_00347515,TCONS_00028388,TCONS_00233374
ENSSSCG00000010084	--	TCONS_00071554
ENSSSCG00000040449	ABHD12	TCONS_00028388
ENSSSCG00000011946	ALCAM	TCONS_00028388,TCONS_00097121
ENSSSCG00000004709	--	TCONS_00200789
ENSSSCG00000010103	TUBA3D	TCONS_00347515,TCONS_00028388,TCONS_00306341
ENSSSCG00000013989	GJC2	TCONS_00067359
ENSSSCG00000002392	IRF2BPL	TCONS_00332301,TCONS_00273574
ENSSSCG00000031364	--	TCONS_00347515,TCONS_00298905,TCONS_00028388,TCONS_00233374
ENSSSCG00000003697	NDC80	TCONS_00347515,TCONS_00028388,TCONS_00306341,TCONS_00233374
ENSSSCG00000033368	ATP5MC2	TCONS_00073944
ENSSSCG00000024018	SLC16A3	TCONS_00028388
ENSSSCG00000016185	ARPC2	TCONS_00028388,TCONS_00233374
ENSSSCG00000037579	PPBP	TCONS_00347515,TCONS_00028388,TCONS_00306341,TCONS_00233374
ENSSSCG00000023706	CHIA	TCONS_00264876,TCONS_00233881,TCONS_00115954,TCONS_00270892,TCONS_00313089,TCONS_00016278,TCONS_00326112,TCONS_00258249
ENSSSCG00000001456	--	TCONS_00028388
ENSSSCG00000033042	--	TCONS_00342050
ENSSSCG00000033918	--	TCONS_00347515,TCONS_00028388,TCONS_00233374
ENSSSCG00000005666	DOLK	TCONS_00209460,TCONS_00313019
ENSSSCG00000014222	ARL14EPL	TCONS_00299248,TCONS_00260425
ENSSSCG00000031415	--	TCONS_00099179
ENSSSCG00000000862	GNPTAB	TCONS_00028388,TCONS_00097121
ENSSSCG00000038013	DIRAS1	TCONS_00184905
ENSSSCG00000001439	GPSM3	TCONS_00097121
ENSSSCG00000030554	--	TCONS_00154171
ENSSSCG00000029234	ZNF536	TCONS_00072395
ENSSSCG00000012335	FGD1	TCONS_00200789
ENSSSCG00000017362	ATXN7L3	TCONS_00200789
ENSSSCG00000022208	TNFRSF1B	TCONS_00097121
ENSSSCG00000017206	GRB2	TCONS_00233374
ENSSSCG00000038401	TRAM2	TCONS_00231149
ENSSSCG00000003707	NPC1	TCONS_00286263,TCONS_00347515,TCONS_00233374
ENSSSCG00000033447	--	TCONS_00022876,TCONS_00347468
ENSSSCG00000024837	SYT12	TCONS_00347515,TCONS_00028388,TCONS_00306341,TCONS_00233374
ENSSSCG00000009413	CPB2	TCONS_00206861
ENSSSCG00000036747	WAS	TCONS_00028388
ENSSSCG00000017395	RETREG3	TCONS_00141570
ENSSSCG00000007358	EMILIN3	TCONS_00324728
ENSSSCG00000000968	SBF1	TCONS_00200789
ENSSSCG00000012546	NRK	ENSSSCT00000060630
ENSSSCG00000029753	CYTIP	TCONS_00347515,TCONS_00028388,TCONS_00097121
ENSSSCG00000011731	SMC4	TCONS_00286263,TCONS_00347515,TCONS_00028388,TCONS_00306341,TCONS_00104083,TCONS_00233374
ENSSSCG00000000371	PMEL	TCONS_00270812
ENSSSCG00000016092	SGO2	TCONS_00286263,TCONS_00347515,TCONS_00028388,TCONS_00306341,TCONS_00233374
ENSSSCG00000013551	C3	TCONS_00146930
ENSSSCG00000017109	ADAMTS16	TCONS_00258575
ENSSSCG00000035589	--	TCONS_00342289,TCONS_00313031,TCONS_00116092,TCONS_00017207,TCONS_00070959,ENSSSCT00000053319,TCONS_00271196,TCONS_00313033,TCONS_00088731,TCONS_00151008,TCONS_00321007,TCONS_00284263,TCONS_00261888,TCONS_00241513,TCONS_00241512,TCONS_00261889,TCONS_00001850,TCONS_00173232,TCONS_00233260,TCONS_00264784,TCONS_00016710,TCONS_00109351,TCONS_00137444
ENSSSCG00000036436	FZD1	TCONS_00347515,TCONS_00028388,TCONS_00233374
ENSSSCG00000023933	CRACR2B	TCONS_00097121
ENSSSCG00000022945	UCHL1	TCONS_00339341,TCONS_00050341
ENSSSCG00000037541	--	TCONS_00347515,TCONS_00028388,TCONS_00097121,TCONS_00233374
ENSSSCG00000006380	--	TCONS_00097121
ENSSSCG00000017920	--	TCONS_00097121
ENSSSCG00000040355	TICRR	TCONS_00347515,TCONS_00028388,TCONS_00306341,TCONS_00233374
ENSSSCG00000031405	--	TCONS_00262297
ENSSSCG00000001229	--	TCONS_00028121,TCONS_00099175
ENSSSCG00000020906	TNFSF10	TCONS_00028388,TCONS_00097121
ENSSSCG00000002039	MMP14	TCONS_00141571
ENSSSCG00000004072	IPCEF1	TCONS_00347515,TCONS_00028388,TCONS_00306341,TCONS_00104083
ENSSSCG00000005845	TOR4A	TCONS_00347515,TCONS_00028388,TCONS_00233374
ENSSSCG00000035828	ARHGEF4	TCONS_00028388,TCONS_00097121
ENSSSCG00000039338	SUGT1	TCONS_00062519
ENSSSCG00000001805	WHAMM	TCONS_00297603
ENSSSCG00000007599	LMTK2	TCONS_00067651
ENSSSCG00000009228	MAPK10	TCONS_00082286,TCONS_00305019
ENSSSCG00000029662	RASSF4	TCONS_00347515,TCONS_00028388,TCONS_00097121,TCONS_00233374
ENSSSCG00000009761	NCOR2	TCONS_00206981
ENSSSCG00000036465	--	TCONS_00082286,TCONS_00305019,TCONS_00369839
ENSSSCG00000034114	GPR68	TCONS_00347515,TCONS_00028388,TCONS_00097121,TCONS_00233374
ENSSSCG00000031282	--	TCONS_00347515,TCONS_00028388,TCONS_00233374
ENSSSCG00000029264	PKMYT1	TCONS_00097121
ENSSSCG00000001512	CUTA	ENSSSCT00000060630,TCONS_00332310
ENSSSCG00000008239	CAPG	TCONS_00286263,TCONS_00347515,TCONS_00028388,TCONS_00306341,TCONS_00233374
ENSSSCG00000005530	LHX6	TCONS_00200789
ENSSSCG00000014183	SLCO6A1	TCONS_00192107,TCONS_00028123,TCONS_00067527,TCONS_00351411
ENSSSCG00000037340	--	TCONS_00314541
ENSSSCG00000037524	LY6D	TCONS_00347515,TCONS_00028388,TCONS_00097121,TCONS_00306341
ENSSSCG00000014830	COA4	TCONS_00066610
ENSSSCG00000038358	--	TCONS_00301693,TCONS_00352700
ENSSSCG00000001473	COL11A2	TCONS_00342289,TCONS_00313031,TCONS_00116092,TCONS_00070959,ENSSSCT00000053319,TCONS_00313033,TCONS_00088731,TCONS_00151008,TCONS_00321007,TCONS_00284263,TCONS_00261888,TCONS_00241513,TCONS_00241512,TCONS_00261889,TCONS_00017136,TCONS_00001850,TCONS_00173232,TCONS_00233260,TCONS_00264784,TCONS_00016710,TCONS_00109351,TCONS_00137444
ENSSSCG00000015037	IL18	TCONS_00286263,TCONS_00347515,TCONS_00028388,TCONS_00306341,TCONS_00233374
ENSSSCG00000010477	CEP55	TCONS_00286263,TCONS_00347515,TCONS_00028388,TCONS_00306341,TCONS_00233374
ENSSSCG00000002294	ARG2	TCONS_00347515,TCONS_00028388,TCONS_00097121,TCONS_00233374
ENSSSCG00000036654	--	TCONS_00347515,TCONS_00028388,TCONS_00233374
ENSSSCG00000037481	SYF2	TCONS_00170537
ENSSSCG00000030274	PPEF1	TCONS_00003354
ENSSSCG00000028902	RB1CC1	TCONS_00297603
ENSSSCG00000005995	MTBP	TCONS_00347515,TCONS_00028388,TCONS_00233374
ENSSSCG00000026653	--	TCONS_00097121
ENSSSCG00000007493	--	TCONS_00347515,TCONS_00028388,TCONS_00233374
ENSSSCG00000000856	PAH	TCONS_00264876,TCONS_00082286,TCONS_00305019,TCONS_00369839,TCONS_00000583,TCONS_00233881,TCONS_00115954,TCONS_00270892,TCONS_00313089,TCONS_00016278,TCONS_00326112,TCONS_00258249
ENSSSCG00000001710	RUNX2	TCONS_00347515,TCONS_00028388,TCONS_00233374
ENSSSCG00000028748	NDC1	TCONS_00097121
ENSSSCG00000002954	SPINT2	TCONS_00286263,TCONS_00347515,TCONS_00306341,TCONS_00104083,TCONS_00233374
ENSSSCG00000005469	KIAA1958	TCONS_00067651
ENSSSCG00000008227	ST3GAL5	TCONS_00072109,TCONS_00072112
ENSSSCG00000008617	FAM49A	TCONS_00337016
ENSSSCG00000021343	ZEB2	TCONS_00028388
ENSSSCG00000035531	--	TCONS_00347515,TCONS_00028388,TCONS_00306341,TCONS_00233374
ENSSSCG00000010135	DGCR8	TCONS_00231149
ENSSSCG00000037723	--	TCONS_00192107,TCONS_00028123
ENSSSCG00000036015	TSSC4	TCONS_00343409,TCONS_00157142
ENSSSCG00000033829	RIMS2	TCONS_00347515,TCONS_00028388
ENSSSCG00000038508	SPTBN2	TCONS_00347515,TCONS_00028388,TCONS_00097121
ENSSSCG00000036305	--	TCONS_00258613,TCONS_00299249
ENSSSCG00000037662	--	TCONS_00170537,TCONS_00349847
ENSSSCG00000017396	PSMC3IP	TCONS_00286263,TCONS_00347515,TCONS_00028388,TCONS_00233374
ENSSSCG00000022289	PCDH1	TCONS_00094280,TCONS_00341369,TCONS_00184905
ENSSSCG00000007577	AP5Z1	TCONS_00257740
ENSSSCG00000034278	SLC31A1	TCONS_00028388,TCONS_00306341,TCONS_00233374
ENSSSCG00000032056	--	TCONS_00284802,TCONS_00062515,TCONS_00026418,TCONS_00016282,TCONS_00072095,TCONS_00067879,TCONS_00157830,TCONS_00332310,TCONS_00230707,TCONS_00216489
ENSSSCG00000007458	NCOA3	TCONS_00097121
ENSSSCG00000010860	PSEN2	TCONS_00347515,TCONS_00028388,TCONS_00233374
ENSSSCG00000039079	--	TCONS_00248931
ENSSSCG00000040698	PRR7	TCONS_00347468
ENSSSCG00000031497	--	TCONS_00288706
ENSSSCG00000004222	NCOA7	TCONS_00028388,TCONS_00097121
ENSSSCG00000005619	TOR2A	TCONS_00028388
ENSSSCG00000030709	--	TCONS_00284802,TCONS_00062515,TCONS_00026418,TCONS_00016282,TCONS_00072095,TCONS_00067879,TCONS_00157830,TCONS_00332310
ENSSSCG00000036674	PPP1R1C	TCONS_00268074
ENSSSCG00000001989	CIDEB	TCONS_00347515,TCONS_00028388,TCONS_00233374
ENSSSCG00000034986	--	TCONS_00286263,TCONS_00347515,TCONS_00028388,TCONS_00306341,TCONS_00233374
ENSSSCG00000035188	--	TCONS_00343409
ENSSSCG00000004775	KNSTRN	TCONS_00347515,TCONS_00028388,TCONS_00233374
ENSSSCG00000032328	MAP6D1	TCONS_00284802,TCONS_00062515,TCONS_00016282,TCONS_00072095,ENSSSCT00000060630,TCONS_00157830,TCONS_00332310
ENSSSCG00000005612	--	TCONS_00286263,TCONS_00233374
ENSSSCG00000012479	PCDH19	TCONS_00298905,TCONS_00097121
ENSSSCG00000000228	SCN8A	TCONS_00298905
ENSSSCG00000027075	--	TCONS_00271977
ENSSSCG00000014178	--	ENSSSCT00000055217,TCONS_00068814
ENSSSCG00000033155	TMEM30A	TCONS_00026428
ENSSSCG00000024179	NAGS	TCONS_00347515,TCONS_00028388,TCONS_00306341,TCONS_00233374
ENSSSCG00000017116	LPCAT1	TCONS_00302235
ENSSSCG00000017305	EFCAB13	TCONS_00305731,TCONS_00246183
ENSSSCG00000032304	MAEA	TCONS_00284802,TCONS_00062515,TCONS_00026418,TCONS_00016282,TCONS_00072095,ENSSSCT00000060630,TCONS_00067879,TCONS_00157830,TCONS_00332310,TCONS_00216489
ENSSSCG00000037974	--	TCONS_00347515,TCONS_00028388,TCONS_00306341,TCONS_00233374
ENSSSCG00000009129	TIFA	TCONS_00026174
ENSSSCG00000038542	NCBP2AS2	TCONS_00050341
ENSSSCG00000037534	--	TCONS_00003354
ENSSSCG00000034207	CEBPB	TCONS_00313412
ENSSSCG00000002372	YLPM1	TCONS_00193806
ENSSSCG00000025133	ITGB2	TCONS_00347515,TCONS_00028388,TCONS_00097121,TCONS_00306341,TCONS_00233374
ENSSSCG00000038728	--	TCONS_00099658,TCONS_00311816,TCONS_00305731,TCONS_00307170
ENSSSCG00000030507	SMNDC1	TCONS_00223350
ENSSSCG00000017956	CD68	TCONS_00286263,TCONS_00347515,TCONS_00028388,TCONS_00306341,TCONS_00233374
ENSSSCG00000021525	TAS2R4	TCONS_00157798,TCONS_00170423,TCONS_00355400
ENSSSCG00000015512	PAPPA2	TCONS_00264876,TCONS_00233881,TCONS_00115954,TCONS_00270892,TCONS_00313089,TCONS_00016278,TCONS_00326112,TCONS_00258249
ENSSSCG00000017473	TOP2A	TCONS_00286263,TCONS_00347515,TCONS_00028388,TCONS_00306341,TCONS_00104083,TCONS_00233374
ENSSSCG00000011436	--	TCONS_00269425
ENSSSCG00000028896	DIO1	TCONS_00002514
ENSSSCG00000004675	DUOX1	TCONS_00034872,TCONS_00302235
ENSSSCG00000028947	PELI1	TCONS_00026174
ENSSSCG00000004986	TRAPPC6B	TCONS_00227830,TCONS_00305727,TCONS_00053927
ENSSSCG00000017401	ATP6V0A1	TCONS_00028388,TCONS_00097121
ENSSSCG00000012470	--	TCONS_00067360,TCONS_00213558,TCONS_00338733
ENSSSCG00000010457	KIF20B	TCONS_00347515,TCONS_00028388,TCONS_00306341,TCONS_00233374
ENSSSCG00000035078	CD40	TCONS_00028388
ENSSSCG00000012305	USP27X	TCONS_00287966,TCONS_00096131
ENSSSCG00000036562	--	TCONS_00286263,TCONS_00347515,TCONS_00233374
ENSSSCG00000011399	GNAI2	TCONS_00028388
ENSSSCG00000016451	--	TCONS_00028388,TCONS_00097121
ENSSSCG00000015584	PROX1	TCONS_00270931,TCONS_00028122,ENSSSCT00000055217,TCONS_00298907,TCONS_00100939,TCONS_00235258,TCONS_00192107,TCONS_00269551,TCONS_00182006,TCONS_00170423,TCONS_00239950,TCONS_00068814,TCONS_00286817
ENSSSCG00000039696	--	TCONS_00347515,TCONS_00028388,TCONS_00233374
ENSSSCG00000034749	--	TCONS_00281810,TCONS_00164163
ENSSSCG00000021734	GPR174	TCONS_00347515,TCONS_00028388
ENSSSCG00000029413	DNMT3A	TCONS_00141570
ENSSSCG00000020864	VDR	TCONS_00347515,TCONS_00028388,TCONS_00233374
ENSSSCG00000009545	COL4A2	TCONS_00297603
ENSSSCG00000010896	ASPM	TCONS_00286263,TCONS_00347515,TCONS_00028388,TCONS_00306341,TCONS_00104083,TCONS_00233374
ENSSSCG00000034475	--	TCONS_00146930
ENSSSCG00000038423	GLA	TCONS_00347515,TCONS_00028388,TCONS_00097121,TCONS_00306341,TCONS_00233374
ENSSSCG00000037591	AMMECR1	TCONS_00347515,TCONS_00028388,TCONS_00097121
ENSSSCG00000001489	--	TCONS_00193808
ENSSSCG00000005651	ODF2	TCONS_00097121
ENSSSCG00000008634	ATP6V1C2	TCONS_00298905
ENSSSCG00000024549	LYL1	TCONS_00097121
ENSSSCG00000015242	NFRKB	TCONS_00257740
ENSSSCG00000012916	--	TCONS_00286263
ENSSSCG00000000759	--	TCONS_00343409
ENSSSCG00000011928	CCDC80	TCONS_00298730,TCONS_00072099
ENSSSCG00000014136	VCAN	TCONS_00347515,TCONS_00028388,TCONS_00233374
ENSSSCG00000021440	GPSM2	TCONS_00298905,TCONS_00028388
ENSSSCG00000038588	--	TCONS_00082286,TCONS_00305019,TCONS_00369839
ENSSSCG00000034293	ARL4C	TCONS_00347515,TCONS_00028388,TCONS_00233374
ENSSSCG00000013600	RAB11B	TCONS_00223350,TCONS_00170537,TCONS_00349847
ENSSSCG00000035104	TERB1	TCONS_00027593,TCONS_00215868,TCONS_00338588,TCONS_00130726,TCONS_00331626,TCONS_00131149,TCONS_00093883,TCONS_00131112
ENSSSCG00000013616	ZNF653	TCONS_00071712
ENSSSCG00000000749	SLC6A12	TCONS_00028388,TCONS_00097121
ENSSSCG00000006862	VCAM1	TCONS_00347515,TCONS_00028388,TCONS_00233374
ENSSSCG00000015866	FMNL2	TCONS_00313412
ENSSSCG00000000007	TRMU	TCONS_00028388,TCONS_00097121
ENSSSCG00000030469	BUB1	TCONS_00286263,TCONS_00347515,TCONS_00028388,TCONS_00306341,TCONS_00233374
ENSSSCG00000001487	KLHL31	TCONS_00072109,TCONS_00216489
ENSSSCG00000022963	--	TCONS_00270827
ENSSSCG00000039761	MYCL	TCONS_00347515,TCONS_00028388,TCONS_00233374
ENSSSCG00000006664	MTMR11	TCONS_00258613
ENSSSCG00000023362	RHBDF2	TCONS_00097121
ENSSSCG00000030362	--	TCONS_00270812,TCONS_00270827,TCONS_00022883
ENSSSCG00000006781	CTTNBP2NL	TCONS_00097121
ENSSSCG00000017282	SCN4A	TCONS_00264876,TCONS_00305019,TCONS_00233881,TCONS_00115954,TCONS_00270892,TCONS_00313089,TCONS_00016278,TCONS_00326112,TCONS_00258249
ENSSSCG00000013889	--	TCONS_00233374
ENSSSCG00000033503	--	TCONS_00371029,TCONS_00028121,TCONS_00199152,TCONS_00099175
ENSSSCG00000031906	--	TCONS_00271981,TCONS_00339353
ENSSSCG00000030582	BATF	TCONS_00097121
ENSSSCG00000036324	--	TCONS_00347515,TCONS_00028388,TCONS_00306341,TCONS_00233374
ENSSSCG00000033337	ARHGDIB	TCONS_00286263,TCONS_00347515,TCONS_00028388,TCONS_00306341,TCONS_00233374
ENSSSCG00000004600	TCF12	TCONS_00141571
ENSSSCG00000025965	SPDL1	TCONS_00233374
ENSSSCG00000010656	CCDC172	TCONS_00154171,TCONS_00258575,TCONS_00258576
ENSSSCG00000013490	PIP5K1C	TCONS_00141570
ENSSSCG00000035954	ATAD5	TCONS_00028388,TCONS_00097121
ENSSSCG00000038234	TMEM175	TCONS_00220587
ENSSSCG00000038543	CENPA	TCONS_00286263,TCONS_00347515,TCONS_00028388,TCONS_00306341,TCONS_00233374
ENSSSCG00000011309	KIF15	TCONS_00286263,TCONS_00347515,TCONS_00028388,TCONS_00306341,TCONS_00233374
ENSSSCG00000033443	DEPDC1	TCONS_00347515,TCONS_00028388,TCONS_00306341,TCONS_00233374
ENSSSCG00000006495	SEMA4A	TCONS_00347515,TCONS_00028388,TCONS_00097121,TCONS_00233374
ENSSSCG00000030325	C1QTNF6	TCONS_00068407,TCONS_00206096
ENSSSCG00000004870	CNDP2	TCONS_00347515,TCONS_00028388,TCONS_00233374
ENSSSCG00000015664	--	TCONS_00298905,TCONS_00028388
ENSSSCG00000036036	XG	TCONS_00070920,TCONS_00328846,TCONS_00316528,TCONS_00119738,TCONS_00056516,TCONS_00204754,TCONS_00332301,TCONS_00333295,TCONS_00085423,TCONS_00015637,TCONS_00230709,TCONS_00183063,TCONS_00092683,TCONS_00230710
ENSSSCG00000011074	ARHGAP21	TCONS_00129381,TCONS_00244588
ENSSSCG00000013072	FADS2	TCONS_00303566
ENSSSCG00000028065	USPL1	TCONS_00077752,TCONS_00131092
ENSSSCG00000011538	LMCD1	TCONS_00257740
ENSSSCG00000015299	STEAP4	TCONS_00141571
ENSSSCG00000040942	--	TCONS_00028388
ENSSSCG00000037159	MNT	TCONS_00138215,TCONS_00098939
ENSSSCG00000001510	KIFC1	TCONS_00347515,TCONS_00028388,TCONS_00306341,TCONS_00233374
ENSSSCG00000006742	MAB21L3	TCONS_00207230
ENSSSCG00000014570	NRIP3	TCONS_00165570,TCONS_00247703,ENSSSCT00000055217,TCONS_00192107,TCONS_00269551,TCONS_00028123,TCONS_00243253,TCONS_00215742,TCONS_00067527,TCONS_00068814,TCONS_00351411,TCONS_00286817
ENSSSCG00000007268	E2F1	TCONS_00347515,TCONS_00028388,TCONS_00306341,TCONS_00233374
ENSSSCG00000026742	BTK	TCONS_00286263,TCONS_00347515,TCONS_00028388,TCONS_00233374
ENSSSCG00000031874	REM2	TCONS_00123579
ENSSSCG00000035488	WDR44	TCONS_00100271
ENSSSCG00000004351	USP45	TCONS_00141570
ENSSSCG00000009791	RSRC2	TCONS_00141571
ENSSSCG00000004201	TMEM200A	TCONS_00306341
ENSSSCG00000016753	POLD2	TCONS_00153108
ENSSSCG00000031883	--	TCONS_00342289,TCONS_00313031,TCONS_00116092,TCONS_00070959,ENSSSCT00000053319,TCONS_00313033,TCONS_00088731,TCONS_00002514,TCONS_00151008,TCONS_00321007,TCONS_00284263,TCONS_00261888,TCONS_00241513,TCONS_00241512,TCONS_00261889,TCONS_00017136,TCONS_00001850,TCONS_00173232,TCONS_00233260,TCONS_00264784,TCONS_00187329,TCONS_00016710,TCONS_00109351,TCONS_00137444
ENSSSCG00000013292	PRR5L	TCONS_00003354,TCONS_00239230,TCONS_00072109
ENSSSCG00000023142	GAMT	TCONS_00200789
ENSSSCG00000006995	ASAH1	TCONS_00286263,TCONS_00347515,TCONS_00028388,TCONS_00233374
ENSSSCG00000013363	LDHC	TCONS_00269425
ENSSSCG00000005186	TTC39B	TCONS_00298905
ENSSSCG00000026043	--	TCONS_00347515,TCONS_00028388,TCONS_00233374
XLOC_003624	XLOC_003624	TCONS_00347515,TCONS_00028388,TCONS_00306341,TCONS_00233374
ENSSSCG00000030395	ASB5	TCONS_00332497
ENSSSCG00000029879	LTF	TCONS_00264876,TCONS_00233881,TCONS_00115954,TCONS_00270892,TCONS_00313089,TCONS_00169852,TCONS_00016278,TCONS_00326112,TCONS_00258249
ENSSSCG00000033592	TMC8	TCONS_00073944,TCONS_00251042
ENSSSCG00000039053	VGF	TCONS_00347515,TCONS_00028388,TCONS_00097121,TCONS_00233374
ENSSSCG00000012247	ATP6AP2	TCONS_00233374
ENSSSCG00000002847	GPT2	TCONS_00256649
ENSSSCG00000038579	DKKL1	TCONS_00347515,TCONS_00028388,TCONS_00233374
ENSSSCG00000011193	BTD	TCONS_00149869
ENSSSCG00000007751	--	TCONS_00264876,TCONS_00233881,TCONS_00115954,TCONS_00270892,TCONS_00313089,TCONS_00016278,TCONS_00326112,TCONS_00258249
ENSSSCG00000034870	--	TCONS_00347515,TCONS_00028388,TCONS_00233374
ENSSSCG00000016239	NYAP2	TCONS_00347515,TCONS_00028388,TCONS_00306341,TCONS_00233374
ENSSSCG00000017758	SPAG5	TCONS_00286263,TCONS_00347515,TCONS_00028388,TCONS_00306341,TCONS_00233374
ENSSSCG00000022401	AGTRAP	TCONS_00343409
ENSSSCG00000035222	CHST8	TCONS_00028388
ENSSSCG00000013051	--	TCONS_00216425,TCONS_00333708,TCONS_00053927
ENSSSCG00000012480	TNMD	TCONS_00281810,TCONS_00332497,TCONS_00299248,TCONS_00164163
ENSSSCG00000014101	AP3B1	TCONS_00233374
ENSSSCG00000008392	BCL11A	TCONS_00028388,TCONS_00097121
ENSSSCG00000036523	TMEM121B	TCONS_00276055
ENSSSCG00000008294	ACTG2	TCONS_00288706
ENSSSCG00000040651	--	TCONS_00347515,TCONS_00028388,TCONS_00233374
ENSSSCG00000006653	ENSA	TCONS_00302235
ENSSSCG00000027711	SS18L2	TCONS_00216489
ENSSSCG00000036724	CRYAB	TCONS_00284802,TCONS_00062515,TCONS_00026418,TCONS_00016282,TCONS_00072095,TCONS_00067879,TCONS_00157830,TCONS_00216489
ENSSSCG00000037595	--	TCONS_00097121
ENSSSCG00000014987	MMP12	TCONS_00347515,TCONS_00028388,TCONS_00233374
ENSSSCG00000007240	HCK	TCONS_00347515,TCONS_00028388,TCONS_00306341,TCONS_00233374
ENSSSCG00000006876	PLPPR5	TCONS_00337987
ENSSSCG00000037846	ACOXL	TCONS_00286263,TCONS_00233374
ENSSSCG00000035610	--	TCONS_00286263,TCONS_00347515,TCONS_00306341,TCONS_00233374
ENSSSCG00000012027	ADAMTS5	TCONS_00270417
ENSSSCG00000038839	TTC36	TCONS_00190309
ENSSSCG00000012793	HCFC1	TCONS_00200789
ENSSSCG00000002648	CBFA2T3	TCONS_00200789
ENSSSCG00000015153	OR6T1	TCONS_00306341,TCONS_00104083
ENSSSCG00000003110	--	TCONS_00003354,TCONS_00239230
ENSSSCG00000028101	SLC9B2	TCONS_00347515,TCONS_00028388,TCONS_00306341,TCONS_00233374
ENSSSCG00000027480	KLF10	TCONS_00070920,TCONS_00316528,TCONS_00119738,TCONS_00301613,TCONS_00333295,TCONS_00015637,TCONS_00230709,TCONS_00183063,TCONS_00092683,TCONS_00230710
ENSSSCG00000035917	--	TCONS_00005371,TCONS_00017207,ENSSSCT00000053319,TCONS_00271196,TCONS_00001850
ENSSSCG00000030305	SLC15A2	TCONS_00347515,TCONS_00028388,TCONS_00233374
ENSSSCG00000031526	--	TCONS_00302936
ENSSSCG00000031173	KCNMB4	TCONS_00011544
ENSSSCG00000039849	--	TCONS_00284802,TCONS_00062515,TCONS_00026418,TCONS_00016282,TCONS_00072095,TCONS_00067879,TCONS_00157830,TCONS_00230707,TCONS_00216489
ENSSSCG00000040383	MFAP1	TCONS_00157142,TCONS_00019839
ENSSSCG00000025578	ALDH1A2	TCONS_00002514,TCONS_00319650,TCONS_00017136
ENSSSCG00000009223	NUDT9	TCONS_00347515,TCONS_00028388,TCONS_00233374
ENSSSCG00000039364	--	TCONS_00188797,TCONS_00309851,TCONS_00330158
ENSSSCG00000031813	--	ENSSSCT00000053319,TCONS_00271196,TCONS_00321007
ENSSSCG00000029449	--	TCONS_00298905
ENSSSCG00000012118	TLR8	TCONS_00347515,TCONS_00028388,TCONS_00233374
XLOC_208510	XLOC_208510	TCONS_00264876,TCONS_00233881,TCONS_00115954,TCONS_00270892,TCONS_00313089,TCONS_00016278,TCONS_00326112,TCONS_00258249
ENSSSCG00000002526	RCOR1	TCONS_00097121
ENSSSCG00000013938	GATAD2A	TCONS_00200789
ENSSSCG00000024249	GABRR2	TCONS_00264876,TCONS_00233881,TCONS_00115954,TCONS_00313089,TCONS_00016278,TCONS_00326112,TCONS_00258249
ENSSSCG00000007808	NFATC2IP	TCONS_00022876,TCONS_00215868,TCONS_00338588,TCONS_00130726,TCONS_00093883
ENSSSCG00000007432	ZNF335	TCONS_00200789
ENSSSCG00000036326	LATS2	TCONS_00244588
ENSSSCG00000028461	--	TCONS_00028388,TCONS_00097121
ENSSSCG00000009256	ANTXR2	TCONS_00286263,TCONS_00233374
ENSSSCG00000020984	LXN	TCONS_00286263,TCONS_00347515,TCONS_00306341,TCONS_00233374
ENSSSCG00000006243	PENK	TCONS_00149869
ENSSSCG00000030269	--	TCONS_00269425
ENSSSCG00000032994	RNF187	TCONS_00304030,TCONS_00338588,TCONS_00130726,TCONS_00157798,TCONS_00062183,TCONS_00328692,TCONS_00035099
ENSSSCG00000015001	SLC35F2	TCONS_00298905
ENSSSCG00000012653	ZDHHC9	TCONS_00148419
ENSSSCG00000039764	--	TCONS_00146930
ENSSSCG00000017069	LARP1	TCONS_00231149
ENSSSCG00000029070	PAFAH1B3	TCONS_00347515,TCONS_00028388
ENSSSCG00000016409	UBE3C	TCONS_00027984
ENSSSCG00000014182	SLCO4C1	TCONS_00347515,TCONS_00306341,TCONS_00104083
ENSSSCG00000013785	--	TCONS_00005371,ENSSSCT00000053319,TCONS_00271196,TCONS_00001850
ENSSSCG00000000793	PPHLN1	TCONS_00070920,TCONS_00316528,TCONS_00119738,TCONS_00056516,TCONS_00332301,TCONS_00333295,TCONS_00015637,TCONS_00230709,TCONS_00183063,TCONS_00092683,TCONS_00230710
ENSSSCG00000017421	ACLY	TCONS_00003354
ENSSSCG00000029808	EIF2B3	TCONS_00239230,TCONS_00072109,TCONS_00072112
ENSSSCG00000011754	GHSR	TCONS_00060475,TCONS_00234271
ENSSSCG00000036926	MVB12B	TCONS_00027593,TCONS_00338588,TCONS_00306624,TCONS_00131149,TCONS_00035099,TCONS_00093883,TCONS_00131112,TCONS_00315972
ENSSSCG00000005609	GARNL3	TCONS_00349390
ENSSSCG00000005846	NELFB	TCONS_00324630
ENSSSCG00000029203	TOX4	TCONS_00262297
ENSSSCG00000020716	UNC119B	TCONS_00141570
ENSSSCG00000040648	CCL11	TCONS_00347515,TCONS_00028388,TCONS_00233374
ENSSSCG00000012006	--	TCONS_00347515,TCONS_00028388,TCONS_00097121
ENSSSCG00000037425	NFAM1	TCONS_00347515,TCONS_00028388,TCONS_00097121,TCONS_00306341,TCONS_00233374
ENSSSCG00000025078	ZNF358	TCONS_00022883
ENSSSCG00000027085	--	TCONS_00003354,TCONS_00239230,TCONS_00072109
ENSSSCG00000035139	--	TCONS_00070920,TCONS_00328846,TCONS_00316528,TCONS_00119738,TCONS_00056516,TCONS_00204754,TCONS_00332301,TCONS_00301613,TCONS_00333295,TCONS_00085423,TCONS_00015637,TCONS_00230709,TCONS_00183063,TCONS_00328709,TCONS_00092683,TCONS_00230710,TCONS_00268074
ENSSSCG00000033324	SPATA2	TCONS_00349847
ENSSSCG00000003861	ORC1	TCONS_00347515,TCONS_00028388,TCONS_00306341,TCONS_00233374
ENSSSCG00000022536	SLC37A2	TCONS_00347515,TCONS_00028388,TCONS_00097121,TCONS_00306341,TCONS_00233374
ENSSSCG00000004454	ME1	TCONS_00003354,TCONS_00239230
ENSSSCG00000011358	TREX1	TCONS_00072112,TCONS_00104085,TCONS_00303566
ENSSSCG00000016329	--	TCONS_00286263,TCONS_00347515,TCONS_00233374
ENSSSCG00000026331	COQ8B	TCONS_00270827
ENSSSCG00000040578	CASKIN2	TCONS_00040573
ENSSSCG00000004238	HSF2	TCONS_00050025
ENSSSCG00000010908	PTPRC	TCONS_00347515,TCONS_00028388,TCONS_00306341,TCONS_00233374
ENSSSCG00000032909	CDCA8	TCONS_00347515,TCONS_00028388,TCONS_00306341,TCONS_00233374
ENSSSCG00000023400	ZNF598	TCONS_00231149
ENSSSCG00000012712	MCF2	TCONS_00247702,TCONS_00334646
ENSSSCG00000008215	SMYD1	TCONS_00002514,TCONS_00060314
ENSSSCG00000002329	MAP3K9	TCONS_00028388,TCONS_00097121
ENSSSCG00000039770	SLC6A9	TCONS_00028388,TCONS_00097121
ENSSSCG00000034846	--	TCONS_00231149
ENSSSCG00000039701	DCAF5	TCONS_00067651
ENSSSCG00000007801	ZNF48	TCONS_00200142
ENSSSCG00000006764	PTPN22	TCONS_00347515,TCONS_00028388,TCONS_00097121
ENSSSCG00000015290	CDK18	TCONS_00256649
ENSSSCG00000010798	GGA2	TCONS_00347515,TCONS_00028388,TCONS_00306341,TCONS_00233374
ENSSSCG00000007189	SDCBP2	TCONS_00165570,TCONS_00270931,TCONS_00028122,ENSSSCT00000055217,TCONS_00298907,TCONS_00100939,TCONS_00235258,TCONS_00192107,TCONS_00269551,TCONS_00182006,TCONS_00028123,TCONS_00157798,TCONS_00170423,TCONS_00306624,TCONS_00062183,TCONS_00239950,TCONS_00068814,TCONS_00035099,TCONS_00351411,TCONS_00286817
ENSSSCG00000008414	ERLEC1	TCONS_00072109,TCONS_00216489
ENSSSCG00000034450	ABHD10	TCONS_00286193
ENSSSCG00000016533	STRA8	TCONS_00258575,TCONS_00099175
ENSSSCG00000017539	HOXB6	TCONS_00149869
ENSSSCG00000014051	TSPAN17	TCONS_00286263,TCONS_00347515,TCONS_00306341,TCONS_00233374
ENSSSCG00000031308	--	TCONS_00200789
ENSSSCG00000022794	--	TCONS_00286263
ENSSSCG00000037929	HIST1H2BJ	TCONS_00286263,TCONS_00347515,TCONS_00028388,TCONS_00306341,TCONS_00233374
ENSSSCG00000010115	GSC2	TCONS_00216425,TCONS_00333708
ENSSSCG00000032612	MILR1	TCONS_00286263,TCONS_00347515,TCONS_00028388,TCONS_00306341,TCONS_00233374
ENSSSCG00000010509	PIK3AP1	TCONS_00347515,TCONS_00028388,TCONS_00097121,TCONS_00233374
ENSSSCG00000007436	MMP9	TCONS_00347515,TCONS_00028388,TCONS_00306341,TCONS_00233374
ENSSSCG00000004518	--	TCONS_00028388
ENSSSCG00000010163	KCNK1	TCONS_00347515,TCONS_00233374
ENSSSCG00000034522	TRIP13	TCONS_00200789
ENSSSCG00000004999	MIS18BP1	TCONS_00028388,TCONS_00306341,TCONS_00233374
ENSSSCG00000003478	CROCC	TCONS_00193806
ENSSSCG00000007522	CTSZ	TCONS_00347515,TCONS_00028388,TCONS_00306341,TCONS_00233374
ENSSSCG00000039630	--	TCONS_00284293
ENSSSCG00000029385	LIAS	TCONS_00027984
ENSSSCG00000033593	CIP2A	TCONS_00286263,TCONS_00347515,TCONS_00028388,TCONS_00233374
ENSSSCG00000031117	--	TCONS_00347515,TCONS_00028388,TCONS_00233374
ENSSSCG00000021483	NPBWR1	TCONS_00347515,TCONS_00028388,TCONS_00306341,TCONS_00104083,TCONS_00233374
ENSSSCG00000003903	--	TCONS_00239230
ENSSSCG00000033908	SMIM2	TCONS_00046302,TCONS_00067360,TCONS_00072112,TCONS_00213558,TCONS_00338733
ENSSSCG00000024344	CCR5	TCONS_00028388
ENSSSCG00000016768	--	TCONS_00200142,TCONS_00270827
ENSSSCG00000021569	MMP25	TCONS_00347515,TCONS_00028388,TCONS_00306341
ENSSSCG00000025271	--	TCONS_00286263,TCONS_00347515,TCONS_00028388,TCONS_00233374
ENSSSCG00000040435	STAT6	TCONS_00298908
ENSSSCG00000034144	--	TCONS_00155733
ENSSSCG00000040642	LASP1	TCONS_00097121
ENSSSCG00000033778	OR10J5	TCONS_00347515,TCONS_00028388,TCONS_00097121,TCONS_00233374
ENSSSCG00000012744	CD99L2	TCONS_00364434,TCONS_00332746
ENSSSCG00000033672	HIST1H1E	TCONS_00233374
ENSSSCG00000032434	PLAUR	TCONS_00028388
ENSSSCG00000040931	SLC17A9	TCONS_00347515,TCONS_00028388,TCONS_00097121,TCONS_00233374
ENSSSCG00000033485	--	TCONS_00347515,TCONS_00028388,TCONS_00233374
ENSSSCG00000039650	PCYT2	TCONS_00003354
ENSSSCG00000033207	SULT2A1	TCONS_00072395,TCONS_00302947,TCONS_00349979
ENSSSCG00000033787	--	TCONS_00028388,TCONS_00097121
ENSSSCG00000034668	--	TCONS_00070440
ENSSSCG00000026248	PAQR4	TCONS_00286263,TCONS_00347515,TCONS_00028388,TCONS_00306341,TCONS_00233374
ENSSSCG00000035012	ELOVL7	TCONS_00298906,TCONS_00230705
ENSSSCG00000013604	MYO1F	TCONS_00347515,TCONS_00028388,TCONS_00097121,TCONS_00233374
ENSSSCG00000004024	--	TCONS_00347515,TCONS_00233374
ENSSSCG00000012174	APOO	TCONS_00096631,TCONS_00041920
ENSSSCG00000013579	CD209	TCONS_00286263,TCONS_00233374
ENSSSCG00000035999	NUDT16L1	TCONS_00324785
ENSSSCG00000036570	CTXN3	TCONS_00212161,TCONS_00264876,TCONS_00313022,TCONS_00233881,TCONS_00115954,TCONS_00352701,TCONS_00270892,TCONS_00313089,TCONS_00016278,TCONS_00326112,TCONS_00258249
ENSSSCG00000028561	CD28	TCONS_00347515,TCONS_00028388,TCONS_00306341
ENSSSCG00000024145	PRR11	TCONS_00286263,TCONS_00347515,TCONS_00028388,TCONS_00306341,TCONS_00104083,TCONS_00233374
ENSSSCG00000015115	CBL	TCONS_00097121
ENSSSCG00000034019	--	TCONS_00303566
ENSSSCG00000014899	PRCP	TCONS_00286263,TCONS_00233374
ENSSSCG00000021825	RPS21	TCONS_00262131
ENSSSCG00000031248	--	TCONS_00347515,TCONS_00028388,TCONS_00306341,TCONS_00233374
ENSSSCG00000005965	MYC	TCONS_00026174
ENSSSCG00000013056	LGALS12	TCONS_00309851
ENSSSCG00000006250	LYN	TCONS_00028388
ENSSSCG00000008957	AMCF-II	TCONS_00347515,TCONS_00028388,TCONS_00233374
ENSSSCG00000015246	ST14	TCONS_00347515,TCONS_00028388,TCONS_00233374
ENSSSCG00000000653	CD69	TCONS_00347515,TCONS_00028388,TCONS_00233374
ENSSSCG00000017994	CFAP52	TCONS_00262339,TCONS_00342134,TCONS_00336702,TCONS_00160064,TCONS_00276557,TCONS_00297677,TCONS_00216425,TCONS_00320402,TCONS_00035394,TCONS_00060293,TCONS_00186732,TCONS_00333708,TCONS_00353219,TCONS_00340682,TCONS_00261181,TCONS_00181498,TCONS_00262342,TCONS_00262347
ENSSSCG00000004134	PEX3	TCONS_00026174
ENSSSCG00000001770	CTSH	TCONS_00286263,TCONS_00347515,TCONS_00028388,TCONS_00306341,TCONS_00233374
ENSSSCG00000039945	--	TCONS_00246515,TCONS_00363217
ENSSSCG00000011880	EAF2	TCONS_00286263,TCONS_00347515,TCONS_00233374
ENSSSCG00000022678	AMER2	TCONS_00148419
ENSSSCG00000033819	--	TCONS_00028388
ENSSSCG00000010337	MAT1A	TCONS_00347515,TCONS_00028388
ENSSSCG00000004926	PDCD7	TCONS_00098939
ENSSSCG00000013369	--	TCONS_00028388,TCONS_00306341
ENSSSCG00000038345	IKZF1	TCONS_00347515,TCONS_00028388,TCONS_00306341,TCONS_00233374
ENSSSCG00000013068	SCGB1D1	TCONS_00264876,TCONS_00233881,TCONS_00115954,TCONS_00270892,TCONS_00313089,TCONS_00016278,TCONS_00326112,TCONS_00258249
ENSSSCG00000015544	ZNF648	TCONS_00199681
ENSSSCG00000014048	HK3	TCONS_00028388,TCONS_00097121
ENSSSCG00000000874	GAS2L3	TCONS_00347515,TCONS_00028388,TCONS_00306341,TCONS_00233374
ENSSSCG00000020926	SDHB	TCONS_00003354,TCONS_00239230
ENSSSCG00000014426	--	TCONS_00340682
ENSSSCG00000013901	IFI30	TCONS_00347515,TCONS_00028388,TCONS_00306341,TCONS_00233374
ENSSSCG00000008536	WDR43	TCONS_00019839
ENSSSCG00000017578	ITGA3	TCONS_00353643
ENSSSCG00000010376	GDF10	TCONS_00284802,TCONS_00062515,TCONS_00026418,TCONS_00016282,TCONS_00072095,TCONS_00067879,TCONS_00157830,TCONS_00332310,TCONS_00216489
ENSSSCG00000031700	SLC2A9	TCONS_00347515,TCONS_00028388,TCONS_00097121
ENSSSCG00000027875	CA14	TCONS_00298905
ENSSSCG00000015356	AGMO	TCONS_00342289,TCONS_00313031,ENSSSCT00000053319,TCONS_00271196,TCONS_00313033,TCONS_00088731,TCONS_00151008,TCONS_00284263,TCONS_00261888,TCONS_00241513,TCONS_00241512,TCONS_00261889,TCONS_00001850,TCONS_00173232,TCONS_00233260,TCONS_00264784,TCONS_00016710,TCONS_00109351,TCONS_00137444
ENSSSCG00000007692	--	TCONS_00114445
ENSSSCG00000005376	TBC1D2	TCONS_00347515,TCONS_00028388,TCONS_00097121,TCONS_00233374
ENSSSCG00000038973	PPP1R12A	TCONS_00097121
ENSSSCG00000011195	GALNT15	TCONS_00070920,TCONS_00316528,TCONS_00119738,TCONS_00332301,TCONS_00333295,TCONS_00015637,TCONS_00230709,TCONS_00183063,TCONS_00328709,TCONS_00092683,TCONS_00230710
ENSSSCG00000026842	CDH18	TCONS_00264876,TCONS_00072395,TCONS_00305019,TCONS_00349979,TCONS_00199154,TCONS_00233881,TCONS_00115954,TCONS_00270892,TCONS_00313089,TCONS_00016278,TCONS_00192629,TCONS_00326112,TCONS_00258249
ENSSSCG00000012130	FANCB	TCONS_00097121
ENSSSCG00000035253	MAFG	TCONS_00309851
XLOC_091044	XLOC_091044	TCONS_00347515,TCONS_00028388,TCONS_00097121
ENSSSCG00000031175	FNIP2	TCONS_00097121
ENSSSCG00000039270	TREM2	TCONS_00286263,TCONS_00347515,TCONS_00028388,TCONS_00233374
ENSSSCG00000039216	CENPN	TCONS_00286263,TCONS_00306341,TCONS_00104083,TCONS_00233374
ENSSSCG00000016122	CTLA4	TCONS_00347515,TCONS_00028388,TCONS_00306341,TCONS_00233374
ENSSSCG00000005494	TNC	TCONS_00028388,TCONS_00097121
ENSSSCG00000034953	--	TCONS_00347515,TCONS_00233374
ENSSSCG00000034659	--	TCONS_00347515,TCONS_00028388,TCONS_00306341,TCONS_00233374
ENSSSCG00000039819	--	TCONS_00193808
ENSSSCG00000039260	--	TCONS_00154171
ENSSSCG00000029458	SLC16A2	TCONS_00099658,TCONS_00311816,TCONS_00305731,TCONS_00307170
ENSSSCG00000006235	TOX	TCONS_00141571
ENSSSCG00000006187	MSC	TCONS_00097121
ENSSSCG00000000709	PLEKHG6	TCONS_00060475,TCONS_00234271,TCONS_00008789
ENSSSCG00000011260	SCN10A	TCONS_00123701,TCONS_00264905
ENSSSCG00000031348	--	TCONS_00286263,TCONS_00347515,TCONS_00028388,TCONS_00233374
ENSSSCG00000024347	CRISP3	TCONS_00264876,TCONS_00305019,TCONS_00233881,TCONS_00115954,TCONS_00270892,TCONS_00313089,TCONS_00016278,TCONS_00326112,TCONS_00258249
ENSSSCG00000033123	TMEM97	TCONS_00003354,TCONS_00239230
ENSSSCG00000013576	STXBP2	TCONS_00028388
ENSSSCG00000038055	CORO1A	TCONS_00347515,TCONS_00028388,TCONS_00097121,TCONS_00233374
ENSSSCG00000033104	--	TCONS_00298905
ENSSSCG00000026478	PADI2	TCONS_00286263,TCONS_00233374
ENSSSCG00000013919	--	TCONS_00286263,TCONS_00028388,TCONS_00233374
ENSSSCG00000015907	GALNT3	TCONS_00347515,TCONS_00028388,TCONS_00097121
ENSSSCG00000036247	--	TCONS_00257740
ENSSSCG00000032211	--	TCONS_00099175
ENSSSCG00000038181	CCNT1	TCONS_00008310
ENSSSCG00000038660	HAAO	TCONS_00286263,TCONS_00233374
ENSSSCG00000016151	MAP2	TCONS_00067982
ENSSSCG00000036406	--	TCONS_00342289,TCONS_00313031,TCONS_00070959,TCONS_00313033,TCONS_00088731,TCONS_00151008,TCONS_00284263,TCONS_00261888,TCONS_00241513,TCONS_00241512,TCONS_00261889,TCONS_00173232,TCONS_00233260,TCONS_00264784,TCONS_00016710,TCONS_00109351,TCONS_00137444
ENSSSCG00000033036	ZC3H7B	TCONS_00234271,TCONS_00246515
ENSSSCG00000036340	ZBTB5	TCONS_00131092
ENSSSCG00000005311	CD72	TCONS_00286263,TCONS_00347515,TCONS_00028388,TCONS_00306341,TCONS_00104083,TCONS_00233374
ENSSSCG00000029494	RBBP9	TCONS_00242877
ENSSSCG00000031400	--	TCONS_00347515,TCONS_00028388,TCONS_00306341,TCONS_00233374
ENSSSCG00000012399	FOXO4	TCONS_00153108
ENSSSCG00000015604	NEK2	TCONS_00286263,TCONS_00347515,TCONS_00028388,TCONS_00306341,TCONS_00233374
ENSSSCG00000003216	POLD1	TCONS_00028388
ENSSSCG00000039206	UCN	TCONS_00022876
ENSSSCG00000014092	S100Z	TCONS_00206981
ENSSSCG00000011470	ABHD6	TCONS_00003354,TCONS_00239230
ENSSSCG00000006956	ZC3H3	TCONS_00097121
ENSSSCG00000015175	VWA5A	TCONS_00233374
ENSSSCG00000004737	PLA2G4B	TCONS_00207230
ENSSSCG00000029651	SLN	TCONS_00347515
ENSSSCG00000024088	TLN2	TCONS_00286263
ENSSSCG00000039214	--	TCONS_00347515,TCONS_00028388,TCONS_00097121
ENSSSCG00000006261	TCEA1	TCONS_00269551
ENSSSCG00000033800	PELI2	TCONS_00365386
ENSSSCG00000037531	MAP3K11	TCONS_00141570
ENSSSCG00000014248	LMNB1	TCONS_00347515,TCONS_00028388,TCONS_00233374
ENSSSCG00000028185	FGD3	TCONS_00028388
ENSSSCG00000040016	--	TCONS_00347515,TCONS_00028388,TCONS_00306341,TCONS_00233374
ENSSSCG00000029615	VAMP7	TCONS_00072109
ENSSSCG00000013772	ASF1B	TCONS_00286263,TCONS_00347515,TCONS_00028388,TCONS_00306341,TCONS_00104083,TCONS_00233374
ENSSSCG00000034660	CCR4	TCONS_00153108,TCONS_00222110
ENSSSCG00000004382	SEC63	TCONS_00022876,TCONS_00270827
ENSSSCG00000023674	SON	TCONS_00073944
ENSSSCG00000032163	--	TCONS_00347515,TCONS_00028388,TCONS_00233374
ENSSSCG00000010437	PAPSS2	TCONS_00153108,TCONS_00004725
ENSSSCG00000032686	RUNX3	TCONS_00097121
ENSSSCG00000033041	--	TCONS_00067359
ENSSSCG00000033641	COL8A2	TCONS_00052557
ENSSSCG00000003282	--	TCONS_00286263,TCONS_00347515,TCONS_00028388,TCONS_00306341,TCONS_00233374
ENSSSCG00000004390	SESN1	TCONS_00188797
ENSSSCG00000014369	CD14	TCONS_00097121
ENSSSCG00000027984	ZWINT	TCONS_00028388,TCONS_00097121
ENSSSCG00000008447	CAMKMT	TCONS_00331626
ENSSSCG00000016686	PRR15	TCONS_00154171
ENSSSCG00000034854	SEC16A	TCONS_00200789
ENSSSCG00000015930	DHRS9	TCONS_00097121
ENSSSCG00000039763	CMBL	TCONS_00364434,TCONS_00227053,TCONS_00205823
ENSSSCG00000002041	SLC7A7	TCONS_00347515,TCONS_00028388,TCONS_00097121,TCONS_00233374
ENSSSCG00000040781	--	TCONS_00028388,TCONS_00097121
ENSSSCG00000039300	IL27	TCONS_00028388,TCONS_00097121
ENSSSCG00000037449	CSF1	TCONS_00026174
ENSSSCG00000014076	FAM169A	TCONS_00060475,TCONS_00234271,TCONS_00008789
ENSSSCG00000027124	--	TCONS_00028388,TCONS_00233374
ENSSSCG00000024999	PPIP5K2	TCONS_00347515,TCONS_00028388,TCONS_00233374
ENSSSCG00000037314	TMCO1	TCONS_00071554
ENSSSCG00000033830	CCDC8	TCONS_00286263,TCONS_00306341,TCONS_00233374
ENSSSCG00000031881	CDC42SE1	TCONS_00028388,TCONS_00306341,TCONS_00233374
ENSSSCG00000017258	FAM20A	TCONS_00097121
ENSSSCG00000016504	TBXAS1	TCONS_00028388,TCONS_00097121
ENSSSCG00000039888	STXBP5L	TCONS_00286263,TCONS_00347515,TCONS_00233374
ENSSSCG00000010735	LHPP	TCONS_00200789
ENSSSCG00000031139	IKZF4	TCONS_00334671
ENSSSCG00000022553	TNRC18	TCONS_00067651
ENSSSCG00000016175	MREG	TCONS_00347515,TCONS_00028388
ENSSSCG00000008681	NELFA	TCONS_00067651
ENSSSCG00000031729	--	TCONS_00334671
ENSSSCG00000020710	--	TCONS_00223350
ENSSSCG00000006648	CTSS	TCONS_00347515,TCONS_00028388,TCONS_00306341,TCONS_00233374
ENSSSCG00000023714	SLC31A2	TCONS_00028388,TCONS_00097121
ENSSSCG00000000176	DDX23	TCONS_00200789
ENSSSCG00000002316	COX16	TCONS_00233521
ENSSSCG00000010772	ADAM8	TCONS_00028388,TCONS_00097121
ENSSSCG00000026149	PKLR	TCONS_00097121
ENSSSCG00000033909	--	TCONS_00347515,TCONS_00028388,TCONS_00306341,TCONS_00233374
ENSSSCG00000032320	TCIM	TCONS_00199681
ENSSSCG00000035537	RUNX1	TCONS_00347515,TCONS_00028388,TCONS_00306341,TCONS_00233374
ENSSSCG00000038351	--	TCONS_00347515,TCONS_00028388,TCONS_00097121,TCONS_00306341,TCONS_00233374
ENSSSCG00000012346	PAGE2B	TCONS_00264876,TCONS_00233881,TCONS_00115954,TCONS_00270892,TCONS_00313089,TCONS_00016278,TCONS_00326112,TCONS_00258249
ENSSSCG00000006333	NUF2	TCONS_00286263,TCONS_00347515,TCONS_00028388,TCONS_00306341,TCONS_00233374
ENSSSCG00000009239	--	TCONS_00246183
ENSSSCG00000031502	--	TCONS_00298905
ENSSSCG00000031916	--	TCONS_00141571
ENSSSCG00000017296	ACE	TCONS_00286263
ENSSSCG00000005917	HSF1	TCONS_00200142,TCONS_00131092
ENSSSCG00000021205	STK26	TCONS_00347515,TCONS_00028388,TCONS_00306341,TCONS_00233374
ENSSSCG00000031118	PREX1	TCONS_00028388,TCONS_00097121
ENSSSCG00000028643	SLC6A20	TCONS_00056516,TCONS_00328709
ENSSSCG00000003302	TMEM86B	TCONS_00060475,TCONS_00234271,TCONS_00246515,TCONS_00008789
ENSSSCG00000017546	ZNF652	TCONS_00200142
ENSSSCG00000029723	PHRF1	TCONS_00257740
ENSSSCG00000024408	CCR3	TCONS_00286263,TCONS_00233374
ENSSSCG00000023907	AFAP1	TCONS_00097121
ENSSSCG00000003972	SLFNL1	TCONS_00200142
ENSSSCG00000018032	TRPV2	TCONS_00347515,TCONS_00028388,TCONS_00306341,TCONS_00233374
ENSSSCG00000027357	CSTB	TCONS_00347515,TCONS_00028388,TCONS_00306341,TCONS_00233374
ENSSSCG00000035935	C3orf80	TCONS_00028388
ENSSSCG00000014978	ANGPTL5	TCONS_00313025,TCONS_00195441,TCONS_00313023,TCONS_00324728
ENSSSCG00000038180	ADAMTS3	TCONS_00347515,TCONS_00028388,TCONS_00306341,TCONS_00104083
ENSSSCG00000036080	HIST1H2AB	TCONS_00286263,TCONS_00347515,TCONS_00028388,TCONS_00306341,TCONS_00233374
ENSSSCG00000008937	AMBN	TCONS_00286263,TCONS_00347515,TCONS_00028388,TCONS_00306341,TCONS_00233374
ENSSSCG00000040406	IL17C	TCONS_00298906,TCONS_00230705,TCONS_00271977
ENSSSCG00000040618	--	TCONS_00347515,TCONS_00028388,TCONS_00233374
ENSSSCG00000010966	CCL19	TCONS_00347515,TCONS_00028388,TCONS_00097121,TCONS_00233374
ENSSSCG00000034814	MRTO4	TCONS_00157142
ENSSSCG00000033880	--	TCONS_00028388
ENSSSCG00000007235	TPX2	TCONS_00286263,TCONS_00347515,TCONS_00028388,TCONS_00306341,TCONS_00233374
ENSSSCG00000037245	HNRNPDL	TCONS_00027593
ENSSSCG00000024300	TMEM254	TCONS_00352701,TCONS_00169852
ENSSSCG00000003132	KDELR1	TCONS_00313311
ENSSSCG00000011208	ZNF385D	TCONS_00004725
ENSSSCG00000004147	ECT2L	TCONS_00030245,TCONS_00127807
ENSSSCG00000025571	POLR2G	TCONS_00233374
ENSSSCG00000032261	CCDC117	TCONS_00284802,TCONS_00062515,TCONS_00026418,TCONS_00016282,TCONS_00072095,ENSSSCT00000060630,TCONS_00067879,TCONS_00157830,TCONS_00332310,TCONS_00216489
XLOC_265122	XLOC_265122	TCONS_00298905,TCONS_00246183
ENSSSCG00000017022	HMMR	TCONS_00286263,TCONS_00347515,TCONS_00028388,TCONS_00306341,TCONS_00233374
ENSSSCG00000026865	--	TCONS_00154171,TCONS_00173663
ENSSSCG00000029521	CD82	TCONS_00347515,TCONS_00028388,TCONS_00306341,TCONS_00233374
ENSSSCG00000017245	CDC42EP4	TCONS_00130082
ENSSSCG00000009079	INTU	TCONS_00347515,TCONS_00028388,TCONS_00306341,TCONS_00233374
ENSSSCG00000022649	SLC7A11	TCONS_00347515,TCONS_00028388,TCONS_00097121,TCONS_00233374
ENSSSCG00000000232	ACVRL1	TCONS_00347515,TCONS_00028388,TCONS_00097121
ENSSSCG00000029371	C5AR1	TCONS_00347515,TCONS_00028388,TCONS_00097121,TCONS_00233374
ENSSSCG00000000130	CYTH4	TCONS_00028388,TCONS_00097121
ENSSSCG00000010703	--	TCONS_00233374
ENSSSCG00000020705	MAP3K8	TCONS_00026174
ENSSSCG00000021933	CLEC5A	TCONS_00347515,TCONS_00028388,TCONS_00097121,TCONS_00306341,TCONS_00233374
ENSSSCG00000017926	SLC16A13	TCONS_00114445,TCONS_00216489
ENSSSCG00000016452	GIMAP8	TCONS_00028388,TCONS_00097121
ENSSSCG00000004969	--	TCONS_00028388,TCONS_00306341,TCONS_00233374
ENSSSCG00000032538	GCM1	TCONS_00262339,TCONS_00342134,TCONS_00336702,TCONS_00160064,TCONS_00276557,TCONS_00297677,TCONS_00034872,TCONS_00320402,TCONS_00035394,TCONS_00060293,TCONS_00186732,TCONS_00340682,TCONS_00261181,TCONS_00181498,TCONS_00262347
ENSSSCG00000039146	--	TCONS_00347515,TCONS_00028388,TCONS_00306341,TCONS_00233374
ENSSSCG00000032456	--	TCONS_00134262
ENSSSCG00000039892	--	TCONS_00022876,TCONS_00304030,TCONS_00338588,TCONS_00130726,TCONS_00131149,TCONS_00328692
ENSSSCG00000003628	CLSPN	TCONS_00097121
ENSSSCG00000001660	PTK7	TCONS_00347515,TCONS_00028388,TCONS_00233374
ENSSSCG00000010201	RASGEF1A	TCONS_00097121
ENSSSCG00000009125	ANK2	TCONS_00028388,TCONS_00097121
ENSSSCG00000037064	--	TCONS_00347515,TCONS_00028388,TCONS_00306341,TCONS_00233374
ENSSSCG00000031302	CTBP1	TCONS_00209460
ENSSSCG00000038871	--	TCONS_00347515,TCONS_00028388,TCONS_00306341,TCONS_00233374
ENSSSCG00000017723	CCL2	TCONS_00347515,TCONS_00028388,TCONS_00097121
ENSSSCG00000005997	COL14A1	TCONS_00104085,TCONS_00303566
ENSSSCG00000015644	IKBKE	TCONS_00347515,TCONS_00028388,TCONS_00097121,TCONS_00233374
ENSSSCG00000031824	--	TCONS_00003354,TCONS_00239230
ENSSSCG00000004651	GALK2	TCONS_00347515,TCONS_00028388,TCONS_00233374
ENSSSCG00000016522	PTN	TCONS_00153108,TCONS_00222110
ENSSSCG00000011361	SLC26A6	TCONS_00233374
ENSSSCG00000038143	--	TCONS_00158757
ENSSSCG00000037181	--	TCONS_00155733
ENSSSCG00000034584	--	TCONS_00017240,TCONS_00040573,TCONS_00149872
ENSSSCG00000008697	HTT	TCONS_00269425
ENSSSCG00000014196	TMEM232	TCONS_00281810
ENSSSCG00000003069	KCNN4	TCONS_00347515,TCONS_00028388,TCONS_00097121,TCONS_00233374
ENSSSCG00000036402	MYL9	TCONS_00231149,TCONS_00067651
ENSSSCG00000013862	--	TCONS_00130082
ENSSSCG00000011623	TPRA1	TCONS_00286193
ENSSSCG00000037120	TK1	TCONS_00286263,TCONS_00347515,TCONS_00028388,TCONS_00306341,TCONS_00233374
ENSSSCG00000032221	FAM110C	TCONS_00193808
ENSSSCG00000012482	SRPX2	ENSSSCT00000054465
ENSSSCG00000035752	--	TCONS_00117104
ENSSSCG00000013119	STX3	TCONS_00097121
ENSSSCG00000001927	--	TCONS_00286263,TCONS_00347515,TCONS_00028388,TCONS_00306341,TCONS_00233374
ENSSSCG00000017950	TP53	TCONS_00097121
ENSSSCG00000009166	MANBA	TCONS_00286263,TCONS_00347515,TCONS_00233374
ENSSSCG00000006635	SEMA6C	TCONS_00278395
ENSSSCG00000034645	C3orf38	TCONS_00070920,TCONS_00316528,TCONS_00119738,TCONS_00056516,TCONS_00332301,TCONS_00333295,TCONS_00015637,TCONS_00230709,TCONS_00183063,TCONS_00092683,TCONS_00230710
ENSSSCG00000004750	OIP5	TCONS_00347515,TCONS_00028388,TCONS_00306341,TCONS_00233374
ENSSSCG00000004565	CA12	TCONS_00298905,TCONS_00028388
ENSSSCG00000008953	CXCL8	TCONS_00347515,TCONS_00028388,TCONS_00233374
ENSSSCG00000006287	SELL	TCONS_00347515,TCONS_00028388,TCONS_00233374
ENSSSCG00000030833	MCTS1	TCONS_00154171
ENSSSCG00000023630	CPM	TCONS_00347515,TCONS_00028388,TCONS_00306341,TCONS_00233374
ENSSSCG00000007181	--	TCONS_00347515,TCONS_00028388,TCONS_00097121,TCONS_00233374
ENSSSCG00000031871	--	TCONS_00200789
ENSSSCG00000012771	SLC6A8	TCONS_00298905,TCONS_00097121
ENSSSCG00000033634	ERI1	TCONS_00097121
ENSSSCG00000003168	ALDH16A1	TCONS_00170537
ENSSSCG00000006649	HORMAD1	TCONS_00347515,TCONS_00028388,TCONS_00233374
ENSSSCG00000001427	C4A	TCONS_00347515,TCONS_00028388,TCONS_00233374
ENSSSCG00000029391	PLSCR3	TCONS_00094280
ENSSSCG00000008563	KCNK3	TCONS_00247703,TCONS_00215742,TCONS_00270812
ENSSSCG00000001653	PEX6	TCONS_00257740,TCONS_00270812,TCONS_00270827
ENSSSCG00000006396	IGSF9	TCONS_00347515,TCONS_00028388,TCONS_00097121,TCONS_00233374
ENSSSCG00000025188	LEPR	TCONS_00332497
ENSSSCG00000032255	--	TCONS_00298906,TCONS_00230705
ENSSSCG00000034555	--	TCONS_00286263,TCONS_00347515,TCONS_00028388,TCONS_00306341,TCONS_00233374
ENSSSCG00000031579	PCP4L1	TCONS_00347515,TCONS_00028388,TCONS_00306341,TCONS_00233374
ENSSSCG00000010825	MARK1	TCONS_00347515
ENSSSCG00000036810	ARL11	TCONS_00286263,TCONS_00347515,TCONS_00028388,TCONS_00306341,TCONS_00233374
ENSSSCG00000008010	CHTF18	TCONS_00097121
ENSSSCG00000030467	PHC3	TCONS_00324785,TCONS_00008310
ENSSSCG00000034574	--	TCONS_00347515,TCONS_00028388,TCONS_00306341,TCONS_00233374
ENSSSCG00000012862	OSBPL5	TCONS_00298219,TCONS_00150132,TCONS_00200142,TCONS_00270812,TCONS_00022883
ENSSSCG00000021944	RAC2	TCONS_00347515,TCONS_00028388,TCONS_00233374
ENSSSCG00000012927	RCE1	TCONS_00306341
ENSSSCG00000027119	SELRC1	TCONS_00286263,TCONS_00306341,TCONS_00233374
ENSSSCG00000002632	SLC28A1	TCONS_00347515,TCONS_00028388,TCONS_00306341,TCONS_00233374
ENSSSCG00000006800	CD53	TCONS_00347515,TCONS_00028388,TCONS_00233374
ENSSSCG00000035457	--	TCONS_00262339,TCONS_00342134,TCONS_00336702,TCONS_00160064,TCONS_00276557,TCONS_00297677,TCONS_00320402,TCONS_00035394,TCONS_00060293,TCONS_00186732,TCONS_00261181,TCONS_00181498,TCONS_00262347
ENSSSCG00000038679	--	TCONS_00099175
ENSSSCG00000003580	EYA3	TCONS_00097121
ENSSSCG00000032609	--	TCONS_00286263,TCONS_00347515,TCONS_00028388,TCONS_00306341,TCONS_00233374
ENSSSCG00000035223	SYNM	TCONS_00050025
ENSSSCG00000040031	SMIM32	TCONS_00293441
ENSSSCG00000003063	PHLDB3	TCONS_00097121
ENSSSCG00000009954	CRYBB3	TCONS_00060475,TCONS_00008789
ENSSSCG00000035082	PHF5A	TCONS_00306341,TCONS_00233374
ENSSSCG00000015854	OCA2	TCONS_00155733,TCONS_00099658,TCONS_00306624,TCONS_00307170
ENSSSCG00000012089	ADARB1	TCONS_00022883
ENSSSCG00000012970	CTSW	TCONS_00258575
ENSSSCG00000023604	LAP3	TCONS_00060475,TCONS_00234271,TCONS_00246515,TCONS_00363217
ENSSSCG00000009327	--	TCONS_00165570,TCONS_00270931,TCONS_00028122,ENSSSCT00000055217,TCONS_00298907,TCONS_00100939,TCONS_00235258,TCONS_00192107,TCONS_00269551,TCONS_00182006,TCONS_00157798,TCONS_00170423,TCONS_00306624,TCONS_00062183,TCONS_00239950,TCONS_00068814,TCONS_00035099,TCONS_00286817
ENSSSCG00000029231	--	TCONS_00306341,TCONS_00104083
ENSSSCG00000005224	GLIS3	TCONS_00347515,TCONS_00028388,TCONS_00233374
ENSSSCG00000010834	MIA3	TCONS_00207230,TCONS_00200142
ENSSSCG00000032351	--	TCONS_00165570,TCONS_00270931,TCONS_00028122,ENSSSCT00000055217,TCONS_00298907,TCONS_00100939,TCONS_00304030,TCONS_00235258,TCONS_00338588,TCONS_00130726,TCONS_00192107,TCONS_00269551,TCONS_00182006,TCONS_00157798,TCONS_00170423,TCONS_00306624,TCONS_00131149,TCONS_00062183,TCONS_00239950,TCONS_00068814,TCONS_00328692,TCONS_00035099,TCONS_00286817
ENSSSCG00000008388	REL	TCONS_00028388,TCONS_00097121
ENSSSCG00000039416	CXCR4	TCONS_00347515,TCONS_00028388,TCONS_00306341,TCONS_00233374
ENSSSCG00000026605	BPI	TCONS_00070920,TCONS_00328846,TCONS_00316528,TCONS_00119738,TCONS_00056516,TCONS_00332301,TCONS_00333295,TCONS_00015637,TCONS_00230709,TCONS_00183063,TCONS_00092683,TCONS_00230710
ENSSSCG00000031706	--	TCONS_00347515,TCONS_00028388,TCONS_00097121
ENSSSCG00000016045	PMS1	TCONS_00190309,TCONS_00343409
ENSSSCG00000010550	CWF19L1	TCONS_00216489
ENSSSCG00000015136	UBASH3B	TCONS_00028388
ENSSSCG00000008374	B3GNT2	TCONS_00233374
ENSSSCG00000017544	ATP5MC1	TCONS_00072112,TCONS_00104085,TCONS_00303566,TCONS_00023872
ENSSSCG00000032911	DUSP8	TCONS_00238794,TCONS_00256649
ENSSSCG00000004466	TTK	TCONS_00286263,TCONS_00347515,TCONS_00028388,TCONS_00306341,TCONS_00233374
ENSSSCG00000009612	DOK2	TCONS_00347515,TCONS_00028388,TCONS_00097121,TCONS_00233374
ENSSSCG00000022107	CHTOP	TCONS_00311816,TCONS_00305731
ENSSSCG00000040157	AP3D1	TCONS_00200789
ENSSSCG00000034465	LRP10	TCONS_00003761
ENSSSCG00000039290	MTPN	TCONS_00286263,TCONS_00347515,TCONS_00306341,TCONS_00233374
ENSSSCG00000017235	--	TCONS_00347515,TCONS_00028388,TCONS_00306341,TCONS_00104083,TCONS_00233374
ENSSSCG00000040183	CDK6	TCONS_00097121
ENSSSCG00000024052	GPX4	TCONS_00200789
ENSSSCG00000004421	FYN	TCONS_00028388,TCONS_00097121
ENSSSCG00000001073	TPMT	TCONS_00306341,TCONS_00233374
ENSSSCG00000033115	IFNAR1	TCONS_00028388,TCONS_00097121,TCONS_00306341
ENSSSCG00000038719	--	TCONS_00347515,TCONS_00028388,TCONS_00233374
ENSSSCG00000013124	PATL1	TCONS_00097121
ENSSSCG00000036048	--	TCONS_00286263,TCONS_00306341,TCONS_00233374
ENSSSCG00000015035	C11orf52	TCONS_00269425
ENSSSCG00000009308	LNX2	TCONS_00257740,TCONS_00270827
ENSSSCG00000021361	ZNF710	TCONS_00347515,TCONS_00028388,TCONS_00097121,TCONS_00233374
ENSSSCG00000002657	--	TCONS_00017207
ENSSSCG00000002799	CNOT1	TCONS_00200789
ENSSSCG00000032849	MLPH	TCONS_00070920,TCONS_00328846,TCONS_00316528,TCONS_00119738,TCONS_00204754,TCONS_00332301,TCONS_00333295,TCONS_00015637,TCONS_00230709,TCONS_00183063,TCONS_00328709,TCONS_00092683,TCONS_00230710
ENSSSCG00000008816	NFXL1	TCONS_00057843
ENSSSCG00000000983	--	TCONS_00082286,TCONS_00305019,TCONS_00369839
ENSSSCG00000031694	DIRAS2	TCONS_00296881,TCONS_00134262
ENSSSCG00000026890	GALNT6	TCONS_00347515,TCONS_00028388,TCONS_00306341,TCONS_00233374
ENSSSCG00000013629	SMARCA4	TCONS_00097121
ENSSSCG00000023527	NRROS	TCONS_00097121
ENSSSCG00000033702	SBSN	TCONS_00200142
ENSSSCG00000018086	ND4L	TCONS_00099175,TCONS_00099179
ENSSSCG00000036047	THG1L	TCONS_00097121
ENSSSCG00000036360	LURAP1L	TCONS_00347515,TCONS_00028388,TCONS_00306341
ENSSSCG00000027314	CAMSAP2	TCONS_00067651
ENSSSCG00000039838	RGS10	TCONS_00347515,TCONS_00028388,TCONS_00097121,TCONS_00306341,TCONS_00233374
ENSSSCG00000000223	BIN2	TCONS_00028388,TCONS_00097121
ENSSSCG00000012971	EFEMP2	TCONS_00286263,TCONS_00233374
ENSSSCG00000017705	CCL5	TCONS_00347515,TCONS_00028388,TCONS_00097121
ENSSSCG00000034469	--	TCONS_00347515,TCONS_00028388,TCONS_00306341,TCONS_00233374
ENSSSCG00000002764	SMPD3	TCONS_00269425
ENSSSCG00000010744	DHX32	TCONS_00247703
ENSSSCG00000015903	SLC38A11	TCONS_00347515,TCONS_00028388,TCONS_00233374
ENSSSCG00000022837	TMUB2	TCONS_00347515,TCONS_00028388
ENSSSCG00000031751	--	TCONS_00286263,TCONS_00347515,TCONS_00028388,TCONS_00306341,TCONS_00233374
ENSSSCG00000011375	USP19	TCONS_00347393,TCONS_00298219,TCONS_00247703,TCONS_00150132,TCONS_00212217,TCONS_00215742,TCONS_00270812
ENSSSCG00000034421	--	TCONS_00253531
ENSSSCG00000037914	IL17RB	TCONS_00347515,TCONS_00028388,TCONS_00233374
ENSSSCG00000014980	CFAP300	TCONS_00084189,TCONS_00230707
ENSSSCG00000036330	--	TCONS_00099175,TCONS_00099179
ENSSSCG00000013064	--	TCONS_00286263,TCONS_00347515,TCONS_00028388,TCONS_00233374
ENSSSCG00000029507	RASGEF1B	TCONS_00347515,TCONS_00028388
ENSSSCG00000017471	CDC6	TCONS_00286263,TCONS_00347515,TCONS_00233374
ENSSSCG00000012020	NCAM2	TCONS_00082286,TCONS_00305019,TCONS_00369839,TCONS_00000583,TCONS_00285681
ENSSSCG00000004695	WDR76	TCONS_00305727,TCONS_00053927
ENSSSCG00000040826	--	TCONS_00286263,TCONS_00347515,TCONS_00028388,TCONS_00306341,TCONS_00233374
ENSSSCG00000004053	TAGAP	TCONS_00028388,TCONS_00097121
ENSSSCG00000039618	--	TCONS_00337987,TCONS_00332746
ENSSSCG00000032769	--	TCONS_00286263,TCONS_00347515,TCONS_00028388,TCONS_00306341,TCONS_00233374
ENSSSCG00000017802	BHLHA9	TCONS_00297603,TCONS_00363217,TCONS_00022883
ENSSSCG00000001057	MCUR1	TCONS_00017240
ENSSSCG00000035074	FOXO6	TCONS_00041920
ENSSSCG00000009682	HMBOX1	TCONS_00298730,TCONS_00072099
ENSSSCG00000021834	ERCC6L	TCONS_00347515,TCONS_00028388,TCONS_00306341,TCONS_00233374
ENSSSCG00000023790	--	TCONS_00347515,TCONS_00028388,TCONS_00306341,TCONS_00233374
ENSSSCG00000025042	ICOS	TCONS_00347515,TCONS_00028388,TCONS_00306341,TCONS_00233374
ENSSSCG00000000972	TUBGCP6	TCONS_00207230,TCONS_00150132,TCONS_00200142,TCONS_00270812
ENSSSCG00000033703	--	TCONS_00347515,TCONS_00028388,TCONS_00097121,TCONS_00233374
ENSSSCG00000022177	DIS3L2	TCONS_00141570
ENSSSCG00000000274	PCBP2	TCONS_00247703
ENSSSCG00000031999	GPR18	TCONS_00026174
ENSSSCG00000036191	SLC17A2	ENSSSCT00000039563,TCONS_00298906,TCONS_00230705,TCONS_00271977
ENSSSCG00000025134	FAM171B	TCONS_00347515,TCONS_00028388,TCONS_00233374
ENSSSCG00000014929	--	TCONS_00309851
ENSSSCG00000011360	CELSR3	TCONS_00200789
ENSSSCG00000033457	--	TCONS_00097121
ENSSSCG00000038204	--	TCONS_00347515,TCONS_00028388,TCONS_00233374
ENSSSCG00000008013	IGFALS	TCONS_00347393,TCONS_00212217,TCONS_00281566
ENSSSCG00000011726	VEPH1	TCONS_00264876,TCONS_00082286,TCONS_00305019,TCONS_00369839,TCONS_00000583,TCONS_00233881,TCONS_00115954,TCONS_00270892,TCONS_00313089,TCONS_00016278,TCONS_00326112,TCONS_00258249
ENSSSCG00000010056	--	TCONS_00286263,TCONS_00347515,TCONS_00028388,TCONS_00306341,TCONS_00233374
ENSSSCG00000003690	DLGAP1	TCONS_00082286,TCONS_00305019
ENSSSCG00000032123	SPX	TCONS_00298905
ENSSSCG00000038957	--	TCONS_00212217,TCONS_00270417,TCONS_00281566,TCONS_00028123,TCONS_00067527,TCONS_00351411
ENSSSCG00000011125	GATA3	TCONS_00121958
ENSSSCG00000031896	--	TCONS_00347515,TCONS_00028388,TCONS_00233374
ENSSSCG00000013552	GPR108	TCONS_00028388
ENSSSCG00000038701	EFNA2	TCONS_00347515,TCONS_00028388,TCONS_00233374
ENSSSCG00000037351	--	TCONS_00286263,TCONS_00347515,TCONS_00028388,TCONS_00306341,TCONS_00233374
ENSSSCG00000001551	--	TCONS_00258613
ENSSSCG00000000859	PARPBP	TCONS_00028388,TCONS_00097121
ENSSSCG00000010504	BLNK	TCONS_00347515,TCONS_00028388,TCONS_00233374
ENSSSCG00000013598	KANK3	TCONS_00262297
ENSSSCG00000013517	UHRF1	TCONS_00347515,TCONS_00028388,TCONS_00097121,TCONS_00233374
ENSSSCG00000037964	GNG10	TCONS_00097121
ENSSSCG00000001978	GZMB	TCONS_00306341,TCONS_00104083
ENSSSCG00000012137	BMX	TCONS_00298905
ENSSSCG00000020853	BTBD3	TCONS_00341369
ENSSSCG00000030433	--	TCONS_00286263,TCONS_00347515,TCONS_00028388,TCONS_00306341,TCONS_00233374
ENSSSCG00000029163	BCAT1	TCONS_00286263,TCONS_00347515,TCONS_00028388,TCONS_00233374
ENSSSCG00000004789	THBS1	TCONS_00150132
ENSSSCG00000031653	DOK3	TCONS_00028388,TCONS_00097121
ENSSSCG00000015581	CENPF	TCONS_00286263,TCONS_00347515,TCONS_00028388,TCONS_00306341,TCONS_00233374
ENSSSCG00000005915	MAF1	TCONS_00264876,TCONS_00233881,TCONS_00115954,TCONS_00270892,TCONS_00313089,TCONS_00016278,TCONS_00326112,TCONS_00258249
ENSSSCG00000039175	--	TCONS_00028388
ENSSSCG00000007811	LAT	TCONS_00028388,TCONS_00097121
ENSSSCG00000039212	MYT1	TCONS_00284802,TCONS_00062515,TCONS_00026418,TCONS_00016282,TCONS_00072095,ENSSSCT00000060630,TCONS_00067879,TCONS_00157830,TCONS_00332310,TCONS_00230707,TCONS_00216489
ENSSSCG00000017244	--	TCONS_00046302,TCONS_00067360,TCONS_00165271,TCONS_00072112,TCONS_00213558,TCONS_00104085,TCONS_00338733
ENSSSCG00000012124	TRAPPC2	ENSSSCT00000054465
ENSSSCG00000003231	NKG7	TCONS_00347515,TCONS_00028388,TCONS_00097121,TCONS_00306341,TCONS_00233374
ENSSSCG00000036246	--	TCONS_00286263,TCONS_00347515,TCONS_00028388,TCONS_00306341,TCONS_00233374
ENSSSCG00000032198	SPOPL	TCONS_00200142
ENSSSCG00000009589	SYK	TCONS_00347515,TCONS_00028388,TCONS_00097121,TCONS_00306341,TCONS_00233374
ENSSSCG00000002032	SLC7A8	TCONS_00347515,TCONS_00028388,TCONS_00233374
ENSSSCG00000006481	GPATCH4	TCONS_00026428
ENSSSCG00000036270	ATP6V1G3	TCONS_00347515,TCONS_00028388,TCONS_00306341,TCONS_00233374
ENSSSCG00000017006	LCP2	TCONS_00097121
ENSSSCG00000010341	TSPAN14	TCONS_00149869
ENSSSCG00000002426	ZC3H14	TCONS_00027593
ENSSSCG00000009396	PHF11	TCONS_00028388,TCONS_00097121
ENSSSCG00000033255	--	TCONS_00347515,TCONS_00028388,TCONS_00306341,TCONS_00104083,TCONS_00233374
ENSSSCG00000014259	ADAMTS19	TCONS_00028121,TCONS_00099175
ENSSSCG00000024059	VAT1	TCONS_00028388,TCONS_00097121,TCONS_00233374
ENSSSCG00000003818	DOCK7	TCONS_00347515,TCONS_00233374
ENSSSCG00000005893	--	TCONS_00313413,TCONS_00235752
ENSSSCG00000022149	RMI2	TCONS_00286263,TCONS_00347515,TCONS_00028388,TCONS_00233374
ENSSSCG00000016183	--	TCONS_00347515,TCONS_00028388,TCONS_00233374
ENSSSCG00000024119	GLB1	TCONS_00286263
ENSSSCG00000012854	RASSF7	TCONS_00347515,TCONS_00028388,TCONS_00233374
ENSSSCG00000029442	--	TCONS_00190309,TCONS_00319650
ENSSSCG00000004499	ATP5F1A	TCONS_00003354,TCONS_00239230,TCONS_00072109
ENSSSCG00000034060	--	TCONS_00262339,TCONS_00342134,TCONS_00336702,TCONS_00160064,TCONS_00276557,TCONS_00297677,TCONS_00320402,TCONS_00035394,TCONS_00060293,TCONS_00186732,TCONS_00353219,TCONS_00340682,TCONS_00261181,TCONS_00181498,TCONS_00262342,TCONS_00262347
ENSSSCG00000037214	--	TCONS_00347515,TCONS_00028388,TCONS_00233374
ENSSSCG00000028481	CALCOCO1	TCONS_00150132,TCONS_00270812,TCONS_00270827
ENSSSCG00000035478	RMND5A	TCONS_00270827
ENSSSCG00000031483	--	TCONS_00281810,TCONS_00332497
ENSSSCG00000011463	IL17RD	TCONS_00200789
ENSSSCG00000029943	SCLT1	TCONS_00131092
ENSSSCG00000000707	SCNN1A	TCONS_00026174
ENSSSCG00000006475	IQGAP3	TCONS_00286263,TCONS_00347515,TCONS_00306341,TCONS_00104083,TCONS_00233374
ENSSSCG00000015616	HSD11B1	TCONS_00347393,TCONS_00212217,TCONS_00192107,TCONS_00028123,TCONS_00137662,TCONS_00067527,TCONS_00351411,TCONS_00286817
ENSSSCG00000016651	--	TCONS_00212161,TCONS_00264876,TCONS_00233881,TCONS_00115954,TCONS_00270892,TCONS_00313089,TCONS_00016278,TCONS_00326112,TCONS_00258249
ENSSSCG00000014898	DDIAS	TCONS_00306341
ENSSSCG00000012201	CXorf21	TCONS_00347515,TCONS_00028388,TCONS_00306341,TCONS_00233374
ENSSSCG00000016277	NMUR1	TCONS_00298905
ENSSSCG00000028310	DR1	TCONS_00233374
ENSSSCG00000009676	ZNF395	TCONS_00334671
ENSSSCG00000011131	PRKCQ	TCONS_00347515,TCONS_00028388
ENSSSCG00000011235	UBP1	TCONS_00097121
ENSSSCG00000004973	UACA	TCONS_00334671
ENSSSCG00000031788	PTAFR	TCONS_00097121
ENSSSCG00000001392	TCF19	TCONS_00286263,TCONS_00306341,TCONS_00233374
ENSSSCG00000039193	HOXB9	TCONS_00234271,TCONS_00246515,TCONS_00363217,TCONS_00257740
ENSSSCG00000017755	NOS2	TCONS_00298906,TCONS_00230705
ENSSSCG00000029261	--	TCONS_00285664,TCONS_00342050
ENSSSCG00000037555	--	TCONS_00002514,TCONS_00319650,TCONS_00233260
ENSSSCG00000033194	GEMIN7	TCONS_00097121
ENSSSCG00000023176	TROAP	TCONS_00306341,TCONS_00146930,TCONS_00104083
ENSSSCG00000007345	RALGAPB	TCONS_00141570
ENSSSCG00000008433	--	TCONS_00286263,TCONS_00233374
ENSSSCG00000004049	ACAT2	TCONS_00285681
ENSSSCG00000002907	--	TCONS_00023872
ENSSSCG00000003561	ZDHHC18	TCONS_00028388,TCONS_00097121
ENSSSCG00000011802	KNG1	TCONS_00342289,TCONS_00313031,TCONS_00070959,ENSSSCT00000053319,TCONS_00313033,TCONS_00088731,TCONS_00002514,TCONS_00151008,TCONS_00321007,TCONS_00284263,TCONS_00319650,TCONS_00261888,TCONS_00241513,TCONS_00241512,TCONS_00261889,TCONS_00017136,TCONS_00001850,TCONS_00173232,TCONS_00233260,TCONS_00264784,TCONS_00016710,TCONS_00109351,TCONS_00137444
ENSSSCG00000004976	LRRC49	TCONS_00298905
ENSSSCG00000007778	CCDC189	TCONS_00193844
ENSSSCG00000040453	--	TCONS_00154171
ENSSSCG00000033222	TRIM14	TCONS_00097121
ENSSSCG00000039823	--	TCONS_00264876,TCONS_00072395,TCONS_00233881,TCONS_00115954,TCONS_00270892,TCONS_00313089,TCONS_00016278,TCONS_00326112,TCONS_00258249
ENSSSCG00000010214	--	TCONS_00286263,TCONS_00347515,TCONS_00028388,TCONS_00306341,TCONS_00233374
ENSSSCG00000040957	CD52	TCONS_00347515,TCONS_00028388,TCONS_00306341,TCONS_00233374
ENSSSCG00000007799	MYLPF	TCONS_00332305
ENSSSCG00000036573	SPDEF	TCONS_00264876,TCONS_00199154,TCONS_00233881,TCONS_00115954,TCONS_00270892,TCONS_00313089,TCONS_00016278,TCONS_00192629,TCONS_00326112,TCONS_00258249
ENSSSCG00000040203	--	TCONS_00003354,TCONS_00239230
ENSSSCG00000007603	NPTX2	TCONS_00264876,TCONS_00199154,TCONS_00233881,TCONS_00115954,TCONS_00270892,TCONS_00313089,TCONS_00016278,TCONS_00192629,TCONS_00326112,TCONS_00258249
ENSSSCG00000003564	GPATCH3	TCONS_00071554
ENSSSCG00000013237	SPI1	TCONS_00347515,TCONS_00028388,TCONS_00097121,TCONS_00233374
ENSSSCG00000014557	RIC8A	TCONS_00313025,TCONS_00195441,TCONS_00209460,TCONS_00324728
ENSSSCG00000027356	--	TCONS_00342289,TCONS_00313031,TCONS_00116092,TCONS_00070959,ENSSSCT00000053319,TCONS_00313033,TCONS_00088731,TCONS_00151008,TCONS_00284263,TCONS_00261888,TCONS_00241513,TCONS_00241512,TCONS_00261889,TCONS_00017136,TCONS_00001850,TCONS_00173232,TCONS_00233260,TCONS_00264784,TCONS_00016710,TCONS_00109351,TCONS_00137444
ENSSSCG00000000647	OLR1	TCONS_00347515,TCONS_00028388,TCONS_00306341,TCONS_00233374
ENSSSCG00000005310	TESK1	TCONS_00150132,TCONS_00257740,TCONS_00200142,TCONS_00270812,TCONS_00270827
ENSSSCG00000012581	NXT2	TCONS_00286263,TCONS_00347515,TCONS_00233374
ENSSSCG00000009870	SDSL	TCONS_00099179
ENSSSCG00000007816	IL21R	TCONS_00028388
ENSSSCG00000007433	PCIF1	TCONS_00129381
ENSSSCG00000016104	TRAK2	TCONS_00347515,TCONS_00028388,TCONS_00097121,TCONS_00233374
ENSSSCG00000010580	NFKB2	TCONS_00097121
ENSSSCG00000014124	ANKRD34B	TCONS_00269551
ENSSSCG00000016339	ILKAP	TCONS_00331626
ENSSSCG00000033065	--	TCONS_00286263,TCONS_00347515,TCONS_00028388,TCONS_00306341,TCONS_00104083,TCONS_00233374
ENSSSCG00000017376	MEOX1	TCONS_00040573
ENSSSCG00000037736	--	TCONS_00347515,TCONS_00028388,TCONS_00306341,TCONS_00233374
ENSSSCG00000033952	CITED4	TCONS_00028388
ENSSSCG00000033299	FLNA	TCONS_00097121
ENSSSCG00000011043	C1QL3	ENSSSCT00000055217,TCONS_00269551,TCONS_00068814,TCONS_00286817
ENSSSCG00000032166	--	TCONS_00216489
ENSSSCG00000006588	S100A9	TCONS_00347515,TCONS_00028388,TCONS_00097121,TCONS_00233374
ENSSSCG00000039745	HMOX1	TCONS_00347515,TCONS_00028388,TCONS_00097121,TCONS_00233374
ENSSSCG00000029503	F7	TCONS_00123701,TCONS_00264905
ENSSSCG00000031188	C1orf185	TCONS_00279720
ENSSSCG00000028284	KCND1	TCONS_00347515
ENSSSCG00000040793	CTSD	TCONS_00347515,TCONS_00028388,TCONS_00097121,TCONS_00306341,TCONS_00233374
ENSSSCG00000011828	FAM43A	TCONS_00097121
ENSSSCG00000007495	CASS4	TCONS_00347515,TCONS_00028388,TCONS_00097121
ENSSSCG00000018058	ARHGAP23	TCONS_00184905
ENSSSCG00000009848	--	TCONS_00131149,TCONS_00315972
ENSSSCG00000037645	COTL1	TCONS_00028388,TCONS_00097121
ENSSSCG00000039656	RHOG	TCONS_00097121
ENSSSCG00000017614	TRIM25	TCONS_00324630
ENSSSCG00000027564	LIN52	TCONS_00298906,TCONS_00230705
ENSSSCG00000016714	CYCS	TCONS_00239230,TCONS_00072109,TCONS_00216489
ENSSSCG00000032878	SHISA9	TCONS_00306341,TCONS_00146930,TCONS_00104083
ENSSSCG00000028536	LHFPL2	TCONS_00028388,TCONS_00097121
ENSSSCG00000027455	SLC39A6	TCONS_00028388,TCONS_00097121
ENSSSCG00000007708	BCL7B	TCONS_00155733,TCONS_00215742,TCONS_00067527,TCONS_00351411
ENSSSCG00000030638	--	TCONS_00286263
ENSSSCG00000012084	PRDM15	TCONS_00057843,TCONS_00280606
ENSSSCG00000008030	TSR3	TCONS_00188797,ENSSSCT00000054465
ENSSSCG00000011936	ZBED2	TCONS_00347515,TCONS_00028388,TCONS_00306341,TCONS_00104083
ENSSSCG00000007477	NFATC2	TCONS_00165570,TCONS_00270931,TCONS_00028122,ENSSSCT00000055217,TCONS_00298907,TCONS_00100939,TCONS_00304030,TCONS_00235258,TCONS_00192107,TCONS_00269551,TCONS_00182006,TCONS_00157798,TCONS_00170423,TCONS_00306624,TCONS_00062183,TCONS_00239950,TCONS_00068814,TCONS_00328692,TCONS_00035099,TCONS_00286817
ENSSSCG00000017008	DOCK2	TCONS_00347515,TCONS_00028388,TCONS_00233374
ENSSSCG00000011916	ATP6V1A	TCONS_00347515,TCONS_00028388,TCONS_00097121
ENSSSCG00000009334	HSPH1	TCONS_00028388,TCONS_00097121,TCONS_00233374
ENSSSCG00000005528	NDUFA8	TCONS_00072109,TCONS_00216489
ENSSSCG00000037371	TMPPE	TCONS_00028388,TCONS_00097121
ENSSSCG00000008289	MTHFD2	TCONS_00233374
ENSSSCG00000039633	--	TCONS_00347515,TCONS_00028388,TCONS_00306341,TCONS_00233374
ENSSSCG00000008337	AAK1	TCONS_00097121
ENSSSCG00000015595	ATF3	TCONS_00347515,TCONS_00028388,TCONS_00306341,TCONS_00104083
ENSSSCG00000025344	PHC2	TCONS_00200789
ENSSSCG00000003064	ETHE1	TCONS_00286263
ENSSSCG00000033051	POLE	TCONS_00306341
ENSSSCG00000004554	PCLAF	TCONS_00286263,TCONS_00347515,TCONS_00028388,TCONS_00306341,TCONS_00233374
ENSSSCG00000013936	NDUFA13	TCONS_00284802,TCONS_00062515,TCONS_00026418,TCONS_00016282,TCONS_00072095,ENSSSCT00000060630,TCONS_00067879,TCONS_00157830,TCONS_00332310
ENSSSCG00000032282	ACP5	TCONS_00347515,TCONS_00028388,TCONS_00306341,TCONS_00233374
ENSSSCG00000023374	SRGN	TCONS_00347515,TCONS_00028388,TCONS_00306341,TCONS_00233374
ENSSSCG00000012779	ABCD1	TCONS_00347515,TCONS_00233374
ENSSSCG00000009644	ADAM28	TCONS_00347515,TCONS_00028388,TCONS_00233374
ENSSSCG00000021018	GSDMB	TCONS_00286193
ENSSSCG00000028060	SLC4A8	TCONS_00347515,TCONS_00028388,TCONS_00306341,TCONS_00233374
ENSSSCG00000002259	--	TCONS_00097121
ENSSSCG00000012981	RELA	TCONS_00274023
ENSSSCG00000017668	VMP1	TCONS_00347515,TCONS_00028388,TCONS_00097121,TCONS_00233374
ENSSSCG00000015716	MARCO	TCONS_00097121
ENSSSCG00000032795	IL18R1	TCONS_00347515,TCONS_00028388,TCONS_00233374
ENSSSCG00000010818	--	TCONS_00264876,TCONS_00233881,TCONS_00115954,TCONS_00270892,TCONS_00313089,TCONS_00169852,TCONS_00016278,TCONS_00326112,TCONS_00258249
ENSSSCG00000005477	FKBP15	TCONS_00233374
ENSSSCG00000035908	--	TCONS_00062264
ENSSSCG00000009705	GALNT7	TCONS_00347515,TCONS_00028388,TCONS_00233374
ENSSSCG00000036224	--	TCONS_00347515,TCONS_00028388,TCONS_00233374
ENSSSCG00000016127	NDUFS1	TCONS_00364434
ENSSSCG00000006590	S100A8	TCONS_00286263,TCONS_00347515,TCONS_00233374
ENSSSCG00000006556	TPM3	TCONS_00028388,TCONS_00233374
ENSSSCG00000004548	PIF1	TCONS_00347515,TCONS_00141571
ENSSSCG00000000002	--	TCONS_00028388,TCONS_00306341
ENSSSCG00000035570	--	TCONS_00027984
ENSSSCG00000006236	NSMAF	TCONS_00028388,TCONS_00097121
ENSSSCG00000008972	PPEF2	TCONS_00034872,TCONS_00262342
ENSSSCG00000015301	STEAP1	TCONS_00189363
ENSSSCG00000002782	PLEKHG4	TCONS_00286263
ENSSSCG00000037682	HFE	TCONS_00286263
ENSSSCG00000021173	BSPRY	TCONS_00097121
ENSSSCG00000006288	SELP	TCONS_00097121
ENSSSCG00000032861	NUAK1	TCONS_00244588
ENSSSCG00000039439	--	TCONS_00246183
ENSSSCG00000012394	GJB1	TCONS_00264876,TCONS_00072395,TCONS_00199154,TCONS_00233881,TCONS_00115954,TCONS_00270892,TCONS_00313089,TCONS_00016278,TCONS_00326112,TCONS_00258249
ENSSSCG00000005056	DLGAP5	TCONS_00286263,TCONS_00347515,TCONS_00028388,TCONS_00306341,TCONS_00233374
ENSSSCG00000012077	MX1	TCONS_00097121
ENSSSCG00000002771	EDC4	TCONS_00200789
ENSSSCG00000021610	CHPF	TCONS_00337987
ENSSSCG00000002639	--	TCONS_00097121
ENSSSCG00000008344	ARHGAP25	TCONS_00347515,TCONS_00028388,TCONS_00306341,TCONS_00233374
ENSSSCG00000032996	SLC7A5	TCONS_00028388
ENSSSCG00000040163	QSOX2	TCONS_00193806
ENSSSCG00000012021	MRPL39	TCONS_00364434
ENSSSCG00000007586	FSCN1	TCONS_00146930
ENSSSCG00000034534	--	TCONS_00274023
ENSSSCG00000015617	G0S2	ENSSSCT00000039563
ENSSSCG00000035299	SFRP4	TCONS_00286263,TCONS_00233374
ENSSSCG00000000683	CDCA3	TCONS_00028388,TCONS_00306341,TCONS_00233374
ENSSSCG00000040687	CDH8	TCONS_00342289,TCONS_00313031,TCONS_00070959,ENSSSCT00000053319,TCONS_00313033,TCONS_00088731,TCONS_00151008,TCONS_00284263,TCONS_00319650,TCONS_00261888,TCONS_00241513,TCONS_00241512,TCONS_00261889,TCONS_00017136,TCONS_00001850,TCONS_00173232,TCONS_00233260,TCONS_00264784,TCONS_00016710,TCONS_00109351,TCONS_00137444
ENSSSCG00000022492	AMPD3	TCONS_00028388,TCONS_00097121
ENSSSCG00000005041	FERMT2	TCONS_00306341
ENSSSCG00000014792	STIM1	TCONS_00027984
ENSSSCG00000027946	MVP	TCONS_00028388,TCONS_00097121
ENSSSCG00000011364	NCKIPSD	TCONS_00028388,TCONS_00097121
ENSSSCG00000003153	FTL	TCONS_00347515,TCONS_00028388,TCONS_00306341
ENSSSCG00000008125	NCAPH	TCONS_00286263,TCONS_00347515,TCONS_00233374
ENSSSCG00000003931	KIF2C	TCONS_00347515,TCONS_00028388,TCONS_00306341,TCONS_00233374
ENSSSCG00000010948	CTSL	TCONS_00347515,TCONS_00028388,TCONS_00233374
ENSSSCG00000000530	FGD4	TCONS_00028388,TCONS_00306341
ENSSSCG00000037669	PTPN7	TCONS_00347515,TCONS_00028388,TCONS_00097121,TCONS_00306341,TCONS_00233374
ENSSSCG00000033617	--	TCONS_00165570,TCONS_00270931,TCONS_00028122,ENSSSCT00000055217,TCONS_00298907,TCONS_00100939,TCONS_00235258,TCONS_00192107,TCONS_00269551,TCONS_00182006,TCONS_00028123,TCONS_00170423,TCONS_00239950,TCONS_00068814,TCONS_00286817
ENSSSCG00000006309	CD247	TCONS_00104083
ENSSSCG00000031255	--	TCONS_00286263,TCONS_00104083,TCONS_00233374
XLOC_257006	XLOC_257006	TCONS_00347515,TCONS_00028388,TCONS_00306341,TCONS_00233374
ENSSSCG00000017188	ZACN	TCONS_00369839,TCONS_00000583,TCONS_00285681
ENSSSCG00000003156	HRC	TCONS_00200789
ENSSSCG00000017032	--	TCONS_00347515,TCONS_00028388,TCONS_00233374
ENSSSCG00000015548	RGSL1	TCONS_00190309
ENSSSCG00000004677	DUOXA1	TCONS_00003761
ENSSSCG00000009225	HSD17B13	TCONS_00286263,TCONS_00347515,TCONS_00233374
ENSSSCG00000014985	MMP3	TCONS_00298905
ENSSSCG00000007804	SH2B1	TCONS_00324647
ENSSSCG00000040622	HIST3H2A	TCONS_00286263
ENSSSCG00000029039	BRCA2	TCONS_00028388,TCONS_00097121
ENSSSCG00000031807	--	TCONS_00347515
ENSSSCG00000032279	SAPCD2	TCONS_00347515,TCONS_00306341,TCONS_00104083
ENSSSCG00000013102	--	TCONS_00313412
ENSSSCG00000016298	INPP5D	TCONS_00097121
ENSSSCG00000033381	IRF4	TCONS_00347515,TCONS_00028388,TCONS_00306341,TCONS_00233374
ENSSSCG00000011046	ITGA8	TCONS_00347515,TCONS_00028388
ENSSSCG00000037274	PTMA	TCONS_00028388
ENSSSCG00000013041	FERMT3	TCONS_00347515,TCONS_00028388,TCONS_00097121,TCONS_00233374
ENSSSCG00000001792	EFL1	TCONS_00097121
[truncated: 574 more rows]
