# Supplementary material for: The Role of lncRNAs in Pig Muscle in Response to Cold Exposure
Source: Genes (Basel). 2023 Sep 30;14(10):1901. doi: 10.3390/genes14101901 (PMC10606478; doi:10.3390/genes14101901)
Supplement: Supplementary file 1 [file genes-14-01901-s001.zip › Table S6 DElncRNA co-location gene of cold acclimation group.xlsx]

## Sheet: B_vs_C.difflncRNA.co_location
Table S6 DElncRNA co-location gene of cold acclimation group
gene ID	Gene	DE lncRNA
ENSSSCG00000004048	TCP1	TCONS_00028389,TCONS_00028388
ENSSSCG00000039749	--	TCONS_00285681,TCONS_00285664
ENSSSCG00000039316	GSG1	TCONS_00253289,TCONS_00253287
ENSSSCG00000016832	IL7R	TCONS_00151718
ENSSSCG00000026051	--	TCONS_00276446
ENSSSCG00000035917	--	TCONS_00192874
ENSSSCG00000005208	RIC1	TCONS_00042646
ENSSSCG00000003642	INPP5B	TCONS_00275432
ENSSSCG00000012527	TCEAL9	TCONS_00359914
ENSSSCG00000023607	CYP4F22	TCONS_00199154
ENSSSCG00000039905	C1orf109	TCONS_00275432
ENSSSCG00000036440	--	TCONS_00111369
ENSSSCG00000033837	--	TCONS_00284802
ENSSSCG00000003155	PPP1R15A	TCONS_00285664
ENSSSCG00000015368	HDAC9	TCONS_00338334,TCONS_00338335,TCONS_00349982
ENSSSCG00000026940	CASP10	TCONS_00148400
ENSSSCG00000033489	C10orf71	TCONS_00126322
ENSSSCG00000039336	GNA13	TCONS_00068754,TCONS_00074580
ENSSSCG00000039222	--	TCONS_00151078
ENSSSCG00000016876	--	TCONS_00152263
ENSSSCG00000010374	RBP3	TCONS_00126229
ENSSSCG00000006462	LRRC71	TCONS_00234884
ENSSSCG00000005662	SPOUT1	TCONS_00046302
XLOC_232203	XLOC_232203	ENSSSCT00000065663
ENSSSCG00000023228	NUMBL	TCONS_00270892
ENSSSCG00000005209	--	TCONS_00042646
ENSSSCG00000000107	--	TCONS_00258249
XLOC_101417	XLOC_101417	TCONS_00130924
ENSSSCG00000017835	CLUH	TCONS_00077752
ENSSSCG00000007808	NFATC2IP	TCONS_00209262
ENSSSCG00000008898	--	TCONS_00315972
ENSSSCG00000004391	CEP57L1	TCONS_00014072
ENSSSCG00000005058	ATG14	TCONS_00021848
ENSSSCG00000025060	--	TCONS_00180535
ENSSSCG00000035786	--	TCONS_00343295,TCONS_00343293
ENSSSCG00000004661	MYEF2	TCONS_00017209
ENSSSCG00000040119	TIGD5	TCONS_00228476
ENSSSCG00000034358	KCNJ16	TCONS_00074283
ENSSSCG00000000072	SLC25A17	TCONS_00249162
ENSSSCG00000017724	--	TCONS_00071101
ENSSSCG00000022957	PARP4	TCONS_00061725
ENSSSCG00000029627	--	TCONS_00110212
ENSSSCG00000015222	PUS3	TCONS_00347239
ENSSSCG00000037754	SLC39A11	TCONS_00068514
ENSSSCG00000013453	--	TCONS_00200789
ENSSSCG00000027827	GALE	TCONS_00274442
ENSSSCG00000003138	HSD17B14	TCONS_00271582,TCONS_00285664
ENSSSCG00000003146	NTN5	TCONS_00271582
ENSSSCG00000035690	SFPQ	TCONS_00275247
ENSSSCG00000021847	--	TCONS_00197570
ENSSSCG00000016409	UBE3C	TCONS_00172347
ENSSSCG00000022246	--	TCONS_00110212
ENSSSCG00000030222	ANAPC7	TCONS_00121958
ENSSSCG00000040374	--	TCONS_00281566
ENSSSCG00000001342	TRIM39	TCONS_00305731
ENSSSCG00000036616	--	TCONS_00284263
ENSSSCG00000023806	LRRN1	TCONS_00099179
ENSSSCG00000015492	DARS2	TCONS_00340242
ENSSSCG00000009230	WDFY3	TCONS_00321345
ENSSSCG00000027852	--	TCONS_00192874
ENSSSCG00000017836	PAFAH1B1	TCONS_00077752
ENSSSCG00000035402	RGS9	TCONS_00068754,TCONS_00074580
ENSSSCG00000012528	BEX3	TCONS_00359914
ENSSSCG00000015879	DAPL1	TCONS_00134449
ENSSSCG00000007161	LZTS3	TCONS_00165274
ENSSSCG00000002903	--	TCONS_00284293,TCONS_00284292
ENSSSCG00000001574	--	TCONS_00297605
ENSSSCG00000003139	BCAT2	TCONS_00271582
ENSSSCG00000021845	ATXN2L	TCONS_00209262
ENSSSCG00000003909	PIK3R3	TCONS_00293743
ENSSSCG00000007586	FSCN1	TCONS_00207580
ENSSSCG00000040648	CCL11	TCONS_00071101
ENSSSCG00000008377	CCT4	TCONS_00224074
ENSSSCG00000001539	PPARD	TCONS_00306624
ENSSSCG00000021210	HIKESHI	TCONS_00344959,TCONS_00344988
ENSSSCG00000017924	PELP1	TCONS_00078176,TCONS_00078178
ENSSSCG00000024773	EID2	TCONS_00270825
ENSSSCG00000006954	EEF1D	TCONS_00228476
ENSSSCG00000036660	--	TCONS_00130924
ENSSSCG00000026991	LURAP1	TCONS_00293743
ENSSSCG00000036818	--	TCONS_00192874
ENSSSCG00000000591	PIK3C2G	TCONS_00261889,TCONS_00261888
ENSSSCG00000014618	--	TCONS_00331793
ENSSSCG00000000610	SMCO3	TCONS_00262051
ENSSSCG00000006003	MAL2	TCONS_00239680,TCONS_00229788
ENSSSCG00000015410	PHTF2	TCONS_00339334
ENSSSCG00000030088	--	TCONS_00005964,TCONS_00005969,TCONS_00005905
ENSSSCG00000030030	FBH1	TCONS_00056263
ENSSSCG00000017201	UNK	TCONS_00073944
ENSSSCG00000038016	--	TCONS_00264784,TCONS_00264780
ENSSSCG00000000106	KCNJ4	TCONS_00258249
ENSSSCG00000032922	--	TCONS_00269210
ENSSSCG00000003153	FTL	TCONS_00285664
ENSSSCG00000031359	MT4	TCONS_00282354
ENSSSCG00000001573	PIM1	TCONS_00297605
ENSSSCG00000014378	--	TCONS_00192874
ENSSSCG00000006093	NDUFAF6	TCONS_00231420,TCONS_00231428,TCONS_00231411
ENSSSCG00000005665	PHYHD1	TCONS_00046302
ENSSSCG00000035933	MAPK15	TCONS_00228476
ENSSSCG00000021371	ZNF300	TCONS_00193806
ENSSSCG00000021414	--	TCONS_00192874
ENSSSCG00000015393	DMTF1	TCONS_00338733
ENSSSCG00000037818	IFNA1	TCONS_00022880
ENSSSCG00000025478	MIB1	TCONS_00276563
ENSSSCG00000004588	CCNB2	TCONS_00016445
ENSSSCG00000038267	--	TCONS_00365082
ENSSSCG00000004658	FBN1	TCONS_00017209
ENSSSCG00000002748	DHX38	TCONS_00281810
XLOC_257006	XLOC_257006	TCONS_00334980
ENSSSCG00000017188	ZACN	TCONS_00068211
ENSSSCG00000007670	ACTL6B	TCONS_00218672
ENSSSCG00000002764	SMPD3	TCONS_00269425
ENSSSCG00000004435	NT5DC1	TCONS_00014443
ENSSSCG00000040952	PATE1	TCONS_00347239
ENSSSCG00000035639	NAE1	TCONS_00269210
ENSSSCG00000037038	--	TCONS_00228476
ENSSSCG00000027741	--	TCONS_00271977
ENSSSCG00000040556	--	TCONS_00271582
ENSSSCG00000034800	IFN-ALPHA-10	TCONS_00022880
ENSSSCG00000023684	MT1A	TCONS_00282354
ENSSSCG00000035232	--	TCONS_00101060
ENSSSCG00000010692	WDR11	TCONS_00129551
ENSSSCG00000027249	SLC25A2	TCONS_00192874
ENSSSCG00000007804	SH2B1	TCONS_00209262
ENSSSCG00000002749	--	TCONS_00281810
ENSSSCG00000005657	PKN3	TCONS_00046302
ENSSSCG00000036906	--	TCONS_00041920
ENSSSCG00000026612	TIMM50	TCONS_00270825
ENSSSCG00000005454	TXNDC8	TCONS_00026431
ENSSSCG00000015874	ACVR1	TCONS_00134363
ENSSSCG00000011023	ZNF438	TCONS_00054788
ENSSSCG00000022300	MAT2A	TCONS_00212231
ENSSSCG00000031858	KCNJ10	TCONS_00234559
ENSSSCG00000038969	--	TCONS_00271337
ENSSSCG00000007803	TUFM	TCONS_00209262
ENSSSCG00000001577	TBC1D22B	TCONS_00297605
XLOC_001939	XLOC_001939	TCONS_00002310
ENSSSCG00000005950	PHF20L1	TCONS_00228940
ENSSSCG00000011803	EIF4A2	TCONS_00088731
ENSSSCG00000037637	GGH	TCONS_00233261
ENSSSCG00000005150	KLHL9	TCONS_00022880,TCONS_00041920
ENSSSCG00000010639	HABP2	TCONS_00118941
ENSSSCG00000002902	ATP4A	TCONS_00284293,TCONS_00284292
ENSSSCG00000032141	DUT	TCONS_00017209
ENSSSCG00000013455	IZUMO4	TCONS_00200789
ENSSSCG00000037055	--	TCONS_00000773,TCONS_00000771,TCONS_00000767,TCONS_00000772
ENSSSCG00000037299	--	TCONS_00331856
ENSSSCG00000026103	ZBTB17	TCONS_00274023
ENSSSCG00000039103	ADIPOQ	TCONS_00088731
ENSSSCG00000040887	TENT4B	TCONS_00269738
ENSSSCG00000015097	DDX6	TCONS_00334980
ENSSSCG00000005660	TBC1D13	TCONS_00046302
ENSSSCG00000028790	ANKRD16	TCONS_00056263
ENSSSCG00000015140	HSPA8	TCONS_00335260
ENSSSCG00000007715	ABHD11	TCONS_00208370
ENSSSCG00000008474	--	TCONS_00225856
ENSSSCG00000009570	MPHOSPH8	TCONS_00061725
ENSSSCG00000010375	GDF2	TCONS_00126229
ENSSSCG00000031075	--	TCONS_00022880
ENSSSCG00000035832	--	TCONS_00349265
ENSSSCG00000010783	--	TCONS_00130233
ENSSSCG00000036426	--	TCONS_00026519
ENSSSCG00000005455	SVEP1	TCONS_00026431
ENSSSCG00000032847	--	TCONS_00275432
ENSSSCG00000011070	MPP7	TCONS_00050025
ENSSSCG00000014314	--	TCONS_00205823
ENSSSCG00000031171	--	TCONS_00172881
ENSSSCG00000029741	RALA	ENSSSCT00000061547
ENSSSCG00000016884	PELO	TCONS_00158189
ENSSSCG00000003045	--	TCONS_00271045
ENSSSCG00000031698	TSTA3	TCONS_00228476
ENSSSCG00000008959	CXCL2	TCONS_00325477
ENSSSCG00000017195	TRIM65	TCONS_00073944
ENSSSCG00000036019	--	TCONS_00253531,TCONS_00262340
ENSSSCG00000032368	IFN-OMEGA-6	TCONS_00041920
ENSSSCG00000014575	--	TCONS_00342289
ENSSSCG00000006196	--	TCONS_00232759
ENSSSCG00000000645	GABARAPL1	TCONS_00253531
ENSSSCG00000013331	METTL15	TCONS_00196968
ENSSSCG00000017199	--	TCONS_00073944
ENSSSCG00000033908	SMIM2	TCONS_00058763
ENSSSCG00000035617	--	TCONS_00352833
ENSSSCG00000022876	--	TCONS_00058763
ENSSSCG00000038780	--	TCONS_00313089
ENSSSCG00000036723	EMP1	TCONS_00253289,TCONS_00253287
ENSSSCG00000004787	GPR176	TCONS_00037345
ENSSSCG00000013460	OAZ1	TCONS_00200789
ENSSSCG00000032447	--	TCONS_00112666
ENSSSCG00000006353	NR1I3	TCONS_00244588
ENSSSCG00000028010	ABHD3	TCONS_00276563
ENSSSCG00000040441	--	TCONS_00099943
ENSSSCG00000015328	SGCE	TCONS_00349265
ENSSSCG00000032909	CDCA8	TCONS_00275432
ENSSSCG00000002893	CD22	TCONS_00284293,TCONS_00284292,TCONS_00284263
ENSSSCG00000028924	AURKB	TCONS_00078359
ENSSSCG00000016760	C7orf25	TCONS_00180535
ENSSSCG00000034940	IFN-DELTA-9	TCONS_00041920
ENSSSCG00000009822	FAM216A	TCONS_00121958
ENSSSCG00000001820	HDDC3	TCONS_00298906,TCONS_00298905
ENSSSCG00000027763	NDUFAF2	TCONS_00153109
ENSSSCG00000039086	--	TCONS_00099943
ENSSSCG00000024666	--	TCONS_00284263
ENSSSCG00000034484	SPEN	TCONS_00274023
ENSSSCG00000017795	NSRP1	TCONS_00071554
ENSSSCG00000032454	--	TCONS_00192874
ENSSSCG00000016878	FGF10	TCONS_00157830
ENSSSCG00000038107	--	TCONS_00315972
ENSSSCG00000038726	RANGRF	TCONS_00078359
ENSSSCG00000022504	CDON	TCONS_00347239
ENSSSCG00000016550	KLF14	TCONS_00173552
ENSSSCG00000008624	LPIN1	TCONS_00227717
ENSSSCG00000017200	UNC13D	TCONS_00073944
ENSSSCG00000011498	SLC25A26	TCONS_00082440
ENSSSCG00000001824	ZXDC	TCONS_00298906,TCONS_00298905
ENSSSCG00000016769	CDK13	ENSSSCT00000061547
ENSSSCG00000039736	--	TCONS_00068173
ENSSSCG00000030386	NUP205	TCONS_00173232
ENSSSCG00000022721	CDH16	TCONS_00269210
ENSSSCG00000000271	AMHR2	TCONS_00250279
ENSSSCG00000035801	--	TCONS_00332497
ENSSSCG00000003700	ESCO1	TCONS_00276563
ENSSSCG00000002411	GTF2A1	TCONS_00302938
ENSSSCG00000012857	CARS	TCONS_00194158,TCONS_00181068
ENSSSCG00000008788	RFC1	TCONS_00314541,TCONS_00314537
ENSSSCG00000004587	MYO1E	TCONS_00016445
ENSSSCG00000032979	TMEM267	TCONS_00152263
ENSSSCG00000037813	--	TCONS_00022880
ENSSSCG00000032345	--	TCONS_00103362
ENSSSCG00000033963	--	TCONS_00147204
ENSSSCG00000001822	RCCD1	TCONS_00298906,TCONS_00298905
ENSSSCG00000032438	FFAR2	TCONS_00284293,TCONS_00284292
ENSSSCG00000025525	--	TCONS_00110212
ENSSSCG00000008957	AMCF-II	TCONS_00325477
ENSSSCG00000039757	SF3A2	TCONS_00200789
ENSSSCG00000039569	--	TCONS_00070959
ENSSSCG00000028788	BORCS6	TCONS_00078359
ENSSSCG00000032472	SLC25A11	TCONS_00072104,TCONS_00072109,TCONS_00072112,TCONS_00072111,TCONS_00072095,TCONS_00072107
ENSSSCG00000002708	TMEM231	TCONS_00281566
ENSSSCG00000027777	--	TCONS_00365082
ENSSSCG00000003398	UBE4B	TCONS_00287362
ENSSSCG00000015873	ACVR1C	TCONS_00134363
ENSSSCG00000028979	UVRAG	TCONS_00343295,TCONS_00343293
ENSSSCG00000030510	FBL	TCONS_00284802,TCONS_00270825
ENSSSCG00000031100	TAS2R38	TCONS_00172881
ENSSSCG00000027013	--	TCONS_00199154
ENSSSCG00000002887	MAG	TCONS_00284263
ENSSSCG00000030767	SLA-5	TCONS_00305730,TCONS_00305731,TCONS_00305728
ENSSSCG00000022508	UIMC1	TCONS_00187329
ENSSSCG00000008953	CXCL8	TCONS_00325477
ENSSSCG00000013369	--	TCONS_00197570
ENSSSCG00000017181	CYGB	TCONS_00068173
ENSSSCG00000009681	INTS9	TCONS_00111369
ENSSSCG00000034088	IFN-ALPHA-14	TCONS_00041920
ENSSSCG00000011416	DOCK3	TCONS_00097121
ENSSSCG00000036822	--	TCONS_00126322
ENSSSCG00000014048	HK3	TCONS_00187329
ENSSSCG00000040958	--	TCONS_00157803
ENSSSCG00000040912	SNX6	TCONS_00299872
ENSSSCG00000029630	--	TCONS_00331793
ENSSSCG00000031850	IFN-OMEGA-4	TCONS_00022880
ENSSSCG00000000071	--	TCONS_00249162
ENSSSCG00000004420	TRAF3IP2	TCONS_00014237
ENSSSCG00000033728	FABP9	TCONS_00242105
ENSSSCG00000004045	MAS1	TCONS_00028389,TCONS_00028388
ENSSSCG00000011931	--	TCONS_00091046
ENSSSCG00000006691	POLR3C	TCONS_00235751
ENSSSCG00000003156	HRC	TCONS_00285681
ENSSSCG00000039332	SEC16B	TCONS_00352833
ENSSSCG00000008585	PFN4	TCONS_00227053
ENSSSCG00000017608	--	TCONS_00070440
ENSSSCG00000011194	ANKRD28	TCONS_00079103
ENSSSCG00000007716	TMEM270	TCONS_00208370
ENSSSCG00000006357	FCER1G	TCONS_00244588
ENSSSCG00000025192	RPL9	TCONS_00314541,TCONS_00314537
ENSSSCG00000015371	FERD3L	TCONS_00349982
ENSSSCG00000035873	C12orf49	TCONS_00112666
ENSSSCG00000024180	ACBD3	TCONS_00048448
ENSSSCG00000006002	CCN3	TCONS_00229788
ENSSSCG00000033330	IFN-DELTA-10	TCONS_00041920
ENSSSCG00000033814	--	TCONS_00153109
ENSSSCG00000007809	SPNS1	TCONS_00209262
ENSSSCG00000002795	CDH11	TCONS_00268990
ENSSSCG00000014565	--	TCONS_00193844
ENSSSCG00000003401	KIF1B	TCONS_00287362
ENSSSCG00000031979	--	TCONS_00332497
ENSSSCG00000037324	--	TCONS_00165274
ENSSSCG00000020967	--	TCONS_00068405
ENSSSCG00000026818	CTC1	TCONS_00078359
ENSSSCG00000014632	FAM160A2	TCONS_00331856
ENSSSCG00000003701	SNRPD1	TCONS_00276563
ENSSSCG00000036512	FGFRL1	TCONS_00313089
ENSSSCG00000007334	SRC	TCONS_00170538
ENSSSCG00000017189	GALR2	TCONS_00068211
ENSSSCG00000002905	RBM42	TCONS_00284293,TCONS_00284292
ENSSSCG00000000651	CLEC12B	TCONS_00253531,TCONS_00262340
ENSSSCG00000029606	AOX1	TCONS_00148338
ENSSSCG00000032262	IDUA	TCONS_00313089
ENSSSCG00000035960	--	TCONS_00068405
ENSSSCG00000029043	--	TCONS_00334710,TCONS_00334725
ENSSSCG00000011514	MITF	TCONS_00082666
ENSSSCG00000038526	FBXL18	TCONS_00207580
ENSSSCG00000009100	TNIP3	TCONS_00319173
ENSSSCG00000015370	TWIST1	TCONS_00349982
ENSSSCG00000006743	SLC22A15	TCONS_00246183
ENSSSCG00000027197	DYRK1B	TCONS_00270825
ENSSSCG00000001231	--	TCONS_00305730,TCONS_00305731,TCONS_00305728
ENSSSCG00000005191	MPDZ	TCONS_00023202
ENSSSCG00000027820	CD200	TCONS_00091046
ENSSSCG00000029145	POMGNT1	TCONS_00293743
ENSSSCG00000017177	ST6GALNAC2	TCONS_00068173
ENSSSCG00000002746	DHODH	TCONS_00281810
ENSSSCG00000004438	TSPYL1	TCONS_00014443
ENSSSCG00000011499	LRIG1	TCONS_00082440
ENSSSCG00000023357	REST	TCONS_00315972
ENSSSCG00000038187	--	TCONS_00349389,TCONS_00349390
ENSSSCG00000023080	TPP1	TCONS_00331793
ENSSSCG00000013837	AKAP8	TCONS_00199154
ENSSSCG00000025928	--	TCONS_00271582
ENSSSCG00000010376	GDF10	TCONS_00126229
ENSSSCG00000011327	--	TCONS_00096631
ENSSSCG00000005056	DLGAP5	TCONS_00021848
ENSSSCG00000000073	--	TCONS_00249162
ENSSSCG00000036138	--	TCONS_00347239
ENSSSCG00000038660	HAAO	ENSSSCT00000042440
ENSSSCG00000014626	HPX	TCONS_00331856
ENSSSCG00000022395	SLC25A35	TCONS_00078359
ENSSSCG00000014835	C2CD3	TCONS_00332210,TCONS_00332212,TCONS_00332206
ENSSSCG00000038888	C1orf122	TCONS_00275432
ENSSSCG00000028464	TMEM170A	TCONS_00281566
ENSSSCG00000017204	ITGB4	TCONS_00073944
ENSSSCG00000020953	--	TCONS_00234559
ENSSSCG00000010779	SYCE1	TCONS_00130233
ENSSSCG00000016874	PAIP1	TCONS_00152263
ENSSSCG00000026854	--	TCONS_00172881
ENSSSCG00000017236	CD300C	TCONS_00068405
ENSSSCG00000037121	KIAA0319L	TCONS_00275247
ENSSSCG00000016872	HMGCS1	TCONS_00152263
ENSSSCG00000007162	UBOX5	TCONS_00165274
ENSSSCG00000030053	ARCN1	TCONS_00334980
ENSSSCG00000023531	--	TCONS_00003354
ENSSSCG00000036632	--	TCONS_00269738
ENSSSCG00000017190	EXOC7	TCONS_00068211
ENSSSCG00000027528	TMEM107	TCONS_00078359
ENSSSCG00000000607	ART4	TCONS_00262051
ENSSSCG00000039466	SCRIB	TCONS_00228476
ENSSSCG00000002885	USF2	TCONS_00284263
ENSSSCG00000014625	TRIM3	TCONS_00331856
ENSSSCG00000012001	ROBO1	TCONS_00092938
ENSSSCG00000036535	IFN-ALPHA-9	TCONS_00022880
ENSSSCG00000014995	DDI1	TCONS_00334032
ENSSSCG00000037174	ASMTL	TCONS_00005969,TCONS_00005905
ENSSSCG00000005469	KIAA1958	TCONS_00045339
ENSSSCG00000033144	YTHDF3	TCONS_00233261
ENSSSCG00000038229	EML2	TCONS_00271337
ENSSSCG00000034610	--	TCONS_00251626
ENSSSCG00000033673	SLC25A6	TCONS_00005969,TCONS_00005905
ENSSSCG00000035812	AMH	TCONS_00200789
ENSSSCG00000015139	BSX	TCONS_00335260
ENSSSCG00000038145	--	TCONS_00130233
ENSSSCG00000006956	ZC3H3	TCONS_00228476
ENSSSCG00000003143	MAMSTR	TCONS_00271582
ENSSSCG00000017917	MINK1	TCONS_00072104,TCONS_00072109,TCONS_00072112,TCONS_00072111,TCONS_00072095,TCONS_00072107
ENSSSCG00000033401	--	TCONS_00052127
ENSSSCG00000033760	LTBP4	TCONS_00270892
ENSSSCG00000000650	CLEC1B	TCONS_00253531,TCONS_00262340
ENSSSCG00000002741	ZNF821	TCONS_00281810
ENSSSCG00000032561	PDCD1LG2	TCONS_00042646
ENSSSCG00000005659	ZER1	TCONS_00046302
ENSSSCG00000000611	--	TCONS_00262051
ENSSSCG00000021815	--	TCONS_00056263
ENSSSCG00000006359	ADAMTS4	TCONS_00244588
ENSSSCG00000003904	LRRC41	TCONS_00293743
ENSSSCG00000022672	TRPM4	TCONS_00285681
ENSSSCG00000015223	DDX25	TCONS_00347239
ENSSSCG00000009019	RPS3A	TCONS_00326112
ENSSSCG00000028287	C2orf68	TCONS_00212231
ENSSSCG00000009543	MYO16	TCONS_00067334
ENSSSCG00000028741	--	TCONS_00110212
ENSSSCG00000039494	NDUFC2	TCONS_00332497
ENSSSCG00000014884	--	TCONS_00332497
ENSSSCG00000014047	FGFR4	TCONS_00187329
ENSSSCG00000001958	BAZ1A	TCONS_00299872
ENSSSCG00000023362	RHBDF2	TCONS_00068173
ENSSSCG00000035212	KLF6	TCONS_00052127
ENSSSCG00000036597	--	TCONS_00192874
ENSSSCG00000028604	PRCD	TCONS_00068173
ENSSSCG00000040351	--	TCONS_00285681,TCONS_00285664
ENSSSCG00000036427	--	TCONS_00284293,TCONS_00284292,TCONS_00284263
ENSSSCG00000006396	IGSF9	TCONS_00234559
ENSSSCG00000008376	COMMD1	TCONS_00224074
ENSSSCG00000034763	IRS2	TCONS_00067359,TCONS_00067360
ENSSSCG00000032960	MANEAL	TCONS_00275432
ENSSSCG00000010651	ABLIM1	TCONS_00119031
ENSSSCG00000004589	RNF111	TCONS_00016445
ENSSSCG00000004390	SESN1	TCONS_00014072
ENSSSCG00000004839	--	TCONS_00038331
ENSSSCG00000030150	UGDH	TCONS_00314541,TCONS_00314537
ENSSSCG00000034038	--	TCONS_00000583,TCONS_00000582
ENSSSCG00000036174	--	TCONS_00271977
ENSSSCG00000005211	CD274	TCONS_00042646
ENSSSCG00000010322	ZNF503	TCONS_00115954
ENSSSCG00000036297	--	TCONS_00026431
ENSSSCG00000035393	SAAL1	TCONS_00197570
ENSSSCG00000034801	DNAJB7	TCONS_00249162
ENSSSCG00000004388	--	TCONS_00014072
ENSSSCG00000000655	KLRF1	TCONS_00262340
ENSSSCG00000016981	CPEB4	TCONS_00159775
ENSSSCG00000035729	MYOZ3	TCONS_00193806
ENSSSCG00000039284	--	TCONS_00041920
ENSSSCG00000014377	PCDHB1	TCONS_00192874
ENSSSCG00000003908	TSPAN1	TCONS_00293743
ENSSSCG00000012223	--	TCONS_00365082
ENSSSCG00000038912	IFITM3	TCONS_00193844
ENSSSCG00000015053	HTR3B	TCONS_00346200
ENSSSCG00000025441	SPACA4	TCONS_00271582
ENSSSCG00000031825	NAPRT	TCONS_00228476
ENSSSCG00000039061	EIF2AK4	TCONS_00037345
ENSSSCG00000038675	EPHA10	TCONS_00275432
ENSSSCG00000003038	GRIK5	TCONS_00271045
ENSSSCG00000031946	GPC5	TCONS_00066718,TCONS_00060280
ENSSSCG00000035577	--	TCONS_00258249
ENSSSCG00000016101	CFLAR	TCONS_00148400
ENSSSCG00000009332	TEX26	TCONS_00062520,TCONS_00062515
ENSSSCG00000038017	PIGM	TCONS_00234559
ENSSSCG00000037895	--	TCONS_00002723
ENSSSCG00000007164	OXT	TCONS_00165274
ENSSSCG00000033335	AKIP1	TCONS_00342289
ENSSSCG00000032431	TMEM52B	TCONS_00253531
ENSSSCG00000015696	MAP3K19	TCONS_00142191
ENSSSCG00000003148	DBP	TCONS_00271582
ENSSSCG00000002743	--	TCONS_00281810
ENSSSCG00000037464	--	TCONS_00002310
ENSSSCG00000037583	GNB4	TCONS_00103362
ENSSSCG00000023272	ILK	TCONS_00331793
ENSSSCG00000022173	ANKRD50	TCONS_00327924,TCONS_00327848
ENSSSCG00000032763	PYCR3	TCONS_00228476
ENSSSCG00000038862	IFN-DELTA-4	TCONS_00041920
ENSSSCG00000040101	--	TCONS_00050025
ENSSSCG00000015697	CCNT2	TCONS_00142191
ENSSSCG00000014861	--	TCONS_00343295,TCONS_00343293
ENSSSCG00000009018	SH3D19	TCONS_00326112
ENSSSCG00000009378	CKAP2	TCONS_00063515
ENSSSCG00000010653	TRUB1	TCONS_00119031
ENSSSCG00000009380	NEK5	TCONS_00063515
ENSSSCG00000031771	TSHR	TCONS_00302938
ENSSSCG00000003149	TULP2	TCONS_00285664
ENSSSCG00000030528	LTN1	TCONS_00093995
ENSSSCG00000039310	--	TCONS_00173232
ENSSSCG00000032868	IFN-ALPHA-4	TCONS_00022880,TCONS_00041920
ENSSSCG00000029602	WDR37	TCONS_00052274
ENSSSCG00000003468	PLEKHM2	TCONS_00274023
ENSSSCG00000031503	PRRX1	TCONS_00233881,TCONS_00233824,TCONS_00233834
ENSSSCG00000008584	--	TCONS_00227053
ENSSSCG00000040141	--	TCONS_00197570
ENSSSCG00000001538	DEF6	TCONS_00306624
ENSSSCG00000040051	--	TCONS_00148338
ENSSSCG00000034699	--	TCONS_00112230
ENSSSCG00000007163	AVP	TCONS_00165274
ENSSSCG00000032366	MOB3A	TCONS_00200789
ENSSSCG00000025975	FAM83E	TCONS_00271582
ENSSSCG00000025096	FBXO24	TCONS_00218672
ENSSSCG00000027515	--	TCONS_00284802
ENSSSCG00000015494	ZBTB37	TCONS_00340242
ENSSSCG00000017832	METTL16	TCONS_00077752
ENSSSCG00000000104	DDX17	TCONS_00258249
ENSSSCG00000005663	--	TCONS_00046302
ENSSSCG00000034312	--	TCONS_00197570
ENSSSCG00000038367	FBXO46	TCONS_00271337
ENSSSCG00000032950	SLC25A34	TCONS_00274023
ENSSSCG00000031147	ACAP2	TCONS_00104599
ENSSSCG00000035658	VPS36	TCONS_00063515
ENSSSCG00000015342	COL28A1	TCONS_00349390
ENSSSCG00000034807	--	TCONS_00130233
ENSSSCG00000036510	IFN-DELTA-6	TCONS_00022880
ENSSSCG00000009314	FLT3	TCONS_00062213
ENSSSCG00000002825	--	TCONS_00269553
ENSSSCG00000039046	--	TCONS_00359802
ENSSSCG00000004044	IGF2R	TCONS_00028389,TCONS_00028388
ENSSSCG00000038605	--	TCONS_00134449
ENSSSCG00000009157	TET2	TCONS_00329293
ENSSSCG00000036645	PDE6B	TCONS_00313035,TCONS_00313031,TCONS_00313032,TCONS_00313033
ENSSSCG00000029324	COLEC10	TCONS_00239680,TCONS_00229788
ENSSSCG00000033161	HNRNPH2	TCONS_00359802
ENSSSCG00000000605	ERP27	TCONS_00262051
ENSSSCG00000035487	--	TCONS_00270892
ENSSSCG00000024260	RPL11	TCONS_00274442
ENSSSCG00000009379	NEK3	TCONS_00063515
ENSSSCG00000010858	SDE2	TCONS_00048448
ENSSSCG00000016100	--	TCONS_00148400
ENSSSCG00000030425	SPHK2	TCONS_00271582
XLOC_208839	XLOC_208839	TCONS_00270825
ENSSSCG00000031409	--	TCONS_00199154
ENSSSCG00000029901	UBE2O	TCONS_00068173
ENSSSCG00000003137	PLEKHA4	TCONS_00271582,TCONS_00285664
ENSSSCG00000009680	EXTL3	TCONS_00111369
ENSSSCG00000002827	SLC6A2	TCONS_00269553
ENSSSCG00000037582	F2RL2	TCONS_00201593
ENSSSCG00000007165	MRPS26	TCONS_00165274
ENSSSCG00000036049	PEG10	TCONS_00349265
ENSSSCG00000006400	SLAMF9	TCONS_00234559
ENSSSCG00000038075	IFN-OMEGA-5	TCONS_00041920
ENSSSCG00000003466	TMEM82	TCONS_00274023
ENSSSCG00000021893	ROCK1	TCONS_00276446
ENSSSCG00000002882	KRTDAP	TCONS_00284293,TCONS_00284292
ENSSSCG00000008586	TP53I3	TCONS_00227053
ENSSSCG00000005664	LRRC8A	TCONS_00046302
ENSSSCG00000006352	MPZ	TCONS_00244588
ENSSSCG00000040786	SPTBN1	TCONS_00224606
ENSSSCG00000007664	AGFG2	TCONS_00218672
ENSSSCG00000021354	CNOT4	TCONS_00173232
ENSSSCG00000025499	--	TCONS_00284263
ENSSSCG00000038035	--	TCONS_00274442
ENSSSCG00000007717	METTL27	TCONS_00208370
ENSSSCG00000037355	RNF115	TCONS_00235751
ENSSSCG00000033419	--	TCONS_00325477
ENSSSCG00000032340	--	TCONS_00209432
ENSSSCG00000010782	--	TCONS_00130233
ENSSSCG00000014556	BET1L	TCONS_00193844
ENSSSCG00000039320	--	ENSSSCT00000065663
ENSSSCG00000034639	MGAM	TCONS_00172881
ENSSSCG00000014628	APBB1	TCONS_00331856
ENSSSCG00000009374	--	TCONS_00063515
ENSSSCG00000003905	RAD54L	TCONS_00293743
ENSSSCG00000004659	SLC12A1	TCONS_00017209
ENSSSCG00000035911	P2RY8	TCONS_00005969,TCONS_00005905
ENSSSCG00000007805	ATP2A1	TCONS_00209262
ENSSSCG00000002989	AKT2	TCONS_00284802
ENSSSCG00000004439	TSPYL4	TCONS_00014443
ENSSSCG00000027019	CACNA2D3	TCONS_00081677
ENSSSCG00000038614	NENF	TCONS_00341690
ENSSSCG00000027074	--	TCONS_00190171
ENSSSCG00000003048	--	TCONS_00271045
ENSSSCG00000025272	HEMK1	TCONS_00097121
ENSSSCG00000000593	--	TCONS_00261889,TCONS_00261888
ENSSSCG00000015880	TANC1	TCONS_00134449
ENSSSCG00000014315	LECT2	TCONS_00205823
ENSSSCG00000007034	PSD3	TCONS_00163245
ENSSSCG00000039235	PSMC4	TCONS_00284802
ENSSSCG00000014046	ZNF346	TCONS_00187329
ENSSSCG00000007671	TFR2	TCONS_00218672
ENSSSCG00000024140	--	TCONS_00041920
ENSSSCG00000001536	SCUBE3	TCONS_00306624
ENSSSCG00000013457	DOT1L	TCONS_00200789
ENSSSCG00000006955	GSDMD	TCONS_00228476
ENSSSCG00000032978	--	TCONS_00271977
ENSSSCG00000002904	HAUS5	TCONS_00284293,TCONS_00284292
ENSSSCG00000025417	BBS2	TCONS_00282354
ENSSSCG00000029260	NDNF	TCONS_00319173
ENSSSCG00000017925	SLC16A11	TCONS_00078176,TCONS_00078178
ENSSSCG00000016982	--	TCONS_00159775
ENSSSCG00000035188	--	TCONS_00022880,TCONS_00041920
ENSSSCG00000033823	XPNPEP3	TCONS_00249162
ENSSSCG00000003402	PGD	TCONS_00287362
ENSSSCG00000033836	SHKBP1	TCONS_00270892
ENSSSCG00000003903	--	TCONS_00293743
ENSSSCG00000016871	CCL28	TCONS_00152263
ENSSSCG00000003465	FBLIM1	TCONS_00274023
ENSSSCG00000000299	TESPA1	TCONS_00259203
ENSSSCG00000001341	--	TCONS_00305730,TCONS_00305731
ENSSSCG00000014624	ARFIP2	TCONS_00331856
ENSSSCG00000023255	MOSPD3	TCONS_00218672
ENSSSCG00000027466	PCOLCE	TCONS_00218672
ENSSSCG00000025681	--	TCONS_00070440
ENSSSCG00000040278	IFITM5	TCONS_00193844
ENSSSCG00000033564	--	TCONS_00271977
ENSSSCG00000038280	NSUN4	TCONS_00293743
ENSSSCG00000002986	SELENOV	TCONS_00270825
ENSSSCG00000003092	FOXA3	TCONS_00271337
ENSSSCG00000027381	GGCX	TCONS_00212231
ENSSSCG00000037624	IFN-ALPHA-8	TCONS_00022880
ENSSSCG00000036227	--	TCONS_00096631
ENSSSCG00000021933	CLEC5A	TCONS_00172881
ENSSSCG00000017929	RNASEK	TCONS_00078176,TCONS_00078178
ENSSSCG00000017926	SLC16A13	TCONS_00078176,TCONS_00078178
ENSSSCG00000031780	MAGI2	TCONS_00339334
ENSSSCG00000011229	STT3B	TCONS_00079825
ENSSSCG00000015497	KLHL20	TCONS_00340242
ENSSSCG00000038591	--	TCONS_00224074
ENSSSCG00000002988	ZNF546	TCONS_00284802
ENSSSCG00000011593	TMCC1	TCONS_00099943
ENSSSCG00000034721	--	TCONS_00269553
ENSSSCG00000006694	--	TCONS_00235751
ENSSSCG00000035778	--	TCONS_00259203
ENSSSCG00000015496	CENPL	TCONS_00340242
ENSSSCG00000016831	SPEF2	TCONS_00151718
ENSSSCG00000003145	FUT2	TCONS_00271582
ENSSSCG00000026194	INIP	TCONS_00045339
XLOC_150982	XLOC_150982	TCONS_00194158,TCONS_00181068
ENSSSCG00000026945	LRRC2	TCONS_00096631
ENSSSCG00000017184	PRPSAP1	TCONS_00068173
ENSSSCG00000025448	SERTAD3	TCONS_00270892
ENSSSCG00000034181	NKX3-2	TCONS_00313599
ENSSSCG00000003037	ZNF574	TCONS_00271045
ENSSSCG00000031302	CTBP1	TCONS_00313089
ENSSSCG00000009021	LRBA	TCONS_00326112
ENSSSCG00000007336	NNAT	TCONS_00170538
ENSSSCG00000039156	--	TCONS_00365082
ENSSSCG00000000647	OLR1	TCONS_00253531
ENSSSCG00000037332	--	TCONS_00347239
ENSSSCG00000027849	CNR2	TCONS_00274442
ENSSSCG00000007668	GIGYF1	TCONS_00218672
ENSSSCG00000036443	HECW1	TCONS_00180535
ENSSSCG00000009823	VPS29	TCONS_00121958
ENSSSCG00000017923	ALOX15	TCONS_00078176,TCONS_00078178
ENSSSCG00000038434	--	TCONS_00224074
ENSSSCG00000040418	FSIP1	TCONS_00037345
ENSSSCG00000024204	SCN1A	TCONS_00145504
ENSSSCG00000002706	ADAT1	TCONS_00281566
ENSSSCG00000014572	ASCL3	TCONS_00342289
ENSSSCG00000006393	KCNJ9	TCONS_00234559
ENSSSCG00000036902	MRGPRG	TCONS_00194158,TCONS_00181068
ENSSSCG00000015138	JHY	TCONS_00335260
ENSSSCG00000008363	AFTPH	TCONS_00213558
ENSSSCG00000014560	COX8H	TCONS_00193844
ENSSSCG00000027659	FUCA1	TCONS_00274442
ENSSSCG00000008582	--	TCONS_00227053
ENSSSCG00000039688	--	TCONS_00227053
ENSSSCG00000017901	INCA1	TCONS_00072104,TCONS_00072109,TCONS_00072112,TCONS_00072111,TCONS_00072095,TCONS_00072107
ENSSSCG00000003152	RUVBL2	TCONS_00285681,TCONS_00285664
ENSSSCG00000030430	--	TCONS_00251626
ENSSSCG00000034111	--	TCONS_00130727
ENSSSCG00000007166	PTPRA	TCONS_00165274
ENSSSCG00000005951	TMEM71	TCONS_00228940
ENSSSCG00000032436	--	TCONS_00193844
ENSSSCG00000038481	--	TCONS_00134363
ENSSSCG00000009679	FZD3	TCONS_00111369
ENSSSCG00000037433	C3orf18	TCONS_00097121
ENSSSCG00000014627	SMPD1	TCONS_00331856
ENSSSCG00000000103	DMC1	TCONS_00258249
ENSSSCG00000008233	TMEM150A	TCONS_00212231
ENSSSCG00000036945	--	TCONS_00208745
ENSSSCG00000026559	EML6	TCONS_00224606
ENSSSCG00000032099	IFN-DELTA-5	TCONS_00022880
ENSSSCG00000003150	NUCB1	TCONS_00285664
ENSSSCG00000035984	--	TCONS_00208745
ENSSSCG00000014832	DNAJB13	TCONS_00332210,TCONS_00332212,TCONS_00332206
ENSSSCG00000023305	--	TCONS_00282354
ENSSSCG00000040893	ZNF488	TCONS_00126229
ENSSSCG00000036851	--	TCONS_00005964,TCONS_00005969,TCONS_00005905
ENSSSCG00000011804	RFC4	TCONS_00088731
ENSSSCG00000021427	--	TCONS_00193806
ENSSSCG00000009322	SLC46A3	TCONS_00062264,TCONS_00062265
ENSSSCG00000000619	FAM234B	TCONS_00253289,TCONS_00253287
ENSSSCG00000035791	SIX5	TCONS_00271337
ENSSSCG00000009787	CCDC62	TCONS_00121752
ENSSSCG00000011496	ADAMTS9	TCONS_00082292,TCONS_00082286
ENSSSCG00000026297	KLB	TCONS_00314541,TCONS_00314537
ENSSSCG00000008228	GNLY	TCONS_00212231
ENSSSCG00000021374	FXYD1	TCONS_00284263
ENSSSCG00000001823	UROC1	TCONS_00298906,TCONS_00298905
ENSSSCG00000015913	SCN9A	TCONS_00145504
ENSSSCG00000022324	PPFIA3	TCONS_00285681,TCONS_00285664
ENSSSCG00000003627	ZMYM4	TCONS_00275247
ENSSSCG00000040822	RERGL	TCONS_00261889,TCONS_00261888
ENSSSCG00000017196	MRPL38	TCONS_00073944
ENSSSCG00000021997	ALS2CL	TCONS_00096631
ENSSSCG00000014555	ODF3	TCONS_00193844
ENSSSCG00000033684	CD79A	TCONS_00271045
ENSSSCG00000028166	--	TCONS_00078359
ENSSSCG00000012624	SLC25A43	TCONS_00369161
ENSSSCG00000006693	PDZK1	TCONS_00235751
ENSSSCG00000025023	PGGHG	TCONS_00193844
ENSSSCG00000011801	HRG	TCONS_00088731
XLOC_143196	XLOC_143196	TCONS_00197570
ENSSSCG00000038419	--	TCONS_00271045
ENSSSCG00000011230	OSBPL10	TCONS_00079825
ENSSSCG00000002704	KARS	TCONS_00281566
ENSSSCG00000006354	TOMM40L	TCONS_00244588
ENSSSCG00000006280	GORAB	TCONS_00233881
ENSSSCG00000035810	--	TCONS_00269210
ENSSSCG00000015595	ATF3	TCONS_00341690
ENSSSCG00000017202	H3F3B	TCONS_00073944
ENSSSCG00000035943	--	TCONS_00068211
ENSSSCG00000002747	PMFBP1	TCONS_00281810
ENSSSCG00000002412	STON2	TCONS_00302938
ENSSSCG00000001817	FURIN	TCONS_00298906,TCONS_00298905
ENSSSCG00000031556	TCEAL7	TCONS_00359914
ENSSSCG00000033910	IFN-OMEGA-2	TCONS_00022880,TCONS_00041920
ENSSSCG00000025218	TXNL4B	TCONS_00281810
ENSSSCG00000005667	NUP188	TCONS_00046302
ENSSSCG00000031242	--	TCONS_00253677
ENSSSCG00000025770	ST6GAL1	TCONS_00088731
ENSSSCG00000002891	FFAR3	TCONS_00284263
ENSSSCG00000003142	IZUMO1	TCONS_00271582
ENSSSCG00000003154	GYS1	TCONS_00285681,TCONS_00285664
ENSSSCG00000039307	H2AFJ	TCONS_00262051
ENSSSCG00000037516	MTF1	TCONS_00275432
ENSSSCG00000037494	SPTBN4	TCONS_00270892
ENSSSCG00000032190	--	TCONS_00321144
ENSSSCG00000031022	IFN-DELTA-7	TCONS_00022880
ENSSSCG00000003011	--	TCONS_00271045
ENSSSCG00000003876	CDKN2C	TCONS_00293441
ENSSSCG00000001541	--	TCONS_00369839
ENSSSCG00000007839	EEF2K	TCONS_00209432
ENSSSCG00000012529	--	TCONS_00359914
ENSSSCG00000031579	PCP4L1	TCONS_00244588
ENSSSCG00000017186	RNF157	TCONS_00068211
ENSSSCG00000034927	--	TCONS_00209262
ENSSSCG00000023593	AFF1	TCONS_00321144
ENSSSCG00000014833	UCP2	TCONS_00332210,TCONS_00332212,TCONS_00332206
ENSSSCG00000033368	ATP5MC2	TCONS_00250279
ENSSSCG00000015221	PATE3	TCONS_00347239
ENSSSCG00000034821	ARMCX4	TCONS_00359802
ENSSSCG00000003158	DHDH	TCONS_00285664
ENSSSCG00000012862	OSBPL5	TCONS_00194158,TCONS_00181068
ENSSSCG00000037579	PPBP	TCONS_00325477
ENSSSCG00000037248	--	TCONS_00170538
ENSSSCG00000006035	ANGPT1	TCONS_00230708,TCONS_00230704,TCONS_00230705,TCONS_00230717
ENSSSCG00000001576	TMEM217	TCONS_00297605
ENSSSCG00000017983	--	TCONS_00078359
ENSSSCG00000033918	--	TCONS_00068405
ENSSSCG00000005666	DOLK	TCONS_00046302
ENSSSCG00000033226	--	TCONS_00081677
ENSSSCG00000040146	PRSS45P	TCONS_00096631
ENSSSCG00000017912	PLD2	TCONS_00072104,TCONS_00072109,TCONS_00072112,TCONS_00072111,TCONS_00072095,TCONS_00072107
ENSSSCG00000040348	LIN7A	TCONS_00265759
ENSSSCG00000040638	DIO2	TCONS_00312112
ENSSSCG00000001535	TCP11	TCONS_00306624
ENSSSCG00000002745	--	TCONS_00281810
ENSSSCG00000007806	RABEP2	TCONS_00209262
ENSSSCG00000027286	DGKQ	TCONS_00313089
ENSSSCG00000026025	HMGCL	TCONS_00274442
ENSSSCG00000000765	IL17RA	TCONS_00254291,TCONS_00254283
ENSSSCG00000012856	NAP1L4	TCONS_00194158,TCONS_00181068
ENSSSCG00000000766	CECR2	TCONS_00254291,TCONS_00254283
ENSSSCG00000036060	RRAD	TCONS_00269210
ENSSSCG00000030373	METTL9	TCONS_00209432
ENSSSCG00000016894	ARL15	TCONS_00158275
ENSSSCG00000039582	--	TCONS_00180535
ENSSSCG00000017909	CHRNE	TCONS_00072104,TCONS_00072109,TCONS_00072112,TCONS_00072111,TCONS_00072095,TCONS_00072107
ENSSSCG00000040071	--	TCONS_00165274
ENSSSCG00000035414	XXYLT1	TCONS_00104599
ENSSSCG00000027989	FAM187B	TCONS_00284263
ENSSSCG00000007840	POLR3E	TCONS_00209432
ENSSSCG00000012494	TIMM8A	TCONS_00359802
ENSSSCG00000033649	--	TCONS_00347239
ENSSSCG00000001825	SLC41A3	TCONS_00298906,TCONS_00298905
ENSSSCG00000015394	KIAA1324L	TCONS_00338733
ENSSSCG00000039484	--	TCONS_00213558
ENSSSCG00000031292	--	TCONS_00070959
ENSSSCG00000010370	--	TCONS_00126229
ENSSSCG00000015699	ACMSD	TCONS_00142191
ENSSSCG00000011134	RBM17	TCONS_00056263
ENSSSCG00000034230	RBX1	TCONS_00249162
ENSSSCG00000003140	FGF21	TCONS_00271582
ENSSSCG00000036961	PCDHB7	TCONS_00192874
ENSSSCG00000039991	PIGG	TCONS_00313035,TCONS_00313031,TCONS_00313032,TCONS_00313033
ENSSSCG00000009327	--	TCONS_00062508
ENSSSCG00000033806	--	TCONS_00331856
ENSSSCG00000017906	--	TCONS_00072104,TCONS_00072109,TCONS_00072112,TCONS_00072111,TCONS_00072095,TCONS_00072107
ENSSSCG00000039679	ZNF623	TCONS_00228476
ENSSSCG00000036206	DIPK2A	TCONS_00101060
ENSSSCG00000007585	ACTB	TCONS_00207580
ENSSSCG00000003403	CENPS	TCONS_00287362
ENSSSCG00000012620	NKRF	TCONS_00369161
ENSSSCG00000031180	--	TCONS_00126229
ENSSSCG00000038738	DMWD	TCONS_00271337
ENSSSCG00000011522	CNTN3	TCONS_00098939
ENSSSCG00000006460	ETV3L	TCONS_00234884
ENSSSCG00000039577	HEATR3	TCONS_00269738
ENSSSCG00000036585	--	TCONS_00334980
ENSSSCG00000038739	MYPOP	TCONS_00271337
ENSSSCG00000003157	LIN7B	TCONS_00285681,TCONS_00285664
ENSSSCG00000021053	GIPR	TCONS_00271337
ENSSSCG00000000656	CLEC2B	TCONS_00262340
ENSSSCG00000021136	--	TCONS_00042597
ENSSSCG00000040681	FABP4	TCONS_00242105
ENSSSCG00000016092	SGO2	TCONS_00148338
ENSSSCG00000036795	--	TCONS_00332497
ENSSSCG00000016885	ITGA1	TCONS_00158189
ENSSSCG00000003147	CA11	TCONS_00271582
ENSSSCG00000003043	DMRTC2	TCONS_00271045
ENSSSCG00000003877	FAF1	TCONS_00293441
XLOC_040276	XLOC_040276	TCONS_00054847,TCONS_00054850,TCONS_00054839
ENSSSCG00000016877	NNT	TCONS_00157803,TCONS_00152263
ENSSSCG00000010640	NRAP	TCONS_00118941
ENSSSCG00000032819	QPCTL	TCONS_00271337
ENSSSCG00000005057	FBXO34	TCONS_00021848
ENSSSCG00000000105	KDELR3	TCONS_00258249
ENSSSCG00000017902	CAMTA2	TCONS_00072104,TCONS_00072109,TCONS_00072112,TCONS_00072111,TCONS_00072095,TCONS_00072107
ENSSSCG00000005471	SNX30	TCONS_00045339
ENSSSCG00000038292	--	TCONS_00284293,TCONS_00284292
ENSSSCG00000001232	--	TCONS_00305730,TCONS_00305731,TCONS_00305728
ENSSSCG00000040157	AP3D1	TCONS_00200789
ENSSSCG00000017904	ENO3	TCONS_00072104,TCONS_00072109,TCONS_00072112,TCONS_00072111,TCONS_00072095,TCONS_00072107
ENSSSCG00000038785	CA7	TCONS_00269210
ENSSSCG00000040989	GPRC5C	TCONS_00068405
ENSSSCG00000033811	CBFB	TCONS_00269210
ENSSSCG00000001229	--	TCONS_00305730,TCONS_00305731,TCONS_00305728
ENSSSCG00000006204	PPP1R42	TCONS_00242877
ENSSSCG00000024873	PCDHB6	TCONS_00192874
ENSSSCG00000025703	REV3L	TCONS_00014237
ENSSSCG00000034386	ATP2A2	TCONS_00121958
ENSSSCG00000034897	--	TCONS_00344959,TCONS_00344988
ENSSSCG00000036268	--	TCONS_00209432
ENSSSCG00000005427	FKTN	TCONS_00026174
ENSSSCG00000040054	IFN-OMEGA-7	TCONS_00022880
ENSSSCG00000036067	PDP2	TCONS_00269210
ENSSSCG00000040714	RSPH6A	TCONS_00271337
ENSSSCG00000036388	--	TCONS_00145504
ENSSSCG00000039580	FOXJ2	TCONS_00253677
ENSSSCG00000015343	MIOS	TCONS_00349390
ENSSSCG00000040956	--	TCONS_00192874
ENSSSCG00000038721	PATE2	TCONS_00347239
ENSSSCG00000011324	--	TCONS_00096631
ENSSSCG00000003144	BAX	TCONS_00285664
ENSSSCG00000006742	MAB21L3	TCONS_00246183
ENSSSCG00000040459	RWDD2B	TCONS_00093995
ENSSSCG00000017191	SRP68	TCONS_00068211
ENSSSCG00000006232	RAB2A	TCONS_00243362
ENSSSCG00000001818	FES	TCONS_00298906,TCONS_00298905
ENSSSCG00000037797	IFN-ALPHA-17	TCONS_00022880
ENSSSCG00000033822	THRSP	TCONS_00332497
ENSSSCG00000025194	ZSWIM6	TCONS_00153109
ENSSSCG00000015512	PAPPA2	TCONS_00340426
ENSSSCG00000010780	CYP2E1	TCONS_00130233
ENSSSCG00000014577	TMEM9B	TCONS_00342289
ENSSSCG00000002990	CNTD2	TCONS_00284802
ENSSSCG00000011692	ZIC1	TCONS_00101305
ENSSSCG00000023903	ATP5ME	TCONS_00313035,TCONS_00313031,TCONS_00313032,TCONS_00313033
ENSSSCG00000033254	IFN-ALPHA-13	TCONS_00041920
ENSSSCG00000014834	UCP3	TCONS_00332210,TCONS_00332212,TCONS_00332206
ENSSSCG00000033702	SBSN	TCONS_00284293,TCONS_00284292
ENSSSCG00000008229	SFTPB	TCONS_00212231
ENSSSCG00000029066	--	TCONS_00052274
ENSSSCG00000037042	--	TCONS_00016282
ENSSSCG00000000278	--	TCONS_00250279
ENSSSCG00000035234	--	TCONS_00088731
ENSSSCG00000014994	PDGFD	TCONS_00334032
ENSSSCG00000027371	PCDHGC4	TCONS_00192874
ENSSSCG00000040581	CISH	TCONS_00097121
ENSSSCG00000002829	MMP2	TCONS_00269553
ENSSSCG00000037239	--	TCONS_00224074
ENSSSCG00000028204	TREH	TCONS_00334980
ENSSSCG00000038841	--	TCONS_00130233
ENSSSCG00000026724	PLBD1	TCONS_00262051
ENSSSCG00000000764	HDHD5	TCONS_00254291,TCONS_00254283
ENSSSCG00000031959	CAPSL	TCONS_00151718
ENSSSCG00000021793	SMIM14	TCONS_00314541,TCONS_00314537
ENSSSCG00000002703	TERF2IP	TCONS_00281566
ENSSSCG00000032418	--	TCONS_00152263
ENSSSCG00000035371	--	TCONS_00163200
ENSSSCG00000034515	--	TCONS_00091046
ENSSSCG00000034540	--	TCONS_00271977
ENSSSCG00000006202	CSPP1	TCONS_00242877
ENSSSCG00000035739	SLC26A1	TCONS_00313089
ENSSSCG00000001710	RUNX2	TCONS_00298149
ENSSSCG00000008789	WDR19	TCONS_00314537
ENSSSCG00000036005	CNEP1R1	TCONS_00269738
XLOC_013770	XLOC_013770	TCONS_00017209
ENSSSCG00000001235	TRIM15	TCONS_00305730,TCONS_00305731,TCONS_00305728
ENSSSCG00000021067	BLVRB	TCONS_00270892
ENSSSCG00000036915	--	TCONS_00072104,TCONS_00072109,TCONS_00072112,TCONS_00072111,TCONS_00072095,TCONS_00072107
ENSSSCG00000023280	SULT2B1	TCONS_00271582
ENSSSCG00000037708	--	TCONS_00022880
ENSSSCG00000021343	ZEB2	TCONS_00141570,TCONS_00141572
ENSSSCG00000009786	HIP1R	TCONS_00121752
ENSSSCG00000035531	--	TCONS_00253677
ENSSSCG00000023918	SLC9C1	TCONS_00091046
ENSSSCG00000008464	MTA3	ENSSSCT00000042440
ENSSSCG00000029151	RASIP1	TCONS_00271582
ENSSSCG00000030095	ZBTB16	TCONS_00346200
ENSSSCG00000038264	--	TCONS_00285681
ENSSSCG00000005152	IFN-DELTA-1	TCONS_00041920
ENSSSCG00000009820	GPN3	TCONS_00121958
ENSSSCG00000009775	CDK2AP1	TCONS_00112230
ENSSSCG00000030337	NYAP1	TCONS_00218672
ENSSSCG00000039066	--	TCONS_00224074
ENSSSCG00000033513	--	TCONS_00224074
ENSSSCG00000017900	KIF1C	TCONS_00072104,TCONS_00072109,TCONS_00072112,TCONS_00072111,TCONS_00072095,TCONS_00072107
ENSSSCG00000006391	ATP1A2	TCONS_00234559
ENSSSCG00000023495	PITHD1	TCONS_00274442
ENSSSCG00000035436	HAMP	TCONS_00284263
ENSSSCG00000017197	FBF1	TCONS_00073944
ENSSSCG00000021289	GAK	TCONS_00313089
ENSSSCG00000002506	VRK1	TCONS_00303696
ENSSSCG00000001959	CFL2	TCONS_00299872
ENSSSCG00000014379	PCDHB2	TCONS_00192874
ENSSSCG00000012525	BEX1	TCONS_00359914
ENSSSCG00000025440	ELOA	TCONS_00274442
ENSSSCG00000016834	LMBRD2	TCONS_00151718
ENSSSCG00000005452	C9orf152	TCONS_00026431
ENSSSCG00000035718	--	TCONS_00068173
ENSSSCG00000002707	GABARAPL2	TCONS_00281566
ENSSSCG00000032125	--	TCONS_00276446
ENSSSCG00000033506	KCTD21	TCONS_00332497
ENSSSCG00000033753	UBXN2A	TCONS_00227053
ENSSSCG00000015926	ABCB11	TCONS_00135181
ENSSSCG00000006231	CHD7	TCONS_00243362,TCONS_00233375,TCONS_00233373,TCONS_00233371
ENSSSCG00000024970	ETV3	TCONS_00234884
ENSSSCG00000014554	--	TCONS_00193844
ENSSSCG00000034700	--	TCONS_00026519
ENSSSCG00000021672	WBP2	TCONS_00073944
ENSSSCG00000009783	OGFOD2	TCONS_00121752
ENSSSCG00000000274	PCBP2	TCONS_00250279
ENSSSCG00000039488	SPON2	TCONS_00313089
ENSSSCG00000023556	SUPT5H	TCONS_00270825
ENSSSCG00000040204	CTXN2	TCONS_00017209
ENSSSCG00000025134	FAM171B	TCONS_00147204
XLOC_256854	XLOC_256854	TCONS_00334710,TCONS_00334725
ENSSSCG00000017203	GALK1	TCONS_00073944
ENSSSCG00000009774	C12orf65	TCONS_00112230
ENSSSCG00000029240	KCNMB3	TCONS_00103362
ENSSSCG00000039287	CLEC12A	TCONS_00253531,TCONS_00262340
ENSSSCG00000015596	FAM71A	TCONS_00341690
ENSSSCG00000033642	--	TCONS_00170538
ENSSSCG00000037761	--	TCONS_00192874
ENSSSCG00000000273	--	TCONS_00250279
ENSSSCG00000003046	RABAC1	TCONS_00271045
ENSSSCG00000024913	HYLS1	TCONS_00347239
ENSSSCG00000033656	--	TCONS_00006581
ENSSSCG00000037404	DRGX	TCONS_00126322
ENSSSCG00000012621	UBE2A	TCONS_00369161
ENSSSCG00000002883	--	TCONS_00284293,TCONS_00284292
ENSSSCG00000003159	KCNA7	TCONS_00285681,TCONS_00285664
ENSSSCG00000001709	SUPT3H	TCONS_00298149
ENSSSCG00000017907	PFN1	TCONS_00072104,TCONS_00072109,TCONS_00072112,TCONS_00072111,TCONS_00072095,TCONS_00072107
ENSSSCG00000028048	ARHGEF15	TCONS_00078359
ENSSSCG00000021504	IFN-ALPHAOMEGA	TCONS_00041920
ENSSSCG00000023971	H3F3A	TCONS_00048448
ENSSSCG00000023880	RRP8	TCONS_00331793
ENSSSCG00000017982	HES7	TCONS_00078359
ENSSSCG00000036964	FAM83H	TCONS_00228476
ENSSSCG00000009784	ABCB9	TCONS_00121752
ENSSSCG00000033216	HRK	TCONS_00112666
ENSSSCG00000013839	RASAL3	TCONS_00199154
ENSSSCG00000021285	RNF216	TCONS_00207580
ENSSSCG00000017908	GP1BA	TCONS_00072104,TCONS_00072109,TCONS_00072112,TCONS_00072111,TCONS_00072095,TCONS_00072107
ENSSSCG00000005743	VAV2	TCONS_00027967,TCONS_00027968
ENSSSCG00000002266	CHD2	TCONS_00301613
ENSSSCG00000034321	TP53INP1	TCONS_00231420,TCONS_00231428,TCONS_00231411
ENSSSCG00000009569	PSPC1	TCONS_00061725
ENSSSCG00000030739	--	TCONS_00369161
ENSSSCG00000011693	ZIC4	TCONS_00101305
ENSSSCG00000032874	--	TCONS_00343295,TCONS_00343293
ENSSSCG00000033120	PALM2	TCONS_00026431
ENSSSCG00000023792	--	TCONS_00285681,TCONS_00285664
ENSSSCG00000025830	NUP93	TCONS_00282354
ENSSSCG00000028168	TAF7	TCONS_00192874
ENSSSCG00000005952	LRRC6	TCONS_00228940
ENSSSCG00000029385	LIAS	TCONS_00314541,TCONS_00314537
ENSSSCG00000002983	LGALS13	TCONS_00270825
ENSSSCG00000033272	--	TCONS_00172347
ENSSSCG00000024693	MRPL17	TCONS_00331793
ENSSSCG00000020824	--	TCONS_00151718
ENSSSCG00000032178	--	TCONS_00142191
ENSSSCG00000032412	--	TCONS_00000773,TCONS_00000771,TCONS_00000767,TCONS_00000772
ENSSSCG00000037694	--	TCONS_00224074
ENSSSCG00000040576	--	TCONS_00239680,TCONS_00229788
ENSSSCG00000000502	CNOT2	TCONS_00260319
ENSSSCG00000031331	--	TCONS_00193806
ENSSSCG00000017797	SLC6A4	TCONS_00071554
ENSSSCG00000022820	VAMP8	TCONS_00212231
ENSSSCG00000030318	SDHC	TCONS_00244588
ENSSSCG00000037268	APCS	TCONS_00234642
ENSSSCG00000033500	--	TCONS_00271337
ENSSSCG00000007811	LAT	TCONS_00209262
ENSSSCG00000017720	CCL1	TCONS_00071101
ENSSSCG00000033027	CIAO2B	TCONS_00269210
ENSSSCG00000010652	FAM160B1	TCONS_00119031
ENSSSCG00000012622	CXorf56	TCONS_00369161
ENSSSCG00000007665	--	TCONS_00218672
ENSSSCG00000038443	ZNF639	TCONS_00103362
ENSSSCG00000007669	GNB2	TCONS_00218672
ENSSSCG00000016033	GULP1	TCONS_00136843
ENSSSCG00000005749	BRD3	TCONS_00027967,TCONS_00027968
ENSSSCG00000005426	FSD1L	TCONS_00026174
ENSSSCG00000023436	--	TCONS_00003354
ENSSSCG00000022849	IL2RA	TCONS_00056263
ENSSSCG00000002884	LSR	TCONS_00284263
ENSSSCG00000014887	ALG8	TCONS_00332497
ENSSSCG00000008590	MFSD2B	TCONS_00227053
ENSSSCG00000005203	IL33	TCONS_00042597
ENSSSCG00000001821	UNC45A	TCONS_00298906,TCONS_00298905
ENSSSCG00000003042	--	TCONS_00271045
ENSSSCG00000008735	BOD1L1	TCONS_00313599
ENSSSCG00000015329	PPP1R9A	TCONS_00349265
ENSSSCG00000014088	IQGAP2	TCONS_00201593
ENSSSCG00000014918	--	TCONS_00344988
ENSSSCG00000014316	TGFBI	TCONS_00205823
ENSSSCG00000000649	CLEC1A	TCONS_00253531,TCONS_00262340
ENSSSCG00000039775	--	TCONS_00269738
ENSSSCG00000013370	--	TCONS_00197570
ENSSSCG00000024578	PHLDB1	TCONS_00334980
ENSSSCG00000037983	--	TCONS_00192874
ENSSSCG00000001537	ZNF76	TCONS_00306624
ENSSSCG00000040012	TMEM147	TCONS_00284293,TCONS_00284292
ENSSSCG00000037697	MGP	TCONS_00262051
ENSSSCG00000017834	--	TCONS_00077752
ENSSSCG00000024051	--	TCONS_00093995
ENSSSCG00000004046	PNLDC1	TCONS_00028389,TCONS_00028388
ENSSSCG00000036441	PMP2	TCONS_00242105
ENSSSCG00000011415	MAPKAPK3	TCONS_00097121
ENSSSCG00000039916	BHMG1	TCONS_00271337
ENSSSCG00000024912	WDR5	TCONS_00027967,TCONS_00027968
ENSSSCG00000008378	FAM161A	TCONS_00224074
ENSSSCG00000032258	--	TCONS_00327924
ENSSSCG00000000097	--	TCONS_00258249
ENSSSCG00000003160	NTF4	TCONS_00285681,TCONS_00285664
ENSSSCG00000005059	TBPL2	TCONS_00021848
ENSSSCG00000007667	LRCH4	TCONS_00218672
ENSSSCG00000038423	GLA	TCONS_00359802
ENSSSCG00000015498	RC3H1	TCONS_00340242
ENSSSCG00000014630	CNGA4	TCONS_00331856
ENSSSCG00000031081	--	TCONS_00234642
ENSSSCG00000002987	--	TCONS_00270825
ENSSSCG00000004047	MRPL18	TCONS_00028389,TCONS_00028388
ENSSSCG00000032276	--	TCONS_00062508,TCONS_00062520,TCONS_00062515
ENSSSCG00000011592	PLXND1	TCONS_00099943
ENSSSCG00000025179	NECAP1	TCONS_00253677
ENSSSCG00000004662	SLC24A5	TCONS_00017209
ENSSSCG00000008475	MAP4K3	TCONS_00225856
ENSSSCG00000002888	GAPDHS	TCONS_00284293,TCONS_00284292
ENSSSCG00000017187	FOXJ1	TCONS_00068211
ENSSSCG00000024161	--	TCONS_00305730,TCONS_00305731,TCONS_00305728
ENSSSCG00000011959	ABI3BP	TCONS_00091900
ENSSSCG00000023423	UBALD2	TCONS_00068211
ENSSSCG00000017254	MAP2K6	TCONS_00074283
ENSSSCG00000002709	--	TCONS_00281566
ENSSSCG00000004786	--	TCONS_00037345
ENSSSCG00000003091	IRF2BP1	TCONS_00271337
ENSSSCG00000036430	--	TCONS_00152263
ENSSSCG00000013836	--	TCONS_00199154
ENSSSCG00000000608	--	TCONS_00262051
ENSSSCG00000006403	CRP	TCONS_00234642
ENSSSCG00000007807	CD19	TCONS_00209262
ENSSSCG00000014558	SIRT3	TCONS_00193844
ENSSSCG00000036348	PCDHB15	TCONS_00192874
ENSSSCG00000036334	--	TCONS_00003354
ENSSSCG00000020858	KIF13A	TCONS_00304801
ENSSSCG00000013367	GTF2H1	TCONS_00197570
ENSSSCG00000009051	IL15	TCONS_00326535
ENSSSCG00000017794	EFCAB5	TCONS_00071554
ENSSSCG00000036177	--	TCONS_00260425
ENSSSCG00000035294	--	TCONS_00041920
ENSSSCG00000009782	ARL6IP4	TCONS_00121752
ENSSSCG00000002991	TTC9B	TCONS_00284802
ENSSSCG00000025326	TMEM243	TCONS_00338733
ENSSSCG00000009330	ALOX5AP	TCONS_00062508,TCONS_00062520,TCONS_00062515
ENSSSCG00000039085	--	TCONS_00110212
ENSSSCG00000017178	SPHK1	TCONS_00068173
ENSSSCG00000005425	SLC44A1	TCONS_00026174
ENSSSCG00000034987	IQANK1	TCONS_00228476
ENSSSCG00000031172	--	TCONS_00293441
ENSSSCG00000004049	ACAT2	TCONS_00028389
ENSSSCG00000039747	--	TCONS_00267871
ENSSSCG00000032551	FAM240A	TCONS_00096631
ENSSSCG00000035767	--	TCONS_00271337
ENSSSCG00000028889	VPS37B	TCONS_00121752
XLOC_179952	XLOC_179952	TCONS_00242877
ENSSSCG00000025126	LGI4	TCONS_00284263
ENSSSCG00000023395	TDGF1	TCONS_00096631
ENSSSCG00000039065	IFN-ALPHA-16	TCONS_00041920
ENSSSCG00000038857	TMIE	TCONS_00096631
ENSSSCG00000034102	DGAT2	TCONS_00343295,TCONS_00343293
ENSSSCG00000022227	BRD4	TCONS_00199154
ENSSSCG00000038569	ARMCX1	TCONS_00359802
ENSSSCG00000030435	USP39	TCONS_00212231
ENSSSCG00000013838	AKAP8L	TCONS_00199154
ENSSSCG00000038608	--	TCONS_00142191
ENSSSCG00000029393	CENPJ	TCONS_00061725
ENSSSCG00000014380	--	TCONS_00192874
ENSSSCG00000006358	NDUFS2	TCONS_00244588
ENSSSCG00000001234	TRIM10	TCONS_00305730,TCONS_00305731,TCONS_00305728
ENSSSCG00000037947	--	TCONS_00276446
ENSSSCG00000003049	--	TCONS_00271045
ENSSSCG00000039623	--	TCONS_00022880
ENSSSCG00000022845	PJA2	TCONS_00190171
ENSSSCG00000005465	SUSD1	TCONS_00026519
ENSSSCG00000006948	MROH6	TCONS_00228476
ENSSSCG00000003367	--	TCONS_00269210
ENSSSCG00000017235	--	TCONS_00068405
ENSSSCG00000029189	DCHS1	TCONS_00331793
ENSSSCG00000031899	JSRP1	TCONS_00200789
ENSSSCG00000024497	HTR3A	TCONS_00346200
ENSSSCG00000000910	CRADD	TCONS_00264784
ENSSSCG00000011192	HACL1	TCONS_00079103
ENSSSCG00000006203	COPS5	TCONS_00242877
ENSSSCG00000036830	--	TCONS_00342289
ENSSSCG00000028911	COLQ	TCONS_00079103
ENSSSCG00000005658	--	TCONS_00046302
ENSSSCG00000040151	SMIM3	TCONS_00193806
ENSSSCG00000031761	--	TCONS_00022880
ENSSSCG00000014633	CAVIN3	TCONS_00331856
ENSSSCG00000038234	TMEM175	TCONS_00313089
ENSSSCG00000040246	IFN-DELTA-11	TCONS_00041920
ENSSSCG00000023191	LYPLA2	TCONS_00274442
ENSSSCG00000011013	WAC	TCONS_00050025
ENSSSCG00000001233	TRIM26	TCONS_00305730,TCONS_00305731,TCONS_00305728
ENSSSCG00000009821	ARPC3	TCONS_00121958
ENSSSCG00000011160	ADARB2	TCONS_00052274
ENSSSCG00000037170	POMP	TCONS_00062264,TCONS_00062265
ENSSSCG00000028952	SLC10A6	TCONS_00321144
ENSSSCG00000034371	--	TCONS_00070959
ENSSSCG00000005453	--	TCONS_00026431
ENSSSCG00000003040	ARHGEF1	TCONS_00271045
ENSSSCG00000008232	RNF181	TCONS_00212231
ENSSSCG00000038478	HEATR6	TCONS_00070959
ENSSSCG00000038091	--	TCONS_00121958
ENSSSCG00000026655	PTPN13	TCONS_00321144
ENSSSCG00000014557	RIC8A	TCONS_00193844
ENSSSCG00000005467	HSDL2	TCONS_00026519
ENSSSCG00000037750	IFN-DELTA-3	TCONS_00022880
ENSSSCG00000037358	--	TCONS_00197570
ENSSSCG00000009331	MEDAG	TCONS_00062520,TCONS_00062515
ENSSSCG00000017237	CD300LB	TCONS_00068405
ENSSSCG00000030005	LGALSL	TCONS_00213558
ENSSSCG00000037444	--	TCONS_00157830
ENSSSCG00000000275	MAP3K12	TCONS_00250279
ENSSSCG00000028065	USPL1	TCONS_00062508
ENSSSCG00000011162	LARP4B	TCONS_00052274
ENSSSCG00000009862	RNFT2	TCONS_00112666
ENSSSCG00000016932	DEPDC1B	TCONS_00158952
ENSSSCG00000024268	--	TCONS_00096631
ENSSSCG00000040425	YRDC	TCONS_00275432
ENSSSCG00000038917	ATXN1L	TCONS_00281810
ENSSSCG00000036465	--	TCONS_00000583,TCONS_00000582
ENSSSCG00000017932	ASGR2	TCONS_00078176,TCONS_00078178
ENSSSCG00000028124	SNRPN	TCONS_00006581
ENSSSCG00000040262	--	TCONS_00250279
ENSSSCG00000014570	NRIP3	TCONS_00342289
ENSSSCG00000005055	LGALS3	TCONS_00021848
ENSSSCG00000038506	--	TCONS_00342048
ENSSSCG00000006355	APOA2	TCONS_00244588
ENSSSCG00000039499	--	TCONS_00104599
ENSSSCG00000026742	BTK	TCONS_00359802
ENSSSCG00000006392	IGSF8	TCONS_00234559
ENSSSCG00000031785	--	TCONS_00142191
ENSSSCG00000025818	IL9	TCONS_00205823
ENSSSCG00000000095	GTPBP1	TCONS_00258249
ENSSSCG00000017913	PSMB6	TCONS_00072104,TCONS_00072109,TCONS_00072112,TCONS_00072111,TCONS_00072095
ENSSSCG00000014860	MAP6	TCONS_00343295,TCONS_00343293
ENSSSCG00000039555	JOSD1	TCONS_00258249
ENSSSCG00000008646	RNF144A	TCONS_00227956
ENSSSCG00000017928	--	TCONS_00078176,TCONS_00078178
ENSSSCG00000009319	PAN3	TCONS_00062213
ENSSSCG00000000276	TARBP2	TCONS_00250279
ENSSSCG00000017723	CCL2	TCONS_00071101
ENSSSCG00000016027	ITGAV	TCONS_00147204
ENSSSCG00000008587	SF3B6	TCONS_00227053
ENSSSCG00000009779	MPHOSPH9	TCONS_00112230
ENSSSCG00000037456	--	TCONS_00000773,TCONS_00000771,TCONS_00000767,TCONS_00000772
ENSSSCG00000006461	ARHGEF11	TCONS_00234884
ENSSSCG00000040279	--	TCONS_00281810
ENSSSCG00000026203	NXPE4	TCONS_00334710,TCONS_00334725
ENSSSCG00000009860	FBXW8	TCONS_00112666
ENSSSCG00000014915	EED	TCONS_00344959
ENSSSCG00000024305	MT3	TCONS_00282354
ENSSSCG00000023936	MYRFL	TCONS_00260319
ENSSSCG00000022961	CLMP	TCONS_00335260
ENSSSCG00000011802	KNG1	TCONS_00088731
ENSSSCG00000005466	PTBP3	TCONS_00026519
ENSSSCG00000040746	LRP2	TCONS_00135181
ENSSSCG00000035961	--	TCONS_00103362
ENSSSCG00000016322	ACKR3	TCONS_00140169
ENSSSCG00000017927	--	TCONS_00078176,TCONS_00078178
ENSSSCG00000031149	IFN-ALPHA-15	TCONS_00041920
ENSSSCG00000031188	C1orf185	TCONS_00293441
ENSSSCG00000014831	PAAF1	TCONS_00332210,TCONS_00332212,TCONS_00332206
ENSSSCG00000017205	SAP30BP	TCONS_00073944
ENSSSCG00000014559	PSMD13	TCONS_00193844
ENSSSCG00000026960	--	TCONS_00016710
ENSSSCG00000039285	MFN1	TCONS_00103362
ENSSSCG00000023957	CFAP126	TCONS_00244588
ENSSSCG00000028036	MAP3K10	TCONS_00284802
ENSSSCG00000034868	--	TCONS_00078359
ENSSSCG00000039880	--	TCONS_00253531,TCONS_00262340
ENSSSCG00000030497	YAE1	ENSSSCT00000061547
ENSSSCG00000016030	ZSWIM2	TCONS_00147204
ENSSSCG00000003901	FAAH	TCONS_00293743
ENSSSCG00000039946	CD34	TCONS_00342048
ENSSSCG00000033089	--	TCONS_00331793
ENSSSCG00000014917	CCDC81	TCONS_00344988
ENSSSCG00000015493	SERPINC1	TCONS_00340242
ENSSSCG00000032808	--	TCONS_00313089
ENSSSCG00000033853	--	TCONS_00234559
ENSSSCG00000031086	--	TCONS_00285681,TCONS_00285664
ENSSSCG00000000648	CLEC7A	TCONS_00253531,TCONS_00262340
ENSSSCG00000011193	BTD	TCONS_00079103
ENSSSCG00000028602	GTPBP4	TCONS_00052274
ENSSSCG00000008589	WDCP	TCONS_00227053
ENSSSCG00000038038	SBK1	TCONS_00209262
ENSSSCG00000025164	TSC22D4	TCONS_00218672
ENSSSCG00000014919	ME3	TCONS_00344988
ENSSSCG00000009781	PITPNM2	TCONS_00121752,TCONS_00112230
XLOC_200642	XLOC_200642	TCONS_00260319
ENSSSCG00000037417	--	TCONS_00000583,TCONS_00000582
ENSSSCG00000002464	PRIMA1	ENSSSCT00000065663
ENSSSCG00000036241	--	TCONS_00304801
ENSSSCG00000030300	--	TCONS_00282354
ENSSSCG00000031087	--	TCONS_00070959
ENSSSCG00000036516	--	TCONS_00192874
ENSSSCG00000024476	CES3	TCONS_00269210
ENSSSCG00000040502	IFN-OMEGA-3	TCONS_00022880
ENSSSCG00000036523	TMEM121B	TCONS_00254291,TCONS_00254283
ENSSSCG00000036925	OR9A4	TCONS_00172881
ENSSSCG00000037922	--	TCONS_00359802
ENSSSCG00000029623	--	TCONS_00093995
ENSSSCG00000039540	--	TCONS_00367514
ENSSSCG00000015930	DHRS9	TCONS_00135181
ENSSSCG00000005661	ENDOG	TCONS_00046302
ENSSSCG00000024911	--	TCONS_00282354
ENSSSCG00000005149	--	TCONS_00022880
ENSSSCG00000028724	--	TCONS_00093995
ENSSSCG00000003093	SYMPK	TCONS_00271337
ENSSSCG00000039633	--	TCONS_00005964,TCONS_00005969,TCONS_00005905
ENSSSCG00000000277	NPFF	TCONS_00250279
ENSSSCG00000033135	VAMP5	TCONS_00212231
ENSSSCG00000038418	--	TCONS_00253677
ENSSSCG00000009377	THSD1	TCONS_00063515
ENSSSCG00000023861	PFAS	TCONS_00078359
ENSSSCG00000012623	SLC25A5	TCONS_00369161
ENSSSCG00000001572	FGD2	TCONS_00297605
ENSSSCG00000007718	CLDN4	TCONS_00208370
ENSSSCG00000035218	ADA2	TCONS_00254291,TCONS_00254283
ENSSSCG00000004389	--	TCONS_00014072
ENSSSCG00000002828	LPCAT2	TCONS_00269553
ENSSSCG00000014561	NLRP6	TCONS_00193844
ENSSSCG00000034974	--	TCONS_00234642
ENSSSCG00000001819	MAN2A2	TCONS_00298906,TCONS_00298905
ENSSSCG00000017981	ALOXE3	TCONS_00078359
ENSSSCG00000009050	INPP4B	TCONS_00326482
ENSSSCG00000003044	LYPD4	TCONS_00271045
ENSSSCG00000025560	PGLYRP2	TCONS_00199154
ENSSSCG00000035060	--	TCONS_00319173
ENSSSCG00000023231	RBM22	TCONS_00193806
ENSSSCG00000017176	--	TCONS_00068173
ENSSSCG00000036339	FAM126B	TCONS_00148400
ENSSSCG00000006395	--	TCONS_00234559
