# Supplementary material for: The Role of lncRNAs in Pig Muscle in Response to Cold Exposure
Source: Genes (Basel). 2023 Sep 30;14(10):1901. doi: 10.3390/genes14101901 (PMC10606478; doi:10.3390/genes14101901)
Supplement: Supplementary file 1 [file genes-14-01901-s001.zip › Table S7 DElncRNA co-expression gene of cold acclimation group.xlsx]

## Sheet: 1
Table S7 DElncRNA co-expression gene of cold acclimation group
gene ID	Gene	DE lncRNA
ENSSSCG00000024692	RRBP1	TCONS_00325477
ENSSSCG00000039222	--	TCONS_00298149,TCONS_00170642,TCONS_00006581,TCONS_00197570,TCONS_00342048,TCONS_00253677,TCONS_00000772,TCONS_00000771,TCONS_00112666,TCONS_00028389,TCONS_00028388,TCONS_00227688,TCONS_00172347,TCONS_00325477,TCONS_00365514,TCONS_00163245,TCONS_00234642,TCONS_00093995,TCONS_00005964,TCONS_00135181,TCONS_00056396,TCONS_00005905,TCONS_00026519,TCONS_00104599,TCONS_00234884,TCONS_00334980,TCONS_000…
ENSSSCG00000029348	THAP6	TCONS_00073944
ENSSSCG00000040172	THSD7B	TCONS_00253289,TCONS_00329293,TCONS_00269738
ENSSSCG00000027967	IGSF6	TCONS_00298149,TCONS_00170642,TCONS_00006581,TCONS_00197570,TCONS_00342048,TCONS_00253677,TCONS_00000772,TCONS_00000771,TCONS_00112666,TCONS_00000767,TCONS_00028389,TCONS_00028388,TCONS_00227688,TCONS_00172347,TCONS_00325477,TCONS_00365514,TCONS_00163245,TCONS_00234642,TCONS_00093995,TCONS_00005964,TCONS_00135181,TCONS_00056396,TCONS_00005905,TCONS_00026519,TCONS_00000452,TCONS_00104599,TCONS_002…
ENSSSCG00000039419	SLCO4A1	TCONS_00325477,TCONS_00097121,TCONS_00026519,TCONS_00338335,TCONS_00151718,TCONS_00233371
ENSSSCG00000027480	KLF10	TCONS_00301613
ENSSSCG00000009745	ADGRD1	TCONS_00072104
ENSSSCG00000000789	CNTN1	TCONS_00342289,TCONS_00313031,TCONS_00313032,TCONS_00067334,TCONS_00070959,TCONS_00313035,TCONS_00313033,TCONS_00088731,TCONS_00151008,TCONS_00284263,TCONS_00261888,TCONS_00241513,TCONS_00241512,TCONS_00241511,ENSSSCT00000042440,TCONS_00261889,TCONS_00261590,TCONS_00173232,TCONS_00264784,TCONS_00262340,TCONS_00016710,TCONS_00137444,TCONS_00091046
ENSSSCG00000015368	HDAC9	TCONS_00298149,TCONS_00170642,TCONS_00358487,TCONS_00006581,TCONS_00091900,TCONS_00197570,TCONS_00342048,TCONS_00253677,TCONS_00000772,TCONS_00000771,TCONS_00112666,TCONS_00000767,TCONS_00028389,TCONS_00028388,TCONS_00227688,TCONS_00172347,TCONS_00325477,TCONS_00097121,TCONS_00365514,TCONS_00365512,TCONS_00163245,TCONS_00234642,TCONS_00093995,TCONS_00172881,TCONS_00005964,TCONS_00135181,TCONS_000…
ENSSSCG00000007423	UBE2C	TCONS_00298149,TCONS_00170642,TCONS_00358487,TCONS_00006581,TCONS_00091900,TCONS_00197570,TCONS_00342048,TCONS_00253677,TCONS_00000772,TCONS_00000771,TCONS_00112666,TCONS_00000767,TCONS_00028389,TCONS_00028388,TCONS_00227688,TCONS_00172347,TCONS_00325477,TCONS_00365514,TCONS_00365512,TCONS_00163245,TCONS_00234642,TCONS_00093995,TCONS_00172881,TCONS_00005964,TCONS_00135181,TCONS_00056396,TCONS_000…
ENSSSCG00000010755	PTPRE	TCONS_00325477,TCONS_00097121,TCONS_00026519,TCONS_00338335,TCONS_00233371
ENSSSCG00000024311	CCR2	TCONS_00325477,TCONS_00026519,TCONS_00233371
ENSSSCG00000003485	RCC2	TCONS_00338335
ENSSSCG00000007605	TMEM130	TCONS_00054850,TCONS_00212231,TCONS_00302938,TCONS_00052127,TCONS_00349982,TCONS_00254291,TCONS_00078176,TCONS_00339334,TCONS_00331793,TCONS_00271045,TCONS_00192874,TCONS_00111369,TCONS_00045339,TCONS_00104232,TCONS_00005969,TCONS_00233834,TCONS_00062265,TCONS_00341690,TCONS_00359914,TCONS_00276446,TCONS_00254283
ENSSSCG00000033065	--	TCONS_00298149,TCONS_00170642,TCONS_00358487,TCONS_00006581,TCONS_00091900,TCONS_00197570,TCONS_00342048,TCONS_00253677,TCONS_00000772,TCONS_00000771,TCONS_00112666,TCONS_00000767,TCONS_00028389,TCONS_00028388,TCONS_00227688,TCONS_00172347,TCONS_00325477,TCONS_00365514,TCONS_00365512,TCONS_00163245,TCONS_00234642,TCONS_00093995,TCONS_00172881,TCONS_00005964,TCONS_00135181,TCONS_00056396,TCONS_000…
ENSSSCG00000008769	--	TCONS_00298149,TCONS_00170642,TCONS_00358487,TCONS_00006581,TCONS_00091900,TCONS_00197570,TCONS_00342048,TCONS_00253677,TCONS_00000772,TCONS_00000771,TCONS_00112666,TCONS_00000767,TCONS_00028389,TCONS_00028388,TCONS_00227688,TCONS_00172347,TCONS_00325477,TCONS_00097121,TCONS_00365514,TCONS_00365512,TCONS_00163245,TCONS_00234642,TCONS_00093995,TCONS_00172881,TCONS_00005964,TCONS_00135181,TCONS_000…
ENSSSCG00000021909	--	TCONS_00358487,TCONS_00197570,TCONS_00253289,TCONS_00253677,TCONS_00112666,TCONS_00005710,TCONS_00000767,TCONS_00028389,TCONS_00227688,TCONS_00172347,TCONS_00329293,TCONS_00269738,TCONS_00234642,TCONS_00172881,TCONS_00005964,TCONS_00005905,TCONS_00104599,TCONS_00000773,TCONS_00071101,TCONS_00268990,TCONS_00233373
ENSSSCG00000028623	RARRES1	TCONS_00298149,TCONS_00170642,TCONS_00358487,TCONS_00006581,TCONS_00091900,TCONS_00197570,TCONS_00342048,TCONS_00253677,TCONS_00000772,TCONS_00000771,TCONS_00112666,TCONS_00000767,TCONS_00028389,TCONS_00028388,TCONS_00227688,TCONS_00172347,TCONS_00325477,TCONS_00365514,TCONS_00365512,TCONS_00163245,TCONS_00234642,TCONS_00093995,TCONS_00172881,TCONS_00005964,TCONS_00135181,TCONS_00056396,TCONS_000…
ENSSSCG00000028875	HAVCR2	TCONS_00000772,TCONS_00000771,TCONS_00000767,TCONS_00135181,TCONS_00104599,TCONS_00000773,TCONS_00071101
ENSSSCG00000028924	AURKB	TCONS_00298149,TCONS_00170642,TCONS_00006581,TCONS_00197570,TCONS_00342048,TCONS_00253677,TCONS_00000772,TCONS_00000771,TCONS_00112666,TCONS_00000767,TCONS_00028389,TCONS_00028388,TCONS_00227688,TCONS_00172347,TCONS_00325477,TCONS_00365514,TCONS_00163245,TCONS_00234642,TCONS_00093995,TCONS_00172881,TCONS_00005964,TCONS_00135181,TCONS_00056396,TCONS_00005905,TCONS_00000452,TCONS_00104599,TCONS_002…
ENSSSCG00000017466	CCR7	TCONS_00028388,TCONS_00325477,TCONS_00097121,TCONS_00005964,TCONS_00005905,TCONS_00026519,TCONS_00319173,TCONS_00338335,TCONS_00151718,TCONS_00233371
ENSSSCG00000011065	MASTL	TCONS_00253289,TCONS_00026519,TCONS_00338335
ENSSSCG00000022092	CYP7B1	TCONS_00298149,TCONS_00170642,TCONS_00006581,TCONS_00197570,TCONS_00342048,TCONS_00253677,TCONS_00000772,TCONS_00000771,TCONS_00112666,TCONS_00028389,TCONS_00028388,TCONS_00227688,TCONS_00172347,TCONS_00325477,TCONS_00365514,TCONS_00163245,TCONS_00234642,TCONS_00093995,TCONS_00005964,TCONS_00135181,TCONS_00056396,TCONS_00005905,TCONS_00026519,TCONS_00000452,TCONS_00104599,TCONS_00234884,TCONS_003…
ENSSSCG00000012030	CLDN8	TCONS_00264876,TCONS_00068211,TCONS_00233881,TCONS_00115954,TCONS_00340426,TCONS_00270892,TCONS_00130709,TCONS_00313089,TCONS_00016278,TCONS_00326112,TCONS_00258249
ENSSSCG00000004164	MTFR2	TCONS_00298149,TCONS_00170642,TCONS_00358487,TCONS_00006581,TCONS_00197570,TCONS_00342048,TCONS_00253677,TCONS_00000772,TCONS_00000771,TCONS_00112666,TCONS_00000767,TCONS_00028389,TCONS_00028388,TCONS_00227688,TCONS_00172347,TCONS_00325477,TCONS_00097121,TCONS_00365514,TCONS_00163245,TCONS_00234642,TCONS_00093995,TCONS_00172881,TCONS_00005964,TCONS_00135181,TCONS_00056396,TCONS_00005905,TCONS_000…
ENSSSCG00000006138	ATP6V0D2	TCONS_00298149,TCONS_00170642,TCONS_00358487,TCONS_00006581,TCONS_00091900,TCONS_00197570,TCONS_00342048,TCONS_00253677,TCONS_00000772,TCONS_00000771,TCONS_00112666,TCONS_00000767,TCONS_00028389,TCONS_00028388,TCONS_00227688,TCONS_00172347,TCONS_00325477,TCONS_00365514,TCONS_00365512,TCONS_00163245,TCONS_00234642,TCONS_00093995,TCONS_00172881,TCONS_00005964,TCONS_00135181,TCONS_00056396,TCONS_000…
ENSSSCG00000017237	CD300LB	TCONS_00298149,TCONS_00170642,TCONS_00358487,TCONS_00006581,TCONS_00091900,TCONS_00197570,TCONS_00342048,TCONS_00253677,TCONS_00000772,TCONS_00000771,TCONS_00112666,TCONS_00000767,TCONS_00028389,TCONS_00028388,TCONS_00227688,TCONS_00172347,TCONS_00325477,TCONS_00097121,TCONS_00365514,TCONS_00365512,TCONS_00163245,TCONS_00234642,TCONS_00093995,TCONS_00172881,TCONS_00005964,TCONS_00135181,TCONS_000…
ENSSSCG00000007351	FAM83D	TCONS_00197570,TCONS_00112666,TCONS_00028389,TCONS_00028388,TCONS_00227688,TCONS_00325477,TCONS_00005964,TCONS_00005905,TCONS_00026519,TCONS_00338335,TCONS_00151718,TCONS_00233373,TCONS_00233371
ENSSSCG00000007507	PCK1	TCONS_00264780
ENSSSCG00000000050	NAGA	TCONS_00026519,TCONS_00233371
ENSSSCG00000000713	--	TCONS_00298149,TCONS_00091900,TCONS_00325477,TCONS_00097121,TCONS_00151078,TCONS_00365512,TCONS_00172881,TCONS_00005964,TCONS_00071101,TCONS_00319173,TCONS_00233375
ENSSSCG00000035276	GAPT	TCONS_00028388,TCONS_00325477,TCONS_00097121,TCONS_00005964,TCONS_00005905,TCONS_00026519,TCONS_00338335,TCONS_00151718,TCONS_00233371
ENSSSCG00000009232	NKX6-1	TCONS_00306624
ENSSSCG00000004597	AQP9	TCONS_00298149,TCONS_00170642,TCONS_00006581,TCONS_00197570,TCONS_00342048,TCONS_00253677,TCONS_00000772,TCONS_00000771,TCONS_00112666,TCONS_00000767,TCONS_00028389,TCONS_00028388,TCONS_00227688,TCONS_00172347,TCONS_00325477,TCONS_00365514,TCONS_00163245,TCONS_00234642,TCONS_00093995,TCONS_00172881,TCONS_00005964,TCONS_00135181,TCONS_00056396,TCONS_00005905,TCONS_00026519,TCONS_00000452,TCONS_001…
ENSSSCG00000032642	DDX41	TCONS_00325477
ENSSSCG00000008468	PKDCC	TCONS_00298905
ENSSSCG00000017705	CCL5	TCONS_00298149,TCONS_00170642,TCONS_00358487,TCONS_00006581,TCONS_00197570,TCONS_00342048,TCONS_00253677,TCONS_00000772,TCONS_00000771,TCONS_00112666,TCONS_00000767,TCONS_00028389,TCONS_00028388,TCONS_00227688,TCONS_00172347,TCONS_00325477,TCONS_00097121,TCONS_00365514,TCONS_00163245,TCONS_00234642,TCONS_00093995,TCONS_00172881,TCONS_00005964,TCONS_00135181,TCONS_00056396,TCONS_00005905,TCONS_000…
ENSSSCG00000006954	EEF1D	TCONS_00003354
ENSSSCG00000039568	SNAI2	TCONS_00141572,TCONS_00165274
ENSSSCG00000038489	BHLHA15	TCONS_00298149,TCONS_00170642,TCONS_00358487,TCONS_00006581,TCONS_00091900,TCONS_00197570,TCONS_00342048,TCONS_00253677,TCONS_00000772,TCONS_00000771,TCONS_00112666,TCONS_00000767,TCONS_00028389,TCONS_00028388,TCONS_00227688,TCONS_00172347,TCONS_00325477,TCONS_00365514,TCONS_00365512,TCONS_00163245,TCONS_00234642,TCONS_00093995,TCONS_00172881,TCONS_00005964,TCONS_00135181,TCONS_00056396,TCONS_000…
ENSSSCG00000007815	GTF3C1	TCONS_00200789
ENSSSCG00000036049	PEG10	TCONS_00024037
ENSSSCG00000015598	TMEM206	TCONS_00130233,TCONS_00253287,TCONS_00274442
ENSSSCG00000030088	--	TCONS_00298149,TCONS_00170642,TCONS_00358487,TCONS_00006581,TCONS_00091900,TCONS_00197570,TCONS_00342048,TCONS_00253677,TCONS_00000772,TCONS_00000771,TCONS_00112666,TCONS_00000767,TCONS_00028389,TCONS_00028388,TCONS_00227688,TCONS_00172347,TCONS_00325477,TCONS_00097121,TCONS_00365514,TCONS_00163245,TCONS_00234642,TCONS_00093995,TCONS_00172881,TCONS_00005964,TCONS_00135181,TCONS_00056396,TCONS_000…
ENSSSCG00000008874	TMEM144	TCONS_00026519,TCONS_00233371
ENSSSCG00000003983	SMAP2	TCONS_00026519,TCONS_00338335
ENSSSCG00000022478	STK10	TCONS_00097121,TCONS_00026519,TCONS_00338335,TCONS_00233371
ENSSSCG00000034510	ORAI1	TCONS_00097121
ENSSSCG00000013649	ICAM3	TCONS_00298149,TCONS_00170642,TCONS_00358487,TCONS_00006581,TCONS_00091900,TCONS_00197570,TCONS_00342048,TCONS_00253677,TCONS_00000772,TCONS_00000771,TCONS_00112666,TCONS_00000767,TCONS_00028389,TCONS_00028388,TCONS_00227688,TCONS_00172347,TCONS_00325477,TCONS_00365514,TCONS_00365512,TCONS_00163245,TCONS_00234642,TCONS_00093995,TCONS_00172881,TCONS_00005964,TCONS_00135181,TCONS_00056396,TCONS_000…
ENSSSCG00000014324	MYOT	TCONS_00306624
ENSSSCG00000028135	PRTFDC1	TCONS_00275247
ENSSSCG00000029321	--	TCONS_00078178,TCONS_00326482
ENSSSCG00000002877	--	TCONS_00343295
ENSSSCG00000037684	PDYN	TCONS_00298149,TCONS_00170642,TCONS_00006581,TCONS_00197570,TCONS_00342048,TCONS_00253677,TCONS_00000772,TCONS_00000771,TCONS_00112666,TCONS_00000767,TCONS_00028389,TCONS_00028388,TCONS_00227688,TCONS_00172347,TCONS_00325477,TCONS_00097121,TCONS_00365514,TCONS_00163245,TCONS_00234642,TCONS_00093995,TCONS_00172881,TCONS_00005964,TCONS_00135181,TCONS_00056396,TCONS_00005905,TCONS_00026519,TCONS_000…
ENSSSCG00000039864	KLC3	TCONS_00054850,TCONS_00212231,TCONS_00302938,TCONS_00254291,TCONS_00000582,TCONS_00339334,TCONS_00331793,TCONS_00271045,TCONS_00099179,TCONS_00192874,TCONS_00111369,TCONS_00045339,TCONS_00104232,TCONS_00062265,TCONS_00341690,TCONS_00359914,TCONS_00276446,TCONS_00254283
ENSSSCG00000023894	AKNA	TCONS_00097121,TCONS_00026519,TCONS_00338335,TCONS_00233371
ENSSSCG00000001765	ADAMTS7	TCONS_00097121
ENSSSCG00000037559	ACOT11	TCONS_00028388,TCONS_00325477,TCONS_00097121,TCONS_00135181,TCONS_00026519,TCONS_00338335,TCONS_00268990,TCONS_00151718,TCONS_00233371
ENSSSCG00000005614	FAM129B	TCONS_00298149,TCONS_00170642,TCONS_00358487,TCONS_00006581,TCONS_00197570,TCONS_00342048,TCONS_00000772,TCONS_00000771,TCONS_00112666,TCONS_00000767,TCONS_00028389,TCONS_00028388,TCONS_00227688,TCONS_00172347,TCONS_00325477,TCONS_00097121,TCONS_00365514,TCONS_00163245,TCONS_00234642,TCONS_00093995,TCONS_00005964,TCONS_00135181,TCONS_00056396,TCONS_00005905,TCONS_00026519,TCONS_00000452,TCONS_001…
ENSSSCG00000006273	MCM4	TCONS_00298149,TCONS_00170642,TCONS_00006581,TCONS_00197570,TCONS_00342048,TCONS_00253677,TCONS_00000772,TCONS_00028388,TCONS_00227688,TCONS_00325477,TCONS_00365514,TCONS_00163245,TCONS_00093995,TCONS_00005964,TCONS_00135181,TCONS_00056396,TCONS_00005905,TCONS_00026519,TCONS_00234884,TCONS_00334980,TCONS_00071101,TCONS_00319173,TCONS_00151718,TCONS_00233373,TCONS_00233371
ENSSSCG00000025534	CSE1L	TCONS_00319173
ENSSSCG00000038969	--	TCONS_00284802,TCONS_00062515,TCONS_00072104,TCONS_00016282,TCONS_00072095,TCONS_00157830
ENSSSCG00000040625	--	TCONS_00050025
ENSSSCG00000027770	TDRKH	TCONS_00208370
ENSSSCG00000025514	RUFY3	TCONS_00298149,TCONS_00170642,TCONS_00358487,TCONS_00006581,TCONS_00091900,TCONS_00197570,TCONS_00342048,TCONS_00253677,TCONS_00000772,TCONS_00000771,TCONS_00112666,TCONS_00000767,TCONS_00028389,TCONS_00028388,TCONS_00227688,TCONS_00172347,TCONS_00325477,TCONS_00097121,TCONS_00365514,TCONS_00365512,TCONS_00163245,TCONS_00234642,TCONS_00093995,TCONS_00172881,TCONS_00005964,TCONS_00135181,TCONS_000…
ENSSSCG00000031122	HIST1H2BB	TCONS_00298149,TCONS_00170642,TCONS_00006581,TCONS_00197570,TCONS_00342048,TCONS_00253677,TCONS_00000772,TCONS_00000771,TCONS_00112666,TCONS_00000767,TCONS_00028389,TCONS_00028388,TCONS_00227688,TCONS_00172347,TCONS_00325477,TCONS_00365514,TCONS_00163245,TCONS_00234642,TCONS_00093995,TCONS_00172881,TCONS_00005964,TCONS_00135181,TCONS_00056396,TCONS_00005905,TCONS_00000452,TCONS_00104599,TCONS_002…
ENSSSCG00000009412	LCP1	TCONS_00298149,TCONS_00170642,TCONS_00358487,TCONS_00006581,TCONS_00091900,TCONS_00197570,TCONS_00342048,TCONS_00253677,TCONS_00000772,TCONS_00000771,TCONS_00112666,TCONS_00000767,TCONS_00028389,TCONS_00028388,TCONS_00227688,TCONS_00172347,TCONS_00325477,TCONS_00365514,TCONS_00365512,TCONS_00163245,TCONS_00234642,TCONS_00093995,TCONS_00172881,TCONS_00005964,TCONS_00135181,TCONS_00056396,TCONS_000…
ENSSSCG00000037079	SYT4	TCONS_00305731
ENSSSCG00000035644	--	TCONS_00298149,TCONS_00170642,TCONS_00006581,TCONS_00197570,TCONS_00342048,TCONS_00253677,TCONS_00000772,TCONS_00000771,TCONS_00112666,TCONS_00028389,TCONS_00028388,TCONS_00227688,TCONS_00172347,TCONS_00325477,TCONS_00365514,TCONS_00163245,TCONS_00234642,TCONS_00093995,TCONS_00005964,TCONS_00135181,TCONS_00056396,TCONS_00005905,TCONS_00104599,TCONS_00234884,TCONS_00334980,TCONS_00000773,TCONS_003…
ENSSSCG00000000292	ZNF385A	TCONS_00097121
ENSSSCG00000012983	PCNX3	TCONS_00200789
ENSSSCG00000036469	--	TCONS_00298149,TCONS_00170642,TCONS_00358487,TCONS_00006581,TCONS_00091900,TCONS_00197570,TCONS_00342048,TCONS_00253677,TCONS_00000772,TCONS_00000771,TCONS_00112666,TCONS_00000767,TCONS_00028389,TCONS_00028388,TCONS_00227688,TCONS_00172347,TCONS_00325477,TCONS_00365514,TCONS_00365512,TCONS_00163245,TCONS_00234642,TCONS_00093995,TCONS_00172881,TCONS_00005964,TCONS_00135181,TCONS_00056396,TCONS_000…
ENSSSCG00000023377	EMP3	TCONS_00170642,TCONS_00006581,TCONS_00197570,TCONS_00342048,TCONS_00253677,TCONS_00000772,TCONS_00000771,TCONS_00112666,TCONS_00000767,TCONS_00028389,TCONS_00028388,TCONS_00227688,TCONS_00325477,TCONS_00365514,TCONS_00163245,TCONS_00234642,TCONS_00093995,TCONS_00005964,TCONS_00135181,TCONS_00056396,TCONS_00005905,TCONS_00000452,TCONS_00104599,TCONS_00234884,TCONS_00334980,TCONS_00000773,TCONS_000…
ENSSSCG00000006395	--	TCONS_00298149,TCONS_00170642,TCONS_00358487,TCONS_00006581,TCONS_00197570,TCONS_00342048,TCONS_00253677,TCONS_00000772,TCONS_00000771,TCONS_00112666,TCONS_00000767,TCONS_00028389,TCONS_00028388,TCONS_00227688,TCONS_00172347,TCONS_00325477,TCONS_00365514,TCONS_00163245,TCONS_00234642,TCONS_00093995,TCONS_00172881,TCONS_00005964,TCONS_00135181,TCONS_00056396,TCONS_00005905,TCONS_00026519,TCONS_000…
ENSSSCG00000009836	ACAD10	TCONS_00074283
ENSSSCG00000031723	RAB39A	TCONS_00298905
ENSSSCG00000004744	TYRO3	TCONS_00298149,TCONS_00170642,TCONS_00358487,TCONS_00006581,TCONS_00091900,TCONS_00197570,TCONS_00342048,TCONS_00253677,TCONS_00000772,TCONS_00000771,TCONS_00112666,TCONS_00000767,TCONS_00028389,TCONS_00028388,TCONS_00227688,TCONS_00172347,TCONS_00325477,TCONS_00365514,TCONS_00365512,TCONS_00163245,TCONS_00234642,TCONS_00093995,TCONS_00172881,TCONS_00005964,TCONS_00135181,TCONS_00056396,TCONS_000…
ENSSSCG00000030378	LIMK1	TCONS_00298149,TCONS_00000772,TCONS_00000771,TCONS_00028388,TCONS_00325477,TCONS_00097121,TCONS_00005964,TCONS_00135181,TCONS_00005905,TCONS_00026519,TCONS_00104599,TCONS_00000773,TCONS_00071101,TCONS_00319173,TCONS_00338335,TCONS_00151718,TCONS_00233373,TCONS_00233371
ENSSSCG00000008372	EHBP1	TCONS_00026174
ENSSSCG00000002356	BBOF1	TCONS_00306624
ENSSSCG00000016559	CPA2	TCONS_00028388,TCONS_00325477,TCONS_00026519,TCONS_00151718,TCONS_00233371
ENSSSCG00000024500	--	TCONS_00023202
ENSSSCG00000032989	--	TCONS_00000771,TCONS_00000452
ENSSSCG00000000152	RBFOX2	TCONS_00315972
ENSSSCG00000023560	--	TCONS_00264876,TCONS_00068211,TCONS_00233881,TCONS_00115954,TCONS_00340426,TCONS_00270892,TCONS_00130709,TCONS_00313089,TCONS_00016278,TCONS_00326112,TCONS_00258249
ENSSSCG00000028178	FH	TCONS_00227053,TCONS_00205823
ENSSSCG00000017552	NXPH3	TCONS_00298905,TCONS_00000767,TCONS_00135181,TCONS_00268990
ENSSSCG00000021146	GPR65	TCONS_00028388,TCONS_00325477,TCONS_00005964,TCONS_00005905,TCONS_00026519,TCONS_00319173,TCONS_00338335,TCONS_00151718,TCONS_00233371
ENSSSCG00000006372	ARHGAP30	TCONS_00298149,TCONS_00170642,TCONS_00358487,TCONS_00006581,TCONS_00197570,TCONS_00342048,TCONS_00253677,TCONS_00000772,TCONS_00000771,TCONS_00112666,TCONS_00000767,TCONS_00028389,TCONS_00028388,TCONS_00227688,TCONS_00172347,TCONS_00325477,TCONS_00097121,TCONS_00365514,TCONS_00163245,TCONS_00234642,TCONS_00093995,TCONS_00005964,TCONS_00135181,TCONS_00056396,TCONS_00005905,TCONS_00026519,TCONS_000…
ENSSSCG00000036756	ZNF496	TCONS_00005710,TCONS_00269738,TCONS_00246183
ENSSSCG00000013147	FAM111B	TCONS_00298149,TCONS_00170642,TCONS_00358487,TCONS_00006581,TCONS_00091900,TCONS_00197570,TCONS_00342048,TCONS_00253289,TCONS_00253677,TCONS_00000772,TCONS_00000771,TCONS_00112666,TCONS_00000767,TCONS_00028389,TCONS_00028388,TCONS_00227688,TCONS_00172347,TCONS_00325477,TCONS_00365514,TCONS_00365512,TCONS_00163245,TCONS_00234642,TCONS_00093995,TCONS_00172881,TCONS_00005964,TCONS_00135181,TCONS_000…
ENSSSCG00000009378	CKAP2	TCONS_00298149,TCONS_00170642,TCONS_00358487,TCONS_00006581,TCONS_00197570,TCONS_00342048,TCONS_00253677,TCONS_00000772,TCONS_00000771,TCONS_00112666,TCONS_00000767,TCONS_00028389,TCONS_00028388,TCONS_00227688,TCONS_00172347,TCONS_00325477,TCONS_00365514,TCONS_00163245,TCONS_00234642,TCONS_00093995,TCONS_00172881,TCONS_00005964,TCONS_00135181,TCONS_00056396,TCONS_00005905,TCONS_00026519,TCONS_000…
ENSSSCG00000032074	IRX2	TCONS_00101305
ENSSSCG00000010912	KIF14	TCONS_00170642,TCONS_00358487,TCONS_00006581,TCONS_00197570,TCONS_00342048,TCONS_00253289,TCONS_00253677,TCONS_00000772,TCONS_00000771,TCONS_00112666,TCONS_00000767,TCONS_00028389,TCONS_00227688,TCONS_00172347,TCONS_00325477,TCONS_00365514,TCONS_00163245,TCONS_00269738,TCONS_00234642,TCONS_00093995,TCONS_00172881,TCONS_00005964,TCONS_00135181,TCONS_00056396,TCONS_00005905,TCONS_00104599,TCONS_002…
ENSSSCG00000015612	IRF6	TCONS_00054850,TCONS_00212231,TCONS_00302938,TCONS_00254291,TCONS_00339334,TCONS_00331793,TCONS_00271045,TCONS_00192874,TCONS_00111369,TCONS_00045339,TCONS_00104232,TCONS_00062265,TCONS_00341690,TCONS_00359914,TCONS_00276446,TCONS_00254283
ENSSSCG00000006972	C8orf48	TCONS_00315972
ENSSSCG00000012974	CFL1	TCONS_00325477,TCONS_00151718,TCONS_00233371
ENSSSCG00000013074	RAB3IL1	TCONS_00358487,TCONS_00253289,TCONS_00325477,TCONS_00338335
ENSSSCG00000009440	ELF1	TCONS_00097121,TCONS_00338335
ENSSSCG00000023666	CTSB	TCONS_00298149,TCONS_00170642,TCONS_00358487,TCONS_00006581,TCONS_00091900,TCONS_00197570,TCONS_00342048,TCONS_00253289,TCONS_00253677,TCONS_00000772,TCONS_00000771,TCONS_00112666,TCONS_00000767,TCONS_00028389,TCONS_00028388,TCONS_00227688,TCONS_00172347,TCONS_00325477,TCONS_00097121,TCONS_00365514,TCONS_00365512,TCONS_00163245,TCONS_00234642,TCONS_00093995,TCONS_00172881,TCONS_00005964,TCONS_001…
ENSSSCG00000033425	ST6GALNAC5	TCONS_00216433,TCONS_00269553,TCONS_00121752
ENSSSCG00000008334	MXD1	TCONS_00253289,TCONS_00269738
ENSSSCG00000031600	SYNGR2	TCONS_00026519,TCONS_00233371
ENSSSCG00000003584	THEMIS2	TCONS_00298149,TCONS_00358487,TCONS_00197570,TCONS_00253289,TCONS_00253677,TCONS_00000772,TCONS_00000771,TCONS_00112666,TCONS_00000767,TCONS_00028389,TCONS_00028388,TCONS_00227688,TCONS_00172347,TCONS_00325477,TCONS_00097121,TCONS_00234642,TCONS_00005964,TCONS_00135181,TCONS_00005905,TCONS_00026519,TCONS_00104599,TCONS_00000773,TCONS_00071101,TCONS_00319173,TCONS_00338335,TCONS_00151718,TCONS_002…
ENSSSCG00000027564	LIN52	TCONS_00298906,TCONS_00230705
ENSSSCG00000039736	--	TCONS_00249162
ENSSSCG00000007739	GUSB	TCONS_00298149,TCONS_00170642,TCONS_00358487,TCONS_00006581,TCONS_00197570,TCONS_00342048,TCONS_00253289,TCONS_00253677,TCONS_00000772,TCONS_00000771,TCONS_00112666,TCONS_00000767,TCONS_00028389,TCONS_00028388,TCONS_00227688,TCONS_00172347,TCONS_00325477,TCONS_00365514,TCONS_00163245,TCONS_00234642,TCONS_00093995,TCONS_00172881,TCONS_00005964,TCONS_00135181,TCONS_00056396,TCONS_00005905,TCONS_000…
ENSSSCG00000014326	KIF20A	TCONS_00298149,TCONS_00170642,TCONS_00358487,TCONS_00006581,TCONS_00197570,TCONS_00342048,TCONS_00253677,TCONS_00000772,TCONS_00000771,TCONS_00112666,TCONS_00000767,TCONS_00028389,TCONS_00028388,TCONS_00227688,TCONS_00172347,TCONS_00325477,TCONS_00365514,TCONS_00163245,TCONS_00234642,TCONS_00093995,TCONS_00172881,TCONS_00005964,TCONS_00135181,TCONS_00056396,TCONS_00005905,TCONS_00000452,TCONS_001…
ENSSSCG00000036426	--	TCONS_00298149,TCONS_00091900,TCONS_00000772,TCONS_00000771,TCONS_00000767,TCONS_00028388,TCONS_00097121,TCONS_00151078,TCONS_00365512,TCONS_00172881,TCONS_00005964,TCONS_00135181,TCONS_00104599,TCONS_00000773,TCONS_00071101,TCONS_00319173
ENSSSCG00000033550	--	TCONS_00298149,TCONS_00170642,TCONS_00358487,TCONS_00006581,TCONS_00091900,TCONS_00197570,TCONS_00342048,TCONS_00253677,TCONS_00000772,TCONS_00000771,TCONS_00112666,TCONS_00000767,TCONS_00028389,TCONS_00028388,TCONS_00227688,TCONS_00172347,TCONS_00325477,TCONS_00365514,TCONS_00365512,TCONS_00163245,TCONS_00234642,TCONS_00093995,TCONS_00172881,TCONS_00005964,TCONS_00135181,TCONS_00056396,TCONS_000…
ENSSSCG00000013260	--	TCONS_00298149,TCONS_00170642,TCONS_00358487,TCONS_00006581,TCONS_00091900,TCONS_00197570,TCONS_00342048,TCONS_00253677,TCONS_00000772,TCONS_00000771,TCONS_00112666,TCONS_00000767,TCONS_00028389,TCONS_00028388,TCONS_00227688,TCONS_00172347,TCONS_00325477,TCONS_00151078,TCONS_00365514,TCONS_00365512,TCONS_00163245,TCONS_00234642,TCONS_00093995,TCONS_00172881,TCONS_00005964,TCONS_00135181,TCONS_000…
ENSSSCG00000006736	CD2	TCONS_00298149,TCONS_00170642,TCONS_00358487,TCONS_00006581,TCONS_00197570,TCONS_00342048,TCONS_00253677,TCONS_00000772,TCONS_00000771,TCONS_00112666,TCONS_00000767,TCONS_00028389,TCONS_00028388,TCONS_00227688,TCONS_00172347,TCONS_00325477,TCONS_00365514,TCONS_00163245,TCONS_00234642,TCONS_00093995,TCONS_00172881,TCONS_00005964,TCONS_00135181,TCONS_00056396,TCONS_00005905,TCONS_00000452,TCONS_001…
ENSSSCG00000021310	LIN9	TCONS_00233371
ENSSSCG00000005665	PHYHD1	TCONS_00054850,TCONS_00212231,TCONS_00302938,TCONS_00052127,TCONS_00349982,TCONS_00254291,TCONS_00339334,TCONS_00331793,TCONS_00271045,TCONS_00099179,TCONS_00192874,TCONS_00111369,TCONS_00045339,TCONS_00104232,TCONS_00005969,TCONS_00227717,TCONS_00062265,TCONS_00341690,TCONS_00359914,TCONS_00276446,TCONS_00254283
ENSSSCG00000039569	--	TCONS_00342289,TCONS_00313031,TCONS_00313032,TCONS_00067334,TCONS_00070959,TCONS_00313035,TCONS_00313033,TCONS_00088731,TCONS_00151008,TCONS_00284263,TCONS_00261888,TCONS_00241513,TCONS_00241512,TCONS_00241511,TCONS_00261889,TCONS_00261590,TCONS_00173232,TCONS_00264784,TCONS_00262340,TCONS_00016710,TCONS_00137444
ENSSSCG00000038185	EREG	TCONS_00298149,TCONS_00170642,TCONS_00358487,TCONS_00006581,TCONS_00091900,TCONS_00197570,TCONS_00342048,TCONS_00253677,TCONS_00000772,TCONS_00000771,TCONS_00112666,TCONS_00000767,TCONS_00028389,TCONS_00028388,TCONS_00227688,TCONS_00172347,TCONS_00325477,TCONS_00365514,TCONS_00365512,TCONS_00163245,TCONS_00234642,TCONS_00093995,TCONS_00172881,TCONS_00005964,TCONS_00135181,TCONS_00056396,TCONS_000…
ENSSSCG00000015810	HTRA4	TCONS_00358484,TCONS_00054847,TCONS_00082666,TCONS_00265759,TCONS_00334710,TCONS_00082440,TCONS_00326535,TCONS_00110212,TCONS_00346200,TCONS_00148338,TCONS_00338334,TCONS_00321345,TCONS_00276563,TCONS_00145504
ENSSSCG00000004643	SLC27A2	TCONS_00325477,TCONS_00365512,TCONS_00172881,TCONS_00233375
ENSSSCG00000001716	RCAN2	TCONS_00170642,TCONS_00358487,TCONS_00006581,TCONS_00197570,TCONS_00342048,TCONS_00000772,TCONS_00000771,TCONS_00112666,TCONS_00000767,TCONS_00028389,TCONS_00227688,TCONS_00172347,TCONS_00365514,TCONS_00163245,TCONS_00234642,TCONS_00093995,TCONS_00056396,TCONS_00000452,TCONS_00104599,TCONS_00234884,TCONS_00334980,TCONS_00000773,TCONS_00233373
ENSSSCG00000033950	--	TCONS_00170642,TCONS_00006581,TCONS_00197570,TCONS_00342048,TCONS_00253677,TCONS_00000772,TCONS_00000771,TCONS_00227688,TCONS_00365514,TCONS_00163245,TCONS_00234642,TCONS_00093995,TCONS_00005964,TCONS_00135181,TCONS_00056396,TCONS_00005905,TCONS_00000452,TCONS_00234884,TCONS_00334980,TCONS_00000773,TCONS_00233373
ENSSSCG00000034841	RGS19	TCONS_00170642,TCONS_00006581,TCONS_00342048,TCONS_00000772,TCONS_00000771,TCONS_00000767,TCONS_00028388,TCONS_00325477,TCONS_00365514,TCONS_00163245,TCONS_00234642,TCONS_00093995,TCONS_00005964,TCONS_00135181,TCONS_00056396,TCONS_00005905,TCONS_00000452,TCONS_00104599,TCONS_00234884,TCONS_00334980,TCONS_00000773,TCONS_00071101,TCONS_00319173,TCONS_00338335,TCONS_00151718,TCONS_00233371
ENSSSCG00000012113	--	TCONS_00325477,TCONS_00097121,TCONS_00026519,TCONS_00338335,TCONS_00151718,TCONS_00233371
ENSSSCG00000039847	C1S	TCONS_00298149,TCONS_00170642,TCONS_00358487,TCONS_00006581,TCONS_00091900,TCONS_00197570,TCONS_00342048,TCONS_00253677,TCONS_00000772,TCONS_00000771,TCONS_00112666,TCONS_00000767,TCONS_00028389,TCONS_00028388,TCONS_00227688,TCONS_00172347,TCONS_00325477,TCONS_00365514,TCONS_00365512,TCONS_00163245,TCONS_00234642,TCONS_00093995,TCONS_00172881,TCONS_00005964,TCONS_00135181,TCONS_00056396,TCONS_000…
ENSSSCG00000005366	NCBP1	TCONS_00028388,TCONS_00005964,TCONS_00135181,TCONS_00005905,TCONS_00151718
ENSSSCG00000009681	INTS9	TCONS_00232759
ENSSSCG00000032324	--	ENSSSCT00000039563
XLOC_042826	XLOC_042826	TCONS_00298149,TCONS_00170642,TCONS_00006581,TCONS_00342048,TCONS_00000772,TCONS_00028388,TCONS_00325477,TCONS_00097121,TCONS_00365514,TCONS_00163245,TCONS_00234642,TCONS_00093995,TCONS_00005964,TCONS_00056396,TCONS_00005905,TCONS_00026519,TCONS_00234884,TCONS_00334980,TCONS_00071101,TCONS_00319173,TCONS_00338335,TCONS_00151718,TCONS_00233371
ENSSSCG00000037949	--	TCONS_00151718
ENSSSCG00000008677	--	TCONS_00298149,TCONS_00170642,TCONS_00358487,TCONS_00006581,TCONS_00197570,TCONS_00342048,TCONS_00253677,TCONS_00000772,TCONS_00000771,TCONS_00112666,TCONS_00000767,TCONS_00028389,TCONS_00028388,TCONS_00227688,TCONS_00172347,TCONS_00325477,TCONS_00097121,TCONS_00365514,TCONS_00163245,TCONS_00234642,TCONS_00093995,TCONS_00172881,TCONS_00005964,TCONS_00135181,TCONS_00056396,TCONS_00005905,TCONS_000…
ENSSSCG00000014924	CTSC	TCONS_00298149,TCONS_00170642,TCONS_00358487,TCONS_00006581,TCONS_00197570,TCONS_00342048,TCONS_00253677,TCONS_00000772,TCONS_00000771,TCONS_00112666,TCONS_00000767,TCONS_00028389,TCONS_00028388,TCONS_00227688,TCONS_00172347,TCONS_00325477,TCONS_00365514,TCONS_00163245,TCONS_00234642,TCONS_00093995,TCONS_00172881,TCONS_00005964,TCONS_00135181,TCONS_00056396,TCONS_00005905,TCONS_00000452,TCONS_001…
ENSSSCG00000002646	TRAPPC2L	TCONS_00298149,TCONS_00170642,TCONS_00006581,TCONS_00091900,TCONS_00197570,TCONS_00342048,TCONS_00253677,TCONS_00000772,TCONS_00000771,TCONS_00112666,TCONS_00000767,TCONS_00028389,TCONS_00028388,TCONS_00227688,TCONS_00172347,TCONS_00365514,TCONS_00365512,TCONS_00163245,TCONS_00234642,TCONS_00093995,TCONS_00172881,TCONS_00005964,TCONS_00135181,TCONS_00056396,TCONS_00005905,TCONS_00000452,TCONS_001…
ENSSSCG00000032622	PPP3CC	TCONS_00358487,TCONS_00000772,TCONS_00000771,TCONS_00298905,TCONS_00000767,TCONS_00028388,TCONS_00325477,TCONS_00005964,TCONS_00135181,TCONS_00005905,TCONS_00071101,TCONS_00338335,TCONS_00268990
ENSSSCG00000032251	MAFB	TCONS_00298149,TCONS_00170642,TCONS_00358487,TCONS_00006581,TCONS_00091900,TCONS_00197570,TCONS_00342048,TCONS_00253677,TCONS_00000772,TCONS_00000771,TCONS_00112666,TCONS_00000767,TCONS_00028389,TCONS_00028388,TCONS_00227688,TCONS_00172347,TCONS_00325477,TCONS_00097121,TCONS_00365514,TCONS_00163245,TCONS_00234642,TCONS_00093995,TCONS_00172881,TCONS_00005964,TCONS_00135181,TCONS_00056396,TCONS_000…
ENSSSCG00000013888	JAK3	TCONS_00298149,TCONS_00170642,TCONS_00006581,TCONS_00197570,TCONS_00342048,TCONS_00253677,TCONS_00000772,TCONS_00000771,TCONS_00112666,TCONS_00000767,TCONS_00028389,TCONS_00028388,TCONS_00227688,TCONS_00172347,TCONS_00325477,TCONS_00365514,TCONS_00163245,TCONS_00234642,TCONS_00093995,TCONS_00172881,TCONS_00005964,TCONS_00135181,TCONS_00056396,TCONS_00005905,TCONS_00026519,TCONS_00000452,TCONS_001…
ENSSSCG00000000981	CRELD2	TCONS_00325477,TCONS_00097121,TCONS_00026519,TCONS_00151718,TCONS_00233371
ENSSSCG00000025286	MCTP1	TCONS_00141572
ENSSSCG00000009771	DDX55	TCONS_00097121
ENSSSCG00000031979	--	TCONS_00067360
ENSSSCG00000020967	--	TCONS_00298149,TCONS_00170642,TCONS_00006581,TCONS_00197570,TCONS_00342048,TCONS_00253677,TCONS_00000772,TCONS_00000771,TCONS_00112666,TCONS_00000767,TCONS_00028389,TCONS_00028388,TCONS_00227688,TCONS_00172347,TCONS_00365514,TCONS_00163245,TCONS_00234642,TCONS_00093995,TCONS_00005964,TCONS_00135181,TCONS_00056396,TCONS_00005905,TCONS_00000452,TCONS_00104599,TCONS_00234884,TCONS_00334980,TCONS_000…
ENSSSCG00000011852	--	TCONS_00082286
ENSSSCG00000007526	ZNF831	TCONS_00253289,TCONS_00338335,TCONS_00268990
ENSSSCG00000012365	MSN	TCONS_00073944
ENSSSCG00000025687	--	TCONS_00298149,TCONS_00170642,TCONS_00358487,TCONS_00006581,TCONS_00091900,TCONS_00197570,TCONS_00342048,TCONS_00253677,TCONS_00000772,TCONS_00000771,TCONS_00112666,TCONS_00000767,TCONS_00028389,TCONS_00028388,TCONS_00227688,TCONS_00172347,TCONS_00325477,TCONS_00097121,TCONS_00365514,TCONS_00163245,TCONS_00234642,TCONS_00093995,TCONS_00172881,TCONS_00005964,TCONS_00135181,TCONS_00056396,TCONS_000…
ENSSSCG00000013352	E2F8	TCONS_00298149,TCONS_00170642,TCONS_00358487,TCONS_00006581,TCONS_00091900,TCONS_00197570,TCONS_00342048,TCONS_00253289,TCONS_00253677,TCONS_00000772,TCONS_00000771,TCONS_00112666,TCONS_00000767,TCONS_00028389,TCONS_00028388,TCONS_00227688,TCONS_00172347,TCONS_00325477,TCONS_00365514,TCONS_00163245,TCONS_00234642,TCONS_00093995,TCONS_00172881,TCONS_00005964,TCONS_00135181,TCONS_00056396,TCONS_000…
ENSSSCG00000040911	--	TCONS_00342289,TCONS_00313031,TCONS_00313032,TCONS_00067334,TCONS_00070959,TCONS_00313035,TCONS_00313033,TCONS_00088731,TCONS_00151008,TCONS_00284263,TCONS_00261888,TCONS_00241513,TCONS_00241512,TCONS_00241511,ENSSSCT00000042440,TCONS_00261889,TCONS_00261590,TCONS_00173232,TCONS_00264784,TCONS_00016710,TCONS_00137444,TCONS_00091046
ENSSSCG00000011514	MITF	TCONS_00097121
ENSSSCG00000008193	ZAP70	TCONS_00298149,TCONS_00170642,TCONS_00006581,TCONS_00342048,TCONS_00000772,TCONS_00000771,TCONS_00000767,TCONS_00365514,TCONS_00163245,TCONS_00234642,TCONS_00093995,TCONS_00135181,TCONS_00056396,TCONS_00000452,TCONS_00104599,TCONS_00234884,TCONS_00334980,TCONS_00000773
ENSSSCG00000000289	NFE2	TCONS_00269425,TCONS_00347239
ENSSSCG00000037616	--	TCONS_00264876,TCONS_00216433,TCONS_00068211,TCONS_00233881,TCONS_00115954,TCONS_00340426,TCONS_00270892,TCONS_00130709,TCONS_00121752,TCONS_00313089,TCONS_00016278,TCONS_00326112,TCONS_00258249
ENSSSCG00000039649	C19orf84	TCONS_00334725,TCONS_00305731
ENSSSCG00000012437	ATP7A	TCONS_00028388,TCONS_00151718
ENSSSCG00000021973	GPX8	TCONS_00072109
ENSSSCG00000009237	HPSE	TCONS_00298149,TCONS_00170642,TCONS_00358487,TCONS_00006581,TCONS_00091900,TCONS_00197570,TCONS_00342048,TCONS_00253677,TCONS_00000772,TCONS_00000771,TCONS_00112666,TCONS_00000767,TCONS_00028389,TCONS_00028388,TCONS_00227688,TCONS_00172347,TCONS_00325477,TCONS_00097121,TCONS_00365514,TCONS_00163245,TCONS_00234642,TCONS_00093995,TCONS_00172881,TCONS_00005964,TCONS_00135181,TCONS_00056396,TCONS_000…
ENSSSCG00000016491	KIAA1147	TCONS_00298905
ENSSSCG00000016835	SKP2	TCONS_00271582
ENSSSCG00000027487	LAT2	TCONS_00298149,TCONS_00170642,TCONS_00358487,TCONS_00006581,TCONS_00091900,TCONS_00197570,TCONS_00342048,TCONS_00253677,TCONS_00000772,TCONS_00000771,TCONS_00112666,TCONS_00000767,TCONS_00028389,TCONS_00028388,TCONS_00227688,TCONS_00172347,TCONS_00325477,TCONS_00097121,TCONS_00365514,TCONS_00365512,TCONS_00163245,TCONS_00234642,TCONS_00093995,TCONS_00172881,TCONS_00005964,TCONS_00135181,TCONS_000…
ENSSSCG00000038546	--	TCONS_00054850,TCONS_00212231,TCONS_00302938,TCONS_00254291,TCONS_00339334,TCONS_00331793,TCONS_00271045,TCONS_00192874,TCONS_00111369,TCONS_00045339,TCONS_00104232,TCONS_00062265,TCONS_00341690,TCONS_00359914,TCONS_00276446,TCONS_00254283
ENSSSCG00000013115	CD5	TCONS_00298149,TCONS_00170642,TCONS_00358487,TCONS_00006581,TCONS_00197570,TCONS_00342048,TCONS_00253677,TCONS_00000772,TCONS_00000771,TCONS_00112666,TCONS_00000767,TCONS_00028389,TCONS_00028388,TCONS_00227688,TCONS_00172347,TCONS_00325477,TCONS_00097121,TCONS_00365514,TCONS_00163245,TCONS_00234642,TCONS_00093995,TCONS_00005964,TCONS_00135181,TCONS_00056396,TCONS_00005905,TCONS_00000452,TCONS_001…
ENSSSCG00000004156	IFNGR1	TCONS_00325477,TCONS_00097121,TCONS_00026519,TCONS_00151718,TCONS_00233371
ENSSSCG00000037642	ARID3A	TCONS_00298149,TCONS_00170642,TCONS_00358487,TCONS_00006581,TCONS_00197570,TCONS_00342048,TCONS_00253677,TCONS_00000772,TCONS_00000771,TCONS_00112666,TCONS_00000767,TCONS_00028389,TCONS_00028388,TCONS_00227688,TCONS_00172347,TCONS_00325477,TCONS_00097121,TCONS_00365514,TCONS_00163245,TCONS_00234642,TCONS_00093995,TCONS_00172881,TCONS_00005964,TCONS_00135181,TCONS_00056396,TCONS_00005905,TCONS_000…
ENSSSCG00000032437	RBM4	TCONS_00233371
ENSSSCG00000015709	SLC35F5	TCONS_00298149,TCONS_00170642,TCONS_00006581,TCONS_00197570,TCONS_00342048,TCONS_00253677,TCONS_00000772,TCONS_00000771,TCONS_00112666,TCONS_00000767,TCONS_00028389,TCONS_00028388,TCONS_00227688,TCONS_00172347,TCONS_00141572,TCONS_00365514,TCONS_00163245,TCONS_00234642,TCONS_00093995,TCONS_00005964,TCONS_00135181,TCONS_00056396,TCONS_00005905,TCONS_00000452,TCONS_00104599,TCONS_00234884,TCONS_003…
ENSSSCG00000027722	BMP2K	TCONS_00298149,TCONS_00170642,TCONS_00358487,TCONS_00006581,TCONS_00091900,TCONS_00197570,TCONS_00342048,TCONS_00253677,TCONS_00000772,TCONS_00000771,TCONS_00112666,TCONS_00000767,TCONS_00028389,TCONS_00028388,TCONS_00227688,TCONS_00172347,TCONS_00325477,TCONS_00097121,TCONS_00365514,TCONS_00163245,TCONS_00234642,TCONS_00093995,TCONS_00172881,TCONS_00005964,TCONS_00135181,TCONS_00056396,TCONS_000…
ENSSSCG00000002450	SLC24A4	TCONS_00298149,TCONS_00170642,TCONS_00358487,TCONS_00006581,TCONS_00197570,TCONS_00342048,TCONS_00253677,TCONS_00000772,TCONS_00000771,TCONS_00112666,TCONS_00000767,TCONS_00028389,TCONS_00028388,TCONS_00227688,TCONS_00172347,TCONS_00325477,TCONS_00365514,TCONS_00163245,TCONS_00234642,TCONS_00093995,TCONS_00172881,TCONS_00005964,TCONS_00135181,TCONS_00056396,TCONS_00005905,TCONS_00026519,TCONS_001…
ENSSSCG00000007465	B4GALT5	TCONS_00026519
ENSSSCG00000024206	CPPED1	TCONS_00298149,TCONS_00170642,TCONS_00358487,TCONS_00006581,TCONS_00091900,TCONS_00197570,TCONS_00342048,TCONS_00253677,TCONS_00000772,TCONS_00000771,TCONS_00112666,TCONS_00000767,TCONS_00028389,TCONS_00028388,TCONS_00227688,TCONS_00172347,TCONS_00325477,TCONS_00365514,TCONS_00365512,TCONS_00163245,TCONS_00234642,TCONS_00093995,TCONS_00172881,TCONS_00005964,TCONS_00135181,TCONS_00056396,TCONS_000…
ENSSSCG00000026018	MFSD1	TCONS_00298149,TCONS_00170642,TCONS_00006581,TCONS_00197570,TCONS_00342048,TCONS_00253677,TCONS_00000772,TCONS_00000771,TCONS_00112666,TCONS_00000767,TCONS_00028389,TCONS_00028388,TCONS_00227688,TCONS_00172347,TCONS_00325477,TCONS_00365514,TCONS_00163245,TCONS_00234642,TCONS_00093995,TCONS_00172881,TCONS_00005964,TCONS_00135181,TCONS_00056396,TCONS_00005905,TCONS_00000452,TCONS_00104599,TCONS_002…
ENSSSCG00000037009	--	TCONS_00170642,TCONS_00006581,TCONS_00197570,TCONS_00342048,TCONS_00253677,TCONS_00000772,TCONS_00000771,TCONS_00227688,TCONS_00365514,TCONS_00163245,TCONS_00234642,TCONS_00093995,TCONS_00056396,TCONS_00000452,TCONS_00104599,TCONS_00234884,TCONS_00334980,TCONS_00000773,TCONS_00233373
ENSSSCG00000026962	A4GALT	TCONS_00097121,TCONS_00026519,TCONS_00338335,TCONS_00233371
ENSSSCG00000007558	INTS1	TCONS_00200789
ENSSSCG00000016067	STK17B	TCONS_00298149,TCONS_00170642,TCONS_00006581,TCONS_00197570,TCONS_00342048,TCONS_00253677,TCONS_00000772,TCONS_00000771,TCONS_00112666,TCONS_00000767,TCONS_00028389,TCONS_00028388,TCONS_00227688,TCONS_00172347,TCONS_00325477,TCONS_00365514,TCONS_00163245,TCONS_00234642,TCONS_00093995,TCONS_00172881,TCONS_00005964,TCONS_00135181,TCONS_00056396,TCONS_00005905,TCONS_00026519,TCONS_00000452,TCONS_001…
ENSSSCG00000039252	TCN1	TCONS_00298149,TCONS_00170642,TCONS_00358487,TCONS_00006581,TCONS_00091900,TCONS_00197570,TCONS_00342048,TCONS_00253677,TCONS_00000772,TCONS_00000771,TCONS_00112666,TCONS_00000767,TCONS_00028389,TCONS_00028388,TCONS_00227688,TCONS_00172347,TCONS_00325477,TCONS_00365514,TCONS_00365512,TCONS_00163245,TCONS_00234642,TCONS_00093995,TCONS_00172881,TCONS_00005964,TCONS_00135181,TCONS_00056396,TCONS_000…
ENSSSCG00000013545	TUBB4A	TCONS_00298149,TCONS_00170642,TCONS_00006581,TCONS_00197570,TCONS_00342048,TCONS_00253677,TCONS_00000772,TCONS_00000771,TCONS_00112666,TCONS_00000767,TCONS_00028389,TCONS_00028388,TCONS_00227688,TCONS_00172347,TCONS_00325477,TCONS_00365514,TCONS_00365512,TCONS_00163245,TCONS_00234642,TCONS_00093995,TCONS_00172881,TCONS_00005964,TCONS_00135181,TCONS_00056396,TCONS_00005905,TCONS_00026519,TCONS_000…
ENSSSCG00000006043	DCSTAMP	TCONS_00298149,TCONS_00170642,TCONS_00358487,TCONS_00006581,TCONS_00091900,TCONS_00197570,TCONS_00342048,TCONS_00253677,TCONS_00000772,TCONS_00000771,TCONS_00112666,TCONS_00000767,TCONS_00028389,TCONS_00028388,TCONS_00227688,TCONS_00172347,TCONS_00325477,TCONS_00365514,TCONS_00365512,TCONS_00163245,TCONS_00234642,TCONS_00093995,TCONS_00172881,TCONS_00005964,TCONS_00135181,TCONS_00056396,TCONS_000…
ENSSSCG00000012254	GPR82	TCONS_00028388,TCONS_00325477,TCONS_00097121,TCONS_00005964,TCONS_00005905,TCONS_00026519,TCONS_00319173,TCONS_00338335,TCONS_00151718,TCONS_00233371
ENSSSCG00000031287	--	TCONS_00014237
ENSSSCG00000037264	RAB31	TCONS_00298149,TCONS_00170642,TCONS_00358487,TCONS_00006581,TCONS_00091900,TCONS_00197570,TCONS_00342048,TCONS_00253677,TCONS_00000772,TCONS_00000771,TCONS_00112666,TCONS_00000767,TCONS_00028389,TCONS_00028388,TCONS_00227688,TCONS_00172347,TCONS_00325477,TCONS_00365514,TCONS_00365512,TCONS_00163245,TCONS_00234642,TCONS_00093995,TCONS_00172881,TCONS_00005964,TCONS_00135181,TCONS_00056396,TCONS_000…
ENSSSCG00000035483	--	TCONS_00298149,TCONS_00170642,TCONS_00358487,TCONS_00006581,TCONS_00091900,TCONS_00197570,TCONS_00342048,TCONS_00253677,TCONS_00000772,TCONS_00000771,TCONS_00112666,TCONS_00000767,TCONS_00028389,TCONS_00028388,TCONS_00227688,TCONS_00172347,TCONS_00325477,TCONS_00365514,TCONS_00365512,TCONS_00163245,TCONS_00234642,TCONS_00093995,TCONS_00172881,TCONS_00005964,TCONS_00135181,TCONS_00056396,TCONS_000…
ENSSSCG00000038437	EHMT1	TCONS_00232759
ENSSSCG00000003030	CIC	TCONS_00200789
ENSSSCG00000021834	ERCC6L	TCONS_00298149,TCONS_00170642,TCONS_00358487,TCONS_00006581,TCONS_00197570,TCONS_00342048,TCONS_00253289,TCONS_00253677,TCONS_00000772,TCONS_00000771,TCONS_00112666,TCONS_00000767,TCONS_00028389,TCONS_00028388,TCONS_00227688,TCONS_00172347,TCONS_00325477,TCONS_00365514,TCONS_00163245,TCONS_00234642,TCONS_00093995,TCONS_00172881,TCONS_00005964,TCONS_00135181,TCONS_00056396,TCONS_00005905,TCONS_000…
ENSSSCG00000013934	CILP2	TCONS_00342289,TCONS_00313031,TCONS_00313032,TCONS_00067334,TCONS_00070959,TCONS_00313035,TCONS_00313033,TCONS_00088731,TCONS_00151008,TCONS_00284263,TCONS_00261888,TCONS_00241513,TCONS_00241512,TCONS_00241511,ENSSSCT00000042440,TCONS_00261889,TCONS_00261590,TCONS_00173232,TCONS_00264784,TCONS_00262340,TCONS_00016710,TCONS_00137444
ENSSSCG00000020909	--	TCONS_00275247
ENSSSCG00000032135	--	TCONS_00298149,TCONS_00170642,TCONS_00358487,TCONS_00006581,TCONS_00197570,TCONS_00342048,TCONS_00253289,TCONS_00253677,TCONS_00000772,TCONS_00000771,TCONS_00112666,TCONS_00000767,TCONS_00028389,TCONS_00028388,TCONS_00227688,TCONS_00172347,TCONS_00325477,TCONS_00365514,TCONS_00163245,TCONS_00234642,TCONS_00093995,TCONS_00172881,TCONS_00005964,TCONS_00135181,TCONS_00056396,TCONS_00005905,TCONS_000…
ENSSSCG00000037127	CDKN2AIPNL	TCONS_00216489
ENSSSCG00000039626	DERL3	TCONS_00298149,TCONS_00170642,TCONS_00006581,TCONS_00197570,TCONS_00342048,TCONS_00253677,TCONS_00000772,TCONS_00000771,TCONS_00112666,TCONS_00000767,TCONS_00028389,TCONS_00028388,TCONS_00227688,TCONS_00172347,TCONS_00325477,TCONS_00365514,TCONS_00365512,TCONS_00163245,TCONS_00234642,TCONS_00093995,TCONS_00172881,TCONS_00005964,TCONS_00135181,TCONS_00056396,TCONS_00005905,TCONS_00000452,TCONS_001…
ENSSSCG00000012838	TSPAN4	TCONS_00096631
ENSSSCG00000037250	--	TCONS_00298149,TCONS_00170642,TCONS_00358487,TCONS_00006581,TCONS_00091900,TCONS_00197570,TCONS_00342048,TCONS_00253677,TCONS_00000772,TCONS_00000771,TCONS_00112666,TCONS_00000767,TCONS_00028389,TCONS_00028388,TCONS_00227688,TCONS_00172347,TCONS_00325477,TCONS_00365514,TCONS_00365512,TCONS_00163245,TCONS_00234642,TCONS_00093995,TCONS_00172881,TCONS_00005964,TCONS_00135181,TCONS_00056396,TCONS_000…
ENSSSCG00000008326	TGFA	TCONS_00151718
ENSSSCG00000008557	EMILIN1	TCONS_00325477,TCONS_00026519,TCONS_00338335,TCONS_00151718,TCONS_00233371
ENSSSCG00000034801	DNAJB7	TCONS_00249162
ENSSSCG00000015002	ELMOD1	TCONS_00369839,TCONS_00000583,TCONS_00285681,TCONS_00260425
ENSSSCG00000009002	TLR2	TCONS_00298149,TCONS_00170642,TCONS_00358487,TCONS_00006581,TCONS_00197570,TCONS_00342048,TCONS_00253677,TCONS_00000772,TCONS_00000771,TCONS_00112666,TCONS_00000767,TCONS_00028389,TCONS_00028388,TCONS_00227688,TCONS_00172347,TCONS_00325477,TCONS_00365514,TCONS_00163245,TCONS_00234642,TCONS_00093995,TCONS_00172881,TCONS_00005964,TCONS_00135181,TCONS_00056396,TCONS_00005905,TCONS_00026519,TCONS_000…
ENSSSCG00000025560	PGLYRP2	TCONS_00284802,TCONS_00062515,TCONS_00072104,TCONS_00016282,TCONS_00072095,TCONS_00062213,TCONS_00157830
ENSSSCG00000008772	RELL1	TCONS_00026519,TCONS_00338335
ENSSSCG00000032129	COX7B	TCONS_00227053,TCONS_00205823
ENSSSCG00000033703	--	TCONS_00298149,TCONS_00170642,TCONS_00358487,TCONS_00006581,TCONS_00091900,TCONS_00197570,TCONS_00342048,TCONS_00253677,TCONS_00000772,TCONS_00000771,TCONS_00112666,TCONS_00000767,TCONS_00028389,TCONS_00028388,TCONS_00227688,TCONS_00172347,TCONS_00325477,TCONS_00097121,TCONS_00365514,TCONS_00365512,TCONS_00163245,TCONS_00234642,TCONS_00093995,TCONS_00172881,TCONS_00005964,TCONS_00135181,TCONS_000…
ENSSSCG00000000704	TAPBPL	TCONS_00332746
ENSSSCG00000039546	KNTC1	TCONS_00298149,TCONS_00170642,TCONS_00358487,TCONS_00006581,TCONS_00197570,TCONS_00342048,TCONS_00253677,TCONS_00000772,TCONS_00000771,TCONS_00112666,TCONS_00000767,TCONS_00028389,TCONS_00028388,TCONS_00227688,TCONS_00172347,TCONS_00325477,TCONS_00365514,TCONS_00163245,TCONS_00234642,TCONS_00093995,TCONS_00172881,TCONS_00005964,TCONS_00135181,TCONS_00056396,TCONS_00005905,TCONS_00000452,TCONS_001…
XLOC_271374	XLOC_271374	TCONS_00298149,TCONS_00358487,TCONS_00197570,TCONS_00253289,TCONS_00253677,TCONS_00000772,TCONS_00000771,TCONS_00112666,TCONS_00000767,TCONS_00028389,TCONS_00028388,TCONS_00227688,TCONS_00172347,TCONS_00325477,TCONS_00097121,TCONS_00234642,TCONS_00172881,TCONS_00005964,TCONS_00135181,TCONS_00005905,TCONS_00026519,TCONS_00000452,TCONS_00104599,TCONS_00000773,TCONS_00071101,TCONS_00319173,TCONS_003…
ENSSSCG00000003549	LDLRAP1	TCONS_00244588
ENSSSCG00000002917	NFKBID	TCONS_00325477,TCONS_00026519,TCONS_00338335,TCONS_00151718,TCONS_00233371
ENSSSCG00000035516	--	TCONS_00285664,TCONS_00301613
XLOC_252771	XLOC_252771	TCONS_00325477,TCONS_00338335
ENSSSCG00000021161	CKS2	TCONS_00298149,TCONS_00170642,TCONS_00358487,TCONS_00006581,TCONS_00197570,TCONS_00342048,TCONS_00253677,TCONS_00000772,TCONS_00000771,TCONS_00112666,TCONS_00000767,TCONS_00028389,TCONS_00028388,TCONS_00227688,TCONS_00172347,TCONS_00325477,TCONS_00365514,TCONS_00163245,TCONS_00234642,TCONS_00093995,TCONS_00172881,TCONS_00005964,TCONS_00135181,TCONS_00056396,TCONS_00005905,TCONS_00000452,TCONS_001…
ENSSSCG00000000907	PLXNC1	TCONS_00298149,TCONS_00170642,TCONS_00358487,TCONS_00006581,TCONS_00197570,TCONS_00342048,TCONS_00253677,TCONS_00000772,TCONS_00000771,TCONS_00112666,TCONS_00000767,TCONS_00028389,TCONS_00028388,TCONS_00227688,TCONS_00172347,TCONS_00325477,TCONS_00097121,TCONS_00365514,TCONS_00163245,TCONS_00234642,TCONS_00093995,TCONS_00172881,TCONS_00005964,TCONS_00135181,TCONS_00056396,TCONS_00005905,TCONS_000…
ENSSSCG00000003329	ACAP3	TCONS_00332746
ENSSSCG00000012909	PTPRCAP	TCONS_00298149,TCONS_00170642,TCONS_00006581,TCONS_00197570,TCONS_00342048,TCONS_00253677,TCONS_00000772,TCONS_00000771,TCONS_00112666,TCONS_00000767,TCONS_00028389,TCONS_00028388,TCONS_00227688,TCONS_00172347,TCONS_00325477,TCONS_00365514,TCONS_00163245,TCONS_00234642,TCONS_00093995,TCONS_00172881,TCONS_00005964,TCONS_00135181,TCONS_00056396,TCONS_00005905,TCONS_00000452,TCONS_00104599,TCONS_002…
ENSSSCG00000031771	TSHR	TCONS_00193806
ENSSSCG00000006950	WDR63	TCONS_00298149,TCONS_00170642,TCONS_00358487,TCONS_00006581,TCONS_00091900,TCONS_00197570,TCONS_00342048,TCONS_00253289,TCONS_00253677,TCONS_00000772,TCONS_00000771,TCONS_00112666,TCONS_00000767,TCONS_00028389,TCONS_00028388,TCONS_00227688,TCONS_00172347,TCONS_00325477,TCONS_00097121,TCONS_00365514,TCONS_00163245,TCONS_00234642,TCONS_00093995,TCONS_00172881,TCONS_00005964,TCONS_00135181,TCONS_000…
ENSSSCG00000036191	SLC17A2	ENSSSCT00000039563,TCONS_00298906,TCONS_00230705,TCONS_00271977
ENSSSCG00000038671	TNFRSF6B	TCONS_00298149,TCONS_00170642,TCONS_00358487,TCONS_00006581,TCONS_00091900,TCONS_00197570,TCONS_00342048,TCONS_00253677,TCONS_00000772,TCONS_00000771,TCONS_00112666,TCONS_00000767,TCONS_00028389,TCONS_00028388,TCONS_00227688,TCONS_00172347,TCONS_00325477,TCONS_00365514,TCONS_00365512,TCONS_00163245,TCONS_00234642,TCONS_00093995,TCONS_00172881,TCONS_00005964,TCONS_00135181,TCONS_00056396,TCONS_000…
ENSSSCG00000001835	ABHD2	TCONS_00200789
ENSSSCG00000017574	--	TCONS_00014237
ENSSSCG00000031616	FOSB	TCONS_00342289,TCONS_00313031,TCONS_00313032,TCONS_00067334,TCONS_00313035,TCONS_00313033,TCONS_00088731,TCONS_00151008,TCONS_00284263,TCONS_00261888,TCONS_00241513,TCONS_00241511,TCONS_00261889,TCONS_00261590,TCONS_00173232,TCONS_00264784,TCONS_00262340,TCONS_00016710,TCONS_00137444
ENSSSCG00000025969	PTPRR	TCONS_00298149,TCONS_00091900,TCONS_00028388,TCONS_00325477,TCONS_00097121,TCONS_00365512,TCONS_00005964,TCONS_00005905,TCONS_00026519,TCONS_00071101,TCONS_00319173,TCONS_00151718,TCONS_00233371
ENSSSCG00000027911	LTB4R	TCONS_00298149,TCONS_00170642,TCONS_00006581,TCONS_00197570,TCONS_00342048,TCONS_00253677,TCONS_00000772,TCONS_00000771,TCONS_00112666,TCONS_00000767,TCONS_00028389,TCONS_00028388,TCONS_00227688,TCONS_00172347,TCONS_00325477,TCONS_00097121,TCONS_00365514,TCONS_00163245,TCONS_00234642,TCONS_00093995,TCONS_00172881,TCONS_00005964,TCONS_00135181,TCONS_00056396,TCONS_00005905,TCONS_00026519,TCONS_000…
ENSSSCG00000029494	RBBP9	TCONS_00242877
ENSSSCG00000009626	SORBS3	TCONS_00200789
ENSSSCG00000038982	--	TCONS_00002723
ENSSSCG00000030156	APBB1IP	TCONS_00298149,TCONS_00170642,TCONS_00006581,TCONS_00197570,TCONS_00342048,TCONS_00253677,TCONS_00000772,TCONS_00000771,TCONS_00112666,TCONS_00000767,TCONS_00028389,TCONS_00028388,TCONS_00227688,TCONS_00172347,TCONS_00325477,TCONS_00365514,TCONS_00163245,TCONS_00234642,TCONS_00093995,TCONS_00005964,TCONS_00135181,TCONS_00056396,TCONS_00005905,TCONS_00026519,TCONS_00000452,TCONS_00104599,TCONS_002…
ENSSSCG00000031710	BRF1	TCONS_00062264
ENSSSCG00000004044	IGF2R	TCONS_00325477,TCONS_00026519,TCONS_00338335
ENSSSCG00000013088	LRRC10B	TCONS_00232759
ENSSSCG00000039012	GLTP	TCONS_00325477,TCONS_00026519,TCONS_00338335,TCONS_00233371
ENSSSCG00000035686	--	TCONS_00200789
ENSSSCG00000034211	--	TCONS_00298149,TCONS_00170642,TCONS_00358487,TCONS_00006581,TCONS_00091900,TCONS_00197570,TCONS_00342048,TCONS_00253677,TCONS_00000772,TCONS_00000771,TCONS_00112666,TCONS_00000767,TCONS_00028389,TCONS_00028388,TCONS_00227688,TCONS_00172347,TCONS_00325477,TCONS_00097121,TCONS_00365514,TCONS_00163245,TCONS_00234642,TCONS_00093995,TCONS_00172881,TCONS_00005964,TCONS_00135181,TCONS_00056396,TCONS_000…
ENSSSCG00000016059	STAT4	TCONS_00298149,TCONS_00170642,TCONS_00358487,TCONS_00006581,TCONS_00197570,TCONS_00342048,TCONS_00253677,TCONS_00000772,TCONS_00000771,TCONS_00112666,TCONS_00000767,TCONS_00028389,TCONS_00028388,TCONS_00227688,TCONS_00172347,TCONS_00325477,TCONS_00365514,TCONS_00163245,TCONS_00234642,TCONS_00093995,TCONS_00172881,TCONS_00005964,TCONS_00135181,TCONS_00056396,TCONS_00005905,TCONS_00026519,TCONS_000…
ENSSSCG00000018023	COX10	TCONS_00298905
ENSSSCG00000021855	--	TCONS_00170538,TCONS_00367514,TCONS_00078359,TCONS_00137447
ENSSSCG00000005312	SIT1	TCONS_00298149,TCONS_00170642,TCONS_00006581,TCONS_00197570,TCONS_00342048,TCONS_00253677,TCONS_00000772,TCONS_00000771,TCONS_00112666,TCONS_00000767,TCONS_00028389,TCONS_00028388,TCONS_00227688,TCONS_00172347,TCONS_00365514,TCONS_00163245,TCONS_00234642,TCONS_00093995,TCONS_00172881,TCONS_00005964,TCONS_00135181,TCONS_00056396,TCONS_00005905,TCONS_00000452,TCONS_00104599,TCONS_00234884,TCONS_003…
ENSSSCG00000039758	--	TCONS_00298149,TCONS_00170642,TCONS_00358487,TCONS_00006581,TCONS_00091900,TCONS_00197570,TCONS_00342048,TCONS_00253677,TCONS_00000772,TCONS_00000771,TCONS_00112666,TCONS_00000767,TCONS_00028389,TCONS_00028388,TCONS_00227688,TCONS_00172347,TCONS_00325477,TCONS_00365514,TCONS_00365512,TCONS_00163245,TCONS_00234642,TCONS_00093995,TCONS_00172881,TCONS_00005964,TCONS_00135181,TCONS_00056396,TCONS_000…
ENSSSCG00000012167	PHEX	TCONS_00298149,TCONS_00170642,TCONS_00358487,TCONS_00006581,TCONS_00197570,TCONS_00342048,TCONS_00253289,TCONS_00253677,TCONS_00000772,TCONS_00000771,TCONS_00112666,TCONS_00000767,TCONS_00028389,TCONS_00028388,TCONS_00227688,TCONS_00172347,TCONS_00325477,TCONS_00097121,TCONS_00365514,TCONS_00163245,TCONS_00234642,TCONS_00093995,TCONS_00005964,TCONS_00135181,TCONS_00056396,TCONS_00005905,TCONS_000…
ENSSSCG00000039798	SLC11A1	TCONS_00298149,TCONS_00170642,TCONS_00358487,TCONS_00006581,TCONS_00197570,TCONS_00342048,TCONS_00253677,TCONS_00000772,TCONS_00000771,TCONS_00112666,TCONS_00000767,TCONS_00028389,TCONS_00028388,TCONS_00227688,TCONS_00172347,TCONS_00325477,TCONS_00097121,TCONS_00365514,TCONS_00163245,TCONS_00234642,TCONS_00093995,TCONS_00172881,TCONS_00005964,TCONS_00135181,TCONS_00056396,TCONS_00005905,TCONS_000…
ENSSSCG00000017264	AMZ2	TCONS_00271337
ENSSSCG00000031648	CCN5	TCONS_00151078,TCONS_00365512,TCONS_00172881
ENSSSCG00000010071	MMP11	TCONS_00130924
ENSSSCG00000017749	--	TCONS_00298149,TCONS_00170642,TCONS_00006581,TCONS_00197570,TCONS_00342048,TCONS_00253677,TCONS_00000772,TCONS_00000771,TCONS_00112666,TCONS_00000767,TCONS_00028389,TCONS_00028388,TCONS_00227688,TCONS_00172347,TCONS_00325477,TCONS_00365514,TCONS_00163245,TCONS_00234642,TCONS_00093995,TCONS_00172881,TCONS_00005964,TCONS_00135181,TCONS_00056396,TCONS_00005905,TCONS_00026519,TCONS_00000452,TCONS_001…
ENSSSCG00000005503	TLR4	TCONS_00325477,TCONS_00097121,TCONS_00026519,TCONS_00338335,TCONS_00233371
ENSSSCG00000004234	FABP7	TCONS_00216489
ENSSSCG00000011456	CHDH	TCONS_00298149,TCONS_00170642,TCONS_00358487,TCONS_00006581,TCONS_00091900,TCONS_00197570,TCONS_00342048,TCONS_00253289,TCONS_00253677,TCONS_00000772,TCONS_00000771,TCONS_00112666,TCONS_00000767,TCONS_00028389,TCONS_00028388,TCONS_00227688,TCONS_00172347,TCONS_00325477,TCONS_00097121,TCONS_00365514,TCONS_00365512,TCONS_00163245,TCONS_00234642,TCONS_00093995,TCONS_00172881,TCONS_00005964,TCONS_001…
ENSSSCG00000004670	C15orf48	TCONS_00298149,TCONS_00170642,TCONS_00358487,TCONS_00006581,TCONS_00091900,TCONS_00197570,TCONS_00342048,TCONS_00253677,TCONS_00000772,TCONS_00000771,TCONS_00112666,TCONS_00000767,TCONS_00028389,TCONS_00028388,TCONS_00227688,TCONS_00172347,TCONS_00325477,TCONS_00365514,TCONS_00163245,TCONS_00234642,TCONS_00093995,TCONS_00172881,TCONS_00005964,TCONS_00135181,TCONS_00056396,TCONS_00005905,TCONS_000…
ENSSSCG00000038514	DDAH2	TCONS_00072104,TCONS_00216489
ENSSSCG00000010698	FGFR2	TCONS_00101305
ENSSSCG00000000753	WNK1	TCONS_00200789
ENSSSCG00000010260	SAR1A	TCONS_00003354,TCONS_00239230,TCONS_00014443
ENSSSCG00000011899	CD80	TCONS_00325477,TCONS_00097121,TCONS_00026519,TCONS_00338335,TCONS_00151718,TCONS_00233371
ENSSSCG00000006192	LACTB2	TCONS_00054839
ENSSSCG00000006979	MSR1	TCONS_00298149,TCONS_00170642,TCONS_00358487,TCONS_00006581,TCONS_00091900,TCONS_00197570,TCONS_00342048,TCONS_00253677,TCONS_00000772,TCONS_00000771,TCONS_00112666,TCONS_00000767,TCONS_00028389,TCONS_00028388,TCONS_00227688,TCONS_00172347,TCONS_00325477,TCONS_00365514,TCONS_00365512,TCONS_00163245,TCONS_00234642,TCONS_00093995,TCONS_00172881,TCONS_00005964,TCONS_00135181,TCONS_00056396,TCONS_000…
ENSSSCG00000003063	PHLDB3	TCONS_00097121,TCONS_00026519,TCONS_00338335,TCONS_00233371
ENSSSCG00000008363	AFTPH	TCONS_00274023
ENSSSCG00000017479	WIPF2	TCONS_00073944
ENSSSCG00000028711	CASP1	TCONS_00298149,TCONS_00170642,TCONS_00006581,TCONS_00197570,TCONS_00342048,TCONS_00253677,TCONS_00000772,TCONS_00000771,TCONS_00028388,TCONS_00227688,TCONS_00325477,TCONS_00365514,TCONS_00163245,TCONS_00234642,TCONS_00093995,TCONS_00005964,TCONS_00135181,TCONS_00056396,TCONS_00005905,TCONS_00000452,TCONS_00104599,TCONS_00234884,TCONS_00334980,TCONS_00000773,TCONS_00319173,TCONS_00151718,TCONS_002…
ENSSSCG00000002645	GALNS	TCONS_00298149,TCONS_00170642,TCONS_00006581,TCONS_00091900,TCONS_00197570,TCONS_00342048,TCONS_00253677,TCONS_00000772,TCONS_00000771,TCONS_00112666,TCONS_00000767,TCONS_00028389,TCONS_00028388,TCONS_00227688,TCONS_00172347,TCONS_00325477,TCONS_00097121,TCONS_00365514,TCONS_00163245,TCONS_00234642,TCONS_00093995,TCONS_00172881,TCONS_00005964,TCONS_00135181,TCONS_00056396,TCONS_00005905,TCONS_000…
ENSSSCG00000011049	DCLRE1C	TCONS_00358487,TCONS_00197570,TCONS_00253289,TCONS_00000772,TCONS_00112666,TCONS_00000767,TCONS_00028389,TCONS_00227688,TCONS_00172347,TCONS_00325477,TCONS_00269738,TCONS_00005964,TCONS_00135181,TCONS_00005905,TCONS_00026519,TCONS_00104599,TCONS_00000773,TCONS_00071101,TCONS_00338335,TCONS_00268990,TCONS_00151718
ENSSSCG00000003386	TNFRSF9	TCONS_00298149,TCONS_00170642,TCONS_00006581,TCONS_00091900,TCONS_00197570,TCONS_00342048,TCONS_00253677,TCONS_00000772,TCONS_00000771,TCONS_00112666,TCONS_00000767,TCONS_00028389,TCONS_00028388,TCONS_00227688,TCONS_00172347,TCONS_00325477,TCONS_00365514,TCONS_00365512,TCONS_00163245,TCONS_00234642,TCONS_00093995,TCONS_00172881,TCONS_00005964,TCONS_00135181,TCONS_00056396,TCONS_00005905,TCONS_000…
ENSSSCG00000033069	--	TCONS_00298149,TCONS_00358487,TCONS_00091900,TCONS_00197570,TCONS_00253677,TCONS_00000772,TCONS_00112666,TCONS_00000767,TCONS_00028389,TCONS_00028388,TCONS_00227688,TCONS_00172347,TCONS_00325477,TCONS_00097121,TCONS_00151078,TCONS_00365512,TCONS_00172881,TCONS_00005964,TCONS_00005905,TCONS_00104599,TCONS_00000773,TCONS_00071101,TCONS_00319173,TCONS_00338335,TCONS_00151718,TCONS_00233373
ENSSSCG00000010274	SGPL1	TCONS_00298149,TCONS_00091900,TCONS_00000772,TCONS_00000771,TCONS_00000767,TCONS_00028388,TCONS_00325477,TCONS_00097121,TCONS_00172881,TCONS_00005964,TCONS_00135181,TCONS_00005905,TCONS_00026519,TCONS_00000773,TCONS_00071101,TCONS_00319173,TCONS_00338335,TCONS_00151718,TCONS_00233371
ENSSSCG00000008613	GEN1	TCONS_00298149,TCONS_00170642,TCONS_00006581,TCONS_00197570,TCONS_00342048,TCONS_00253677,TCONS_00000772,TCONS_00000771,TCONS_00112666,TCONS_00000767,TCONS_00028389,TCONS_00028388,TCONS_00227688,TCONS_00172347,TCONS_00325477,TCONS_00365514,TCONS_00163245,TCONS_00234642,TCONS_00093995,TCONS_00172881,TCONS_00005964,TCONS_00135181,TCONS_00056396,TCONS_00005905,TCONS_00000452,TCONS_00104599,TCONS_002…
ENSSSCG00000027249	SLC25A2	TCONS_00306624
ENSSSCG00000003672	CAP1	TCONS_00097121,TCONS_00026519,TCONS_00338335
ENSSSCG00000011201	SATB1	TCONS_00097121
ENSSSCG00000001507	TAPBP	TCONS_00200789
ENSSSCG00000038147	CLEC2L	TCONS_00298149,TCONS_00170642,TCONS_00358487,TCONS_00006581,TCONS_00091900,TCONS_00197570,TCONS_00342048,TCONS_00253677,TCONS_00000772,TCONS_00000771,TCONS_00112666,TCONS_00000767,TCONS_00028389,TCONS_00028388,TCONS_00227688,TCONS_00172347,TCONS_00325477,TCONS_00151078,TCONS_00141572,TCONS_00365514,TCONS_00365512,TCONS_00163245,TCONS_00234642,TCONS_00093995,TCONS_00172881,TCONS_00005964,TCONS_001…
ENSSSCG00000035261	--	TCONS_00298149,TCONS_00170642,TCONS_00006581,TCONS_00197570,TCONS_00342048,TCONS_00253677,TCONS_00000772,TCONS_00000771,TCONS_00112666,TCONS_00000767,TCONS_00028389,TCONS_00028388,TCONS_00227688,TCONS_00172347,TCONS_00325477,TCONS_00365514,TCONS_00163245,TCONS_00234642,TCONS_00093995,TCONS_00172881,TCONS_00005964,TCONS_00135181,TCONS_00056396,TCONS_00005905,TCONS_00000452,TCONS_00104599,TCONS_002…
ENSSSCG00000028517	SC5D	TCONS_00003354,TCONS_00239230
ENSSSCG00000000233	ACVR1B	TCONS_00200789
ENSSSCG00000028157	CASP8	TCONS_00298905
ENSSSCG00000035582	GIPC2	TCONS_00038331,TCONS_00334725
ENSSSCG00000032241	GPNMB	TCONS_00298149,TCONS_00170642,TCONS_00358487,TCONS_00006581,TCONS_00091900,TCONS_00197570,TCONS_00342048,TCONS_00253677,TCONS_00000772,TCONS_00000771,TCONS_00112666,TCONS_00000767,TCONS_00028389,TCONS_00028388,TCONS_00227688,TCONS_00172347,TCONS_00325477,TCONS_00365514,TCONS_00365512,TCONS_00163245,TCONS_00234642,TCONS_00093995,TCONS_00172881,TCONS_00005964,TCONS_00135181,TCONS_00056396,TCONS_000…
ENSSSCG00000034683	--	TCONS_00293441,TCONS_00038331,TCONS_00306624,TCONS_00315972
ENSSSCG00000038549	ZFP36L2	TCONS_00170642,TCONS_00006581,TCONS_00342048,TCONS_00000772,TCONS_00000771,TCONS_00028388,TCONS_00141572,TCONS_00365514,TCONS_00163245,TCONS_00093995,TCONS_00135181,TCONS_00056396,TCONS_00000452,TCONS_00234884,TCONS_00334980
ENSSSCG00000001732	MMUT	TCONS_00239230
ENSSSCG00000015199	VSIG2	TCONS_00244588
ENSSSCG00000010224	EGR2	TCONS_00298149,TCONS_00170642,TCONS_00358487,TCONS_00006581,TCONS_00091900,TCONS_00197570,TCONS_00342048,TCONS_00253289,TCONS_00253677,TCONS_00000772,TCONS_00000771,TCONS_00112666,TCONS_00000767,TCONS_00028389,TCONS_00028388,TCONS_00227688,TCONS_00172347,TCONS_00325477,TCONS_00097121,TCONS_00365514,TCONS_00163245,TCONS_00234642,TCONS_00093995,TCONS_00172881,TCONS_00005964,TCONS_00135181,TCONS_000…
ENSSSCG00000017356	FAM171A2	TCONS_00298149,TCONS_00091900,TCONS_00000772,TCONS_00028388,TCONS_00325477,TCONS_00097121,TCONS_00365512,TCONS_00005964,TCONS_00135181,TCONS_00005905,TCONS_00000773,TCONS_00071101,TCONS_00319173,TCONS_00151718
ENSSSCG00000036417	--	TCONS_00342289,TCONS_00313031,TCONS_00313032,TCONS_00067334,TCONS_00070959,TCONS_00313035,TCONS_00313033,TCONS_00088731,TCONS_00151008,TCONS_00284263,TCONS_00261888,TCONS_00241513,TCONS_00241512,TCONS_00241511,TCONS_00261889,TCONS_00261590,TCONS_00173232,TCONS_00264784,TCONS_00022880,TCONS_00187329,TCONS_00262340,TCONS_00016710,TCONS_00137444
ENSSSCG00000040486	BIRC5	TCONS_00298149,TCONS_00170642,TCONS_00006581,TCONS_00197570,TCONS_00342048,TCONS_00253677,TCONS_00000772,TCONS_00000771,TCONS_00112666,TCONS_00000767,TCONS_00028389,TCONS_00028388,TCONS_00227688,TCONS_00172347,TCONS_00365514,TCONS_00163245,TCONS_00234642,TCONS_00093995,TCONS_00005964,TCONS_00135181,TCONS_00056396,TCONS_00005905,TCONS_00000452,TCONS_00104599,TCONS_00234884,TCONS_00334980,TCONS_000…
ENSSSCG00000031037	--	TCONS_00298149,TCONS_00170642,TCONS_00358487,TCONS_00006581,TCONS_00091900,TCONS_00197570,TCONS_00342048,TCONS_00253677,TCONS_00000772,TCONS_00000771,TCONS_00112666,TCONS_00000767,TCONS_00028389,TCONS_00028388,TCONS_00227688,TCONS_00172347,TCONS_00325477,TCONS_00365514,TCONS_00365512,TCONS_00163245,TCONS_00234642,TCONS_00093995,TCONS_00172881,TCONS_00005964,TCONS_00135181,TCONS_00056396,TCONS_000…
ENSSSCG00000013237	SPI1	TCONS_00298149,TCONS_00170642,TCONS_00358487,TCONS_00006581,TCONS_00091900,TCONS_00197570,TCONS_00342048,TCONS_00253677,TCONS_00000772,TCONS_00000771,TCONS_00112666,TCONS_00000767,TCONS_00028389,TCONS_00028388,TCONS_00227688,TCONS_00172347,TCONS_00325477,TCONS_00097121,TCONS_00365514,TCONS_00163245,TCONS_00234642,TCONS_00093995,TCONS_00172881,TCONS_00005964,TCONS_00135181,TCONS_00056396,TCONS_000…
ENSSSCG00000007816	IL21R	TCONS_00298149,TCONS_00170642,TCONS_00358487,TCONS_00006581,TCONS_00197570,TCONS_00342048,TCONS_00253289,TCONS_00253677,TCONS_00000772,TCONS_00000771,TCONS_00112666,TCONS_00000767,TCONS_00028389,TCONS_00028388,TCONS_00227688,TCONS_00172347,TCONS_00325477,TCONS_00365514,TCONS_00163245,TCONS_00234642,TCONS_00093995,TCONS_00172881,TCONS_00005964,TCONS_00135181,TCONS_00056396,TCONS_00005905,TCONS_000…
ENSSSCG00000005092	--	TCONS_00298149,TCONS_00170642,TCONS_00358487,TCONS_00006581,TCONS_00091900,TCONS_00197570,TCONS_00342048,TCONS_00253289,TCONS_00253677,TCONS_00000772,TCONS_00000771,TCONS_00112666,TCONS_00000767,TCONS_00028389,TCONS_00028388,TCONS_00227688,TCONS_00172347,TCONS_00325477,TCONS_00097121,TCONS_00365514,TCONS_00163245,TCONS_00234642,TCONS_00093995,TCONS_00172881,TCONS_00005964,TCONS_00135181,TCONS_000…
ENSSSCG00000015356	AGMO	TCONS_00342289,TCONS_00313031,TCONS_00313032,TCONS_00082292,TCONS_00067334,TCONS_00313035,TCONS_00313033,TCONS_00088731,TCONS_00151008,TCONS_00284263,TCONS_00261888,TCONS_00241513,TCONS_00241512,TCONS_00241511,TCONS_00261889,TCONS_00261590,TCONS_00173232,TCONS_00264784,TCONS_00262340,TCONS_00016710,TCONS_00137444
ENSSSCG00000037269	LANCL3	TCONS_00298149,TCONS_00170642,TCONS_00006581,TCONS_00197570,TCONS_00342048,TCONS_00253677,TCONS_00000772,TCONS_00000771,TCONS_00112666,TCONS_00000767,TCONS_00028389,TCONS_00028388,TCONS_00227688,TCONS_00172347,TCONS_00325477,TCONS_00365514,TCONS_00163245,TCONS_00234642,TCONS_00093995,TCONS_00172881,TCONS_00005964,TCONS_00135181,TCONS_00056396,TCONS_00005905,TCONS_00000452,TCONS_00104599,TCONS_002…
ENSSSCG00000006553	UBAP2L	TCONS_00200789
ENSSSCG00000010795	--	TCONS_00072109,TCONS_00216489
ENSSSCG00000034197	EDEM1	TCONS_00298149,TCONS_00170642,TCONS_00006581,TCONS_00197570,TCONS_00342048,TCONS_00000772,TCONS_00000771,TCONS_00000767,TCONS_00028388,TCONS_00227688,TCONS_00325477,TCONS_00097121,TCONS_00365514,TCONS_00163245,TCONS_00234642,TCONS_00093995,TCONS_00005964,TCONS_00135181,TCONS_00056396,TCONS_00005905,TCONS_00026519,TCONS_00000452,TCONS_00104599,TCONS_00234884,TCONS_00334980,TCONS_00000773,TCONS_000…
ENSSSCG00000034688	--	TCONS_00298149,TCONS_00170642,TCONS_00006581,TCONS_00197570,TCONS_00342048,TCONS_00253677,TCONS_00000772,TCONS_00000771,TCONS_00112666,TCONS_00000767,TCONS_00028389,TCONS_00028388,TCONS_00227688,TCONS_00172347,TCONS_00325477,TCONS_00365514,TCONS_00163245,TCONS_00234642,TCONS_00093995,TCONS_00172881,TCONS_00005964,TCONS_00135181,TCONS_00056396,TCONS_00005905,TCONS_00000452,TCONS_00104599,TCONS_002…
ENSSSCG00000000261	IGFBP6	TCONS_00284802,TCONS_00062515,TCONS_00072104,TCONS_00016282,TCONS_00072095,TCONS_00062213,TCONS_00157830
ENSSSCG00000031727	--	TCONS_00343295,TCONS_00234559
ENSSSCG00000011870	PDIA5	TCONS_00253289,TCONS_00338335
ENSSSCG00000031562	MZF1	TCONS_00200789
ENSSSCG00000006902	GFI1	TCONS_00026519
ENSSSCG00000003331	TNFRSF4	TCONS_00298149,TCONS_00170642,TCONS_00358487,TCONS_00006581,TCONS_00091900,TCONS_00197570,TCONS_00342048,TCONS_00253677,TCONS_00000772,TCONS_00000771,TCONS_00298905,TCONS_00112666,TCONS_00000767,TCONS_00028389,TCONS_00028388,TCONS_00227688,TCONS_00172347,TCONS_00325477,TCONS_00365514,TCONS_00365512,TCONS_00163245,TCONS_00234642,TCONS_00093995,TCONS_00172881,TCONS_00005964,TCONS_00135181,TCONS_000…
ENSSSCG00000010122	CDC45	TCONS_00314537
ENSSSCG00000025345	GUCY2D	TCONS_00054850,TCONS_00212231,TCONS_00302938,TCONS_00254291,TCONS_00339334,TCONS_00331793,TCONS_00271045,TCONS_00192874,TCONS_00111369,TCONS_00045339,TCONS_00104232,TCONS_00062265,TCONS_00341690,TCONS_00359914,TCONS_00276446,TCONS_00254283
ENSSSCG00000009839	CIT	TCONS_00298149,TCONS_00170642,TCONS_00358487,TCONS_00006581,TCONS_00091900,TCONS_00197570,TCONS_00342048,TCONS_00253677,TCONS_00000772,TCONS_00000771,TCONS_00112666,TCONS_00000767,TCONS_00028389,TCONS_00028388,TCONS_00227688,TCONS_00172347,TCONS_00325477,TCONS_00365514,TCONS_00365512,TCONS_00163245,TCONS_00234642,TCONS_00093995,TCONS_00172881,TCONS_00005964,TCONS_00135181,TCONS_00056396,TCONS_000…
ENSSSCG00000003905	RAD54L	TCONS_00042597
ENSSSCG00000006378	SLAMF7	TCONS_00298149,TCONS_00170642,TCONS_00358487,TCONS_00006581,TCONS_00091900,TCONS_00197570,TCONS_00342048,TCONS_00253677,TCONS_00000772,TCONS_00000771,TCONS_00112666,TCONS_00000767,TCONS_00028389,TCONS_00028388,TCONS_00227688,TCONS_00172347,TCONS_00325477,TCONS_00365514,TCONS_00365512,TCONS_00163245,TCONS_00234642,TCONS_00093995,TCONS_00172881,TCONS_00005964,TCONS_00135181,TCONS_00056396,TCONS_000…
ENSSSCG00000012054	DOP1B	TCONS_00091900,TCONS_00298905
ENSSSCG00000009517	GPR183	TCONS_00026519,TCONS_00233371
ENSSSCG00000017052	ADAM19	TCONS_00298149,TCONS_00170642,TCONS_00006581,TCONS_00197570,TCONS_00342048,TCONS_00253677,TCONS_00000772,TCONS_00000771,TCONS_00112666,TCONS_00000767,TCONS_00028389,TCONS_00028388,TCONS_00227688,TCONS_00172347,TCONS_00325477,TCONS_00365514,TCONS_00163245,TCONS_00234642,TCONS_00093995,TCONS_00005964,TCONS_00135181,TCONS_00056396,TCONS_00005905,TCONS_00000452,TCONS_00104599,TCONS_00234884,TCONS_003…
ENSSSCG00000039665	--	TCONS_00359802
ENSSSCG00000013067	PHEROC	TCONS_00264876,TCONS_00216433,TCONS_00068211,TCONS_00233881,TCONS_00115954,TCONS_00340426,TCONS_00270892,TCONS_00130709,TCONS_00121752,TCONS_00313089,TCONS_00016278,TCONS_00326112,TCONS_00258249
ENSSSCG00000001418	NEU1	TCONS_00097121
ENSSSCG00000024867	ISG20	TCONS_00365512
ENSSSCG00000010204	BICC1	TCONS_00028388,TCONS_00141572,TCONS_00234642,TCONS_00000452
ENSSSCG00000002915	KIRREL2	TCONS_00170642,TCONS_00006581,TCONS_00342048,TCONS_00000772,TCONS_00365514,TCONS_00163245,TCONS_00234642,TCONS_00093995,TCONS_00056396,TCONS_00000452,TCONS_00104599,TCONS_00234884,TCONS_00334980,TCONS_00233373
ENSSSCG00000014823	P2RY6	TCONS_00170642,TCONS_00358487,TCONS_00006581,TCONS_00197570,TCONS_00342048,TCONS_00253677,TCONS_00000772,TCONS_00000771,TCONS_00112666,TCONS_00000767,TCONS_00028389,TCONS_00227688,TCONS_00172347,TCONS_00365514,TCONS_00163245,TCONS_00234642,TCONS_00093995,TCONS_00172881,TCONS_00005964,TCONS_00056396,TCONS_00005905,TCONS_00104599,TCONS_00234884,TCONS_00334980,TCONS_00000773,TCONS_00071101,TCONS_002…
ENSSSCG00000001394	--	TCONS_00026519,TCONS_00233371
ENSSSCG00000039658	--	TCONS_00026174
ENSSSCG00000033811	CBFB	TCONS_00298905
ENSSSCG00000037619	EEF1AKMT3	TCONS_00200789
ENSSSCG00000016237	DOCK10	TCONS_00298149,TCONS_00170642,TCONS_00358487,TCONS_00006581,TCONS_00197570,TCONS_00342048,TCONS_00253677,TCONS_00000772,TCONS_00000771,TCONS_00112666,TCONS_00000767,TCONS_00028389,TCONS_00028388,TCONS_00227688,TCONS_00172347,TCONS_00325477,TCONS_00097121,TCONS_00365514,TCONS_00163245,TCONS_00234642,TCONS_00093995,TCONS_00172881,TCONS_00005964,TCONS_00135181,TCONS_00056396,TCONS_00005905,TCONS_000…
ENSSSCG00000035147	NAGLU	TCONS_00170642,TCONS_00358487,TCONS_00006581,TCONS_00197570,TCONS_00342048,TCONS_00253677,TCONS_00112666,TCONS_00000767,TCONS_00028389,TCONS_00227688,TCONS_00172347,TCONS_00365514,TCONS_00163245,TCONS_00234642,TCONS_00093995,TCONS_00172881,TCONS_00056396,TCONS_00005905,TCONS_00104599,TCONS_00234884,TCONS_00334980,TCONS_00000773,TCONS_00233373
ENSSSCG00000024257	CEMIP2	TCONS_00338335
ENSSSCG00000036871	EXOC3L4	TCONS_00298149,TCONS_00170642,TCONS_00358487,TCONS_00006581,TCONS_00197570,TCONS_00342048,TCONS_00253677,TCONS_00000772,TCONS_00000771,TCONS_00112666,TCONS_00000767,TCONS_00028389,TCONS_00028388,TCONS_00227688,TCONS_00172347,TCONS_00325477,TCONS_00365514,TCONS_00163245,TCONS_00234642,TCONS_00093995,TCONS_00172881,TCONS_00005964,TCONS_00135181,TCONS_00056396,TCONS_00005905,TCONS_00000452,TCONS_001…
ENSSSCG00000020749	KCNAB2	TCONS_00298149,TCONS_00170642,TCONS_00006581,TCONS_00197570,TCONS_00342048,TCONS_00000772,TCONS_00000771,TCONS_00112666,TCONS_00028389,TCONS_00028388,TCONS_00227688,TCONS_00172347,TCONS_00325477,TCONS_00097121,TCONS_00365514,TCONS_00163245,TCONS_00234642,TCONS_00093995,TCONS_00005964,TCONS_00135181,TCONS_00056396,TCONS_00005905,TCONS_00026519,TCONS_00104599,TCONS_00234884,TCONS_00334980,TCONS_000…
ENSSSCG00000012957	SF3B2	TCONS_00200789
ENSSSCG00000005038	PSMC6	TCONS_00304801,TCONS_00253287,TCONS_00180535,TCONS_00274442
ENSSSCG00000036891	--	TCONS_00118941,TCONS_00269553
ENSSSCG00000037050	--	TCONS_00042597
ENSSSCG00000037494	SPTBN4	TCONS_00264876,TCONS_00068211,TCONS_00233881,TCONS_00115954,TCONS_00340426,TCONS_00270892,TCONS_00130709,TCONS_00313089,TCONS_00016278,TCONS_00037345,TCONS_00326112,TCONS_00332212,TCONS_00258249
ENSSSCG00000000917	KERA	TCONS_00264876,TCONS_00068211,TCONS_00233881,TCONS_00115954,TCONS_00340426,TCONS_00270892,TCONS_00130709,TCONS_00313089,TCONS_00016278,TCONS_00326112,TCONS_00258249
ENSSSCG00000029752	C16orf54	TCONS_00298149,TCONS_00170642,TCONS_00358487,TCONS_00006581,TCONS_00197570,TCONS_00342048,TCONS_00253677,TCONS_00000772,TCONS_00000771,TCONS_00112666,TCONS_00000767,TCONS_00028389,TCONS_00028388,TCONS_00227688,TCONS_00172347,TCONS_00325477,TCONS_00097121,TCONS_00365514,TCONS_00163245,TCONS_00234642,TCONS_00093995,TCONS_00172881,TCONS_00005964,TCONS_00135181,TCONS_00056396,TCONS_00005905,TCONS_000…
ENSSSCG00000036398	--	TCONS_00227053,TCONS_00205823
ENSSSCG00000034345	SPRY3	TCONS_00072109,TCONS_00216489
ENSSSCG00000007529	SYCP2	TCONS_00298149,TCONS_00170642,TCONS_00358487,TCONS_00006581,TCONS_00197570,TCONS_00342048,TCONS_00253289,TCONS_00253677,TCONS_00000772,TCONS_00000771,TCONS_00112666,TCONS_00000767,TCONS_00028389,TCONS_00028388,TCONS_00227688,TCONS_00172347,TCONS_00325477,TCONS_00365514,TCONS_00163245,TCONS_00234642,TCONS_00093995,TCONS_00172881,TCONS_00005964,TCONS_00135181,TCONS_00056396,TCONS_00005905,TCONS_000…
ENSSSCG00000037066	GADD45A	TCONS_00148400
ENSSSCG00000010865	EXO1	TCONS_00298149,TCONS_00170642,TCONS_00358487,TCONS_00006581,TCONS_00197570,TCONS_00342048,TCONS_00253677,TCONS_00000772,TCONS_00000771,TCONS_00112666,TCONS_00000767,TCONS_00028389,TCONS_00028388,TCONS_00227688,TCONS_00172347,TCONS_00325477,TCONS_00365514,TCONS_00163245,TCONS_00234642,TCONS_00093995,TCONS_00172881,TCONS_00005964,TCONS_00135181,TCONS_00056396,TCONS_00005905,TCONS_00000452,TCONS_001…
ENSSSCG00000007140	SMOX	TCONS_00026431,TCONS_00319662
ENSSSCG00000005240	DOCK8	TCONS_00028388,TCONS_00325477,TCONS_00097121,TCONS_00005964,TCONS_00005905,TCONS_00026519,TCONS_00319173,TCONS_00338335,TCONS_00151718,TCONS_00233371
ENSSSCG00000035394	--	TCONS_00315972
ENSSSCG00000017607	TMEM100	TCONS_00339334,TCONS_00104232
ENSSSCG00000006382	--	TCONS_00298149,TCONS_00170642,TCONS_00358487,TCONS_00006581,TCONS_00091900,TCONS_00197570,TCONS_00342048,TCONS_00253677,TCONS_00000772,TCONS_00000771,TCONS_00112666,TCONS_00000767,TCONS_00028389,TCONS_00028388,TCONS_00227688,TCONS_00172347,TCONS_00325477,TCONS_00097121,TCONS_00365514,TCONS_00365512,TCONS_00163245,TCONS_00234642,TCONS_00093995,TCONS_00172881,TCONS_00005964,TCONS_00135181,TCONS_000…
ENSSSCG00000014008	SCGB3A1	TCONS_00306624
ENSSSCG00000000145	MYH9	TCONS_00200789
ENSSSCG00000026006	KLF13	TCONS_00244588
ENSSSCG00000022305	WDR78	TCONS_00269425
ENSSSCG00000026097	LAMP3	TCONS_00298149,TCONS_00170642,TCONS_00358487,TCONS_00006581,TCONS_00091900,TCONS_00197570,TCONS_00342048,TCONS_00253677,TCONS_00000772,TCONS_00000771,TCONS_00112666,TCONS_00000767,TCONS_00028389,TCONS_00028388,TCONS_00227688,TCONS_00172347,TCONS_00325477,TCONS_00365514,TCONS_00365512,TCONS_00163245,TCONS_00234642,TCONS_00093995,TCONS_00172881,TCONS_00005964,TCONS_00135181,TCONS_00056396,TCONS_000…
ENSSSCG00000027196	--	TCONS_00253289,TCONS_00112666,TCONS_00028389,TCONS_00172347,TCONS_00325477,TCONS_00005964,TCONS_00005905,TCONS_00026519,TCONS_00071101
ENSSSCG00000006263	ATP6V1H	TCONS_00298149,TCONS_00197570,TCONS_00000772,TCONS_00112666,TCONS_00028389,TCONS_00028388,TCONS_00227688,TCONS_00172347,TCONS_00325477,TCONS_00097121,TCONS_00005964,TCONS_00135181,TCONS_00005905,TCONS_00026519,TCONS_00071101,TCONS_00319173,TCONS_00338335,TCONS_00151718,TCONS_00233373,TCONS_00233371
ENSSSCG00000004493	SIGLEC15	TCONS_00298149,TCONS_00170642,TCONS_00358487,TCONS_00006581,TCONS_00091900,TCONS_00197570,TCONS_00342048,TCONS_00253289,TCONS_00253677,TCONS_00000772,TCONS_00000771,TCONS_00112666,TCONS_00000767,TCONS_00028389,TCONS_00028388,TCONS_00227688,TCONS_00172347,TCONS_00325477,TCONS_00097121,TCONS_00365514,TCONS_00163245,TCONS_00234642,TCONS_00093995,TCONS_00172881,TCONS_00005964,TCONS_00135181,TCONS_000…
ENSSSCG00000005716	POMT1	TCONS_00121958
ENSSSCG00000002716	MLKL	TCONS_00325477,TCONS_00097121,TCONS_00026519,TCONS_00338335,TCONS_00151718,TCONS_00233371
ENSSSCG00000015016	POU2AF1	TCONS_00298149,TCONS_00170642,TCONS_00358487,TCONS_00006581,TCONS_00091900,TCONS_00197570,TCONS_00342048,TCONS_00253677,TCONS_00000772,TCONS_00000771,TCONS_00112666,TCONS_00000767,TCONS_00028389,TCONS_00028388,TCONS_00227688,TCONS_00172347,TCONS_00325477,TCONS_00365514,TCONS_00365512,TCONS_00163245,TCONS_00234642,TCONS_00093995,TCONS_00172881,TCONS_00005964,TCONS_00135181,TCONS_00056396,TCONS_000…
ENSSSCG00000006793	--	TCONS_00298149,TCONS_00170642,TCONS_00358487,TCONS_00006581,TCONS_00091900,TCONS_00197570,TCONS_00342048,TCONS_00253677,TCONS_00000772,TCONS_00000771,TCONS_00112666,TCONS_00000767,TCONS_00028389,TCONS_00028388,TCONS_00227688,TCONS_00172347,TCONS_00325477,TCONS_00365514,TCONS_00365512,TCONS_00163245,TCONS_00234642,TCONS_00093995,TCONS_00172881,TCONS_00005964,TCONS_00135181,TCONS_00056396,TCONS_000…
ENSSSCG00000007585	ACTB	TCONS_00325477,TCONS_00026519,TCONS_00151718,TCONS_00233371
ENSSSCG00000038366	RAP2B	TCONS_00358487,TCONS_00197570,TCONS_00000772,TCONS_00000771,TCONS_00112666,TCONS_00000767,TCONS_00028389,TCONS_00028388,TCONS_00227688,TCONS_00172347,TCONS_00325477,TCONS_00097121,TCONS_00234642,TCONS_00005964,TCONS_00135181,TCONS_00005905,TCONS_00026519,TCONS_00000452,TCONS_00104599,TCONS_00000773,TCONS_00071101,TCONS_00338335,TCONS_00268990,TCONS_00151718,TCONS_00233373,TCONS_00233371
ENSSSCG00000011717	IGSF10	TCONS_00170642,TCONS_00006581,TCONS_00342048,TCONS_00000772,TCONS_00000771,TCONS_00028388,TCONS_00365514,TCONS_00163245,TCONS_00093995,TCONS_00135181,TCONS_00056396,TCONS_00000452,TCONS_00234884,TCONS_00334980
ENSSSCG00000025116	TONSL	TCONS_00026519,TCONS_00233371
ENSSSCG00000037487	--	TCONS_00026519,TCONS_00151718,TCONS_00233371
ENSSSCG00000008187	KIAA1211L	TCONS_00325477,TCONS_00026519,TCONS_00338335,TCONS_00233371
ENSSSCG00000009966	MN1	TCONS_00114819
ENSSSCG00000029230	ECM1	TCONS_00197570,TCONS_00253677,TCONS_00112666,TCONS_00028389,TCONS_00028388,TCONS_00227688,TCONS_00172347,TCONS_00325477,TCONS_00005964,TCONS_00005905,TCONS_00026519,TCONS_00071101,TCONS_00319173,TCONS_00151718,TCONS_00233373,TCONS_00233371
ENSSSCG00000009029	ARHGAP10	TCONS_00141572
ENSSSCG00000009649	NEFL	TCONS_00082286,TCONS_00369839,TCONS_00000583
ENSSSCG00000004463	--	TCONS_00303696
ENSSSCG00000008494	NDUFAF7	TCONS_00284293
ENSSSCG00000039094	PLEC	TCONS_00097121
ENSSSCG00000013896	MPV17L2	TCONS_00130924
ENSSSCG00000014214	TRIM36	TCONS_00358487,TCONS_00197570,TCONS_00253289,TCONS_00112666,TCONS_00028389,TCONS_00028388,TCONS_00227688,TCONS_00172347,TCONS_00325477,TCONS_00005964,TCONS_00005905,TCONS_00026519,TCONS_00071101,TCONS_00338335,TCONS_00268990,TCONS_00151718,TCONS_00233373,TCONS_00233371
ENSSSCG00000017936	GABARAP	TCONS_00298149,TCONS_00170642,TCONS_00006581,TCONS_00197570,TCONS_00342048,TCONS_00253677,TCONS_00000772,TCONS_00000771,TCONS_00112666,TCONS_00000767,TCONS_00028389,TCONS_00028388,TCONS_00227688,TCONS_00172347,TCONS_00365514,TCONS_00163245,TCONS_00234642,TCONS_00093995,TCONS_00172881,TCONS_00005964,TCONS_00135181,TCONS_00056396,TCONS_00005905,TCONS_00000452,TCONS_00104599,TCONS_00234884,TCONS_003…
ENSSSCG00000006734	CD101	TCONS_00005710,TCONS_00269738,TCONS_00268990,TCONS_00246183
ENSSSCG00000036439	IL29	TCONS_00349390
ENSSSCG00000002396	GSTZ1	TCONS_00200789
ENSSSCG00000011628	DNAJC13	TCONS_00097121,TCONS_00338335,TCONS_00268990
ENSSSCG00000002337	ZFYVE1	TCONS_00042597
ENSSSCG00000001818	FES	TCONS_00028388,TCONS_00325477,TCONS_00005964,TCONS_00005905,TCONS_00026519,TCONS_00071101,TCONS_00319173,TCONS_00338335,TCONS_00151718,TCONS_00233371
ENSSSCG00000038902	KCNK6	TCONS_00097121,TCONS_00026519,TCONS_00338335,TCONS_00233371
ENSSSCG00000006522	GBA	TCONS_00325477,TCONS_00097121,TCONS_00026519,TCONS_00319173,TCONS_00338335,TCONS_00151718,TCONS_00233371
ENSSSCG00000004782	--	TCONS_00298149,TCONS_00170642,TCONS_00358487,TCONS_00006581,TCONS_00197570,TCONS_00342048,TCONS_00253677,TCONS_00000772,TCONS_00000771,TCONS_00112666,TCONS_00000767,TCONS_00028389,TCONS_00028388,TCONS_00227688,TCONS_00172347,TCONS_00325477,TCONS_00365514,TCONS_00163245,TCONS_00234642,TCONS_00093995,TCONS_00172881,TCONS_00005964,TCONS_00135181,TCONS_00056396,TCONS_00005905,TCONS_00000452,TCONS_001…
ENSSSCG00000017996	DHRS7C	TCONS_00037345,TCONS_00332212
ENSSSCG00000031741	--	TCONS_00298149,TCONS_00170642,TCONS_00358487,TCONS_00006581,TCONS_00197570,TCONS_00342048,TCONS_00253677,TCONS_00000772,TCONS_00000771,TCONS_00112666,TCONS_00000767,TCONS_00028389,TCONS_00028388,TCONS_00227688,TCONS_00172347,TCONS_00325477,TCONS_00365514,TCONS_00163245,TCONS_00234642,TCONS_00093995,TCONS_00172881,TCONS_00005964,TCONS_00135181,TCONS_00056396,TCONS_00005905,TCONS_00000452,TCONS_001…
ENSSSCG00000011033	VIM	TCONS_00298149,TCONS_00170642,TCONS_00358487,TCONS_00006581,TCONS_00091900,TCONS_00197570,TCONS_00342048,TCONS_00253677,TCONS_00000772,TCONS_00000771,TCONS_00298905,TCONS_00112666,TCONS_00000767,TCONS_00028389,TCONS_00028388,TCONS_00227688,TCONS_00172347,TCONS_00325477,TCONS_00097121,TCONS_00365514,TCONS_00163245,TCONS_00234642,TCONS_00093995,TCONS_00172881,TCONS_00005964,TCONS_00135181,TCONS_000…
ENSSSCG00000029594	WBP1L	TCONS_00062264
ENSSSCG00000039168	--	TCONS_00119031
ENSSSCG00000001723	PLA2G7	TCONS_00298149,TCONS_00170642,TCONS_00006581,TCONS_00091900,TCONS_00342048,TCONS_00253677,TCONS_00365514,TCONS_00365512,TCONS_00163245,TCONS_00234642,TCONS_00093995,TCONS_00172881,TCONS_00056396,TCONS_00234884,TCONS_00334980,TCONS_00319173,TCONS_00233373
ENSSSCG00000021259	CDA	TCONS_00298149,TCONS_00170642,TCONS_00006581,TCONS_00197570,TCONS_00342048,TCONS_00253677,TCONS_00000772,TCONS_00000771,TCONS_00112666,TCONS_00000767,TCONS_00028389,TCONS_00028388,TCONS_00227688,TCONS_00172347,TCONS_00325477,TCONS_00365514,TCONS_00163245,TCONS_00234642,TCONS_00093995,TCONS_00005964,TCONS_00135181,TCONS_00056396,TCONS_00005905,TCONS_00026519,TCONS_00000452,TCONS_00104599,TCONS_002…
ENSSSCG00000040106	--	TCONS_00298149,TCONS_00170642,TCONS_00358487,TCONS_00006581,TCONS_00091900,TCONS_00197570,TCONS_00342048,TCONS_00253677,TCONS_00000772,TCONS_00000771,TCONS_00112666,TCONS_00000767,TCONS_00028389,TCONS_00028388,TCONS_00227688,TCONS_00172347,TCONS_00325477,TCONS_00365514,TCONS_00365512,TCONS_00163245,TCONS_00234642,TCONS_00093995,TCONS_00172881,TCONS_00005964,TCONS_00135181,TCONS_00056396,TCONS_000…
ENSSSCG00000012234	SRPX	TCONS_00298149,TCONS_00170642,TCONS_00358487,TCONS_00006581,TCONS_00091900,TCONS_00197570,TCONS_00342048,TCONS_00253677,TCONS_00000772,TCONS_00000771,TCONS_00112666,TCONS_00000767,TCONS_00028389,TCONS_00028388,TCONS_00227688,TCONS_00172347,TCONS_00325477,TCONS_00141572,TCONS_00365514,TCONS_00365512,TCONS_00163245,TCONS_00234642,TCONS_00093995,TCONS_00172881,TCONS_00005964,TCONS_00135181,TCONS_000…
ENSSSCG00000036965	ANGPTL8	TCONS_00284802,TCONS_00062515,TCONS_00016282,TCONS_00072095,TCONS_00157830
ENSSSCG00000012166	--	TCONS_00022880,TCONS_00187329
ENSSSCG00000037142	--	TCONS_00358487,TCONS_00091900,TCONS_00197570,TCONS_00253677,TCONS_00000772,TCONS_00000771,TCONS_00112666,TCONS_00000767,TCONS_00028389,TCONS_00227688,TCONS_00172347,TCONS_00325477,TCONS_00172881,TCONS_00005964,TCONS_00135181,TCONS_00005905,TCONS_00104599,TCONS_00000773,TCONS_00071101,TCONS_00268990,TCONS_00233373
ENSSSCG00000028204	TREH	TCONS_00298149,TCONS_00170642,TCONS_00358487,TCONS_00006581,TCONS_00091900,TCONS_00197570,TCONS_00342048,TCONS_00253677,TCONS_00000772,TCONS_00000771,TCONS_00112666,TCONS_00000767,TCONS_00028389,TCONS_00028388,TCONS_00227688,TCONS_00172347,TCONS_00325477,TCONS_00097121,TCONS_00365514,TCONS_00365512,TCONS_00163245,TCONS_00234642,TCONS_00093995,TCONS_00172881,TCONS_00005964,TCONS_00135181,TCONS_000…
ENSSSCG00000022068	--	TCONS_00042646,TCONS_00274023,TCONS_00246183
ENSSSCG00000015600	DTL	TCONS_00091900,TCONS_00097121,TCONS_00268990
ENSSSCG00000039000	--	TCONS_00369839,TCONS_00000583,TCONS_00285681
ENSSSCG00000028376	--	TCONS_00298149,TCONS_00170642,TCONS_00358487,TCONS_00006581,TCONS_00091900,TCONS_00197570,TCONS_00342048,TCONS_00253289,TCONS_00253677,TCONS_00000772,TCONS_00000771,TCONS_00112666,TCONS_00000767,TCONS_00028389,TCONS_00028388,TCONS_00227688,TCONS_00172347,TCONS_00325477,TCONS_00365514,TCONS_00365512,TCONS_00163245,TCONS_00234642,TCONS_00093995,TCONS_00172881,TCONS_00005964,TCONS_00135181,TCONS_000…
ENSSSCG00000010352	GRID1	TCONS_00101305
ENSSSCG00000030268	ZFAND5	TCONS_00208370
ENSSSCG00000005314	ARHGEF39	TCONS_00298149,TCONS_00170642,TCONS_00006581,TCONS_00197570,TCONS_00342048,TCONS_00253677,TCONS_00000772,TCONS_00000771,TCONS_00112666,TCONS_00028389,TCONS_00028388,TCONS_00227688,TCONS_00172347,TCONS_00325477,TCONS_00365514,TCONS_00365512,TCONS_00163245,TCONS_00234642,TCONS_00093995,TCONS_00172881,TCONS_00005964,TCONS_00135181,TCONS_00056396,TCONS_00005905,TCONS_00000452,TCONS_00104599,TCONS_002…
ENSSSCG00000031103	TBK1	TCONS_00338335,TCONS_00268990
ENSSSCG00000038709	SEC14L4	TCONS_00264876,TCONS_00216433,TCONS_00068211,TCONS_00233881,TCONS_00115954,TCONS_00340426,TCONS_00270892,TCONS_00130709,TCONS_00121752,TCONS_00313089,TCONS_00016278,TCONS_00326112,TCONS_00258249
ENSSSCG00000016831	SPEF2	TCONS_00298149,TCONS_00170642,TCONS_00006581,TCONS_00197570,TCONS_00342048,TCONS_00253677,TCONS_00000772,TCONS_00000771,TCONS_00112666,TCONS_00000767,TCONS_00028389,TCONS_00028388,TCONS_00227688,TCONS_00172347,TCONS_00325477,TCONS_00097121,TCONS_00365514,TCONS_00163245,TCONS_00234642,TCONS_00093995,TCONS_00172881,TCONS_00005964,TCONS_00135181,TCONS_00056396,TCONS_00005905,TCONS_00026519,TCONS_000…
ENSSSCG00000015673	KYNU	TCONS_00325477,TCONS_00005964,TCONS_00151718
ENSSSCG00000000405	--	TCONS_00003354,TCONS_00239230
ENSSSCG00000003949	CDC20	TCONS_00298149,TCONS_00170642,TCONS_00358487,TCONS_00006581,TCONS_00091900,TCONS_00197570,TCONS_00342048,TCONS_00253677,TCONS_00000772,TCONS_00000771,TCONS_00112666,TCONS_00000767,TCONS_00028389,TCONS_00028388,TCONS_00227688,TCONS_00172347,TCONS_00325477,TCONS_00365514,TCONS_00163245,TCONS_00234642,TCONS_00093995,TCONS_00172881,TCONS_00005964,TCONS_00135181,TCONS_00056396,TCONS_00005905,TCONS_000…
ENSSSCG00000004143	TXLNB	TCONS_00225313
ENSSSCG00000008348	PLEK	TCONS_00298149,TCONS_00170642,TCONS_00358487,TCONS_00006581,TCONS_00197570,TCONS_00342048,TCONS_00253289,TCONS_00253677,TCONS_00000772,TCONS_00000771,TCONS_00112666,TCONS_00000767,TCONS_00028389,TCONS_00028388,TCONS_00227688,TCONS_00172347,TCONS_00325477,TCONS_00097121,TCONS_00365514,TCONS_00163245,TCONS_00234642,TCONS_00093995,TCONS_00172881,TCONS_00005964,TCONS_00135181,TCONS_00056396,TCONS_000…
ENSSSCG00000034961	--	TCONS_00298149,TCONS_00170642,TCONS_00358487,TCONS_00006581,TCONS_00091900,TCONS_00197570,TCONS_00342048,TCONS_00253677,TCONS_00000772,TCONS_00000771,TCONS_00112666,TCONS_00000767,TCONS_00028389,TCONS_00028388,TCONS_00227688,TCONS_00172347,TCONS_00325477,TCONS_00365514,TCONS_00365512,TCONS_00163245,TCONS_00234642,TCONS_00093995,TCONS_00172881,TCONS_00005964,TCONS_00135181,TCONS_00056396,TCONS_000…
ENSSSCG00000005838	TRAF2	TCONS_00325477,TCONS_00097121,TCONS_00026519,TCONS_00338335,TCONS_00268990,TCONS_00233371
ENSSSCG00000029414	FCN1	TCONS_00298149,TCONS_00170642,TCONS_00358487,TCONS_00006581,TCONS_00091900,TCONS_00197570,TCONS_00342048,TCONS_00253677,TCONS_00000772,TCONS_00000771,TCONS_00112666,TCONS_00000767,TCONS_00028389,TCONS_00028388,TCONS_00227688,TCONS_00172347,TCONS_00325477,TCONS_00097121,TCONS_00365514,TCONS_00365512,TCONS_00163245,TCONS_00234642,TCONS_00093995,TCONS_00172881,TCONS_00005964,TCONS_00135181,TCONS_000…
ENSSSCG00000008841	PDGFRA	TCONS_00170642,TCONS_00006581,TCONS_00342048,TCONS_00253677,TCONS_00000772,TCONS_00000771,TCONS_00028388,TCONS_00365514,TCONS_00163245,TCONS_00234642,TCONS_00093995,TCONS_00005964,TCONS_00135181,TCONS_00056396,TCONS_00005905,TCONS_00000452,TCONS_00234884,TCONS_00334980,TCONS_00000773,TCONS_00233373
ENSSSCG00000010981	NUDT2	TCONS_00098939
ENSSSCG00000030484	AHR	TCONS_00097121
ENSSSCG00000016062	NABP1	TCONS_00342289,TCONS_00313031,TCONS_00313032,TCONS_00067334,TCONS_00070959,TCONS_00313033,TCONS_00088731,TCONS_00151008,TCONS_00284263,TCONS_00261888,TCONS_00241513,TCONS_00241512,TCONS_00241511,TCONS_00261889,TCONS_00261590,TCONS_00173232,TCONS_00264784,TCONS_00016710,TCONS_00137444
ENSSSCG00000010665	SHTN1	TCONS_00298149,TCONS_00170642,TCONS_00358487,TCONS_00006581,TCONS_00197570,TCONS_00342048,TCONS_00253677,TCONS_00000772,TCONS_00000771,TCONS_00112666,TCONS_00000767,TCONS_00028389,TCONS_00028388,TCONS_00227688,TCONS_00172347,TCONS_00325477,TCONS_00365514,TCONS_00163245,TCONS_00234642,TCONS_00093995,TCONS_00172881,TCONS_00005964,TCONS_00135181,TCONS_00056396,TCONS_00005905,TCONS_00000452,TCONS_001…
ENSSSCG00000035116	--	TCONS_00358484,TCONS_00054847,TCONS_00082666,TCONS_00265759,TCONS_00334710,TCONS_00082440,TCONS_00326535,TCONS_00110212,TCONS_00346200,TCONS_00148338,TCONS_00338334,TCONS_00321345,TCONS_00276563,TCONS_00145504
ENSSSCG00000036695	IGF2BP3	TCONS_00325477,TCONS_00026519,TCONS_00338335,TCONS_00151718,TCONS_00233371
ENSSSCG00000016140	FZD5	TCONS_00200789
ENSSSCG00000035443	--	TCONS_00298149,TCONS_00170642,TCONS_00358487,TCONS_00006581,TCONS_00091900,TCONS_00197570,TCONS_00342048,TCONS_00253677,TCONS_00000772,TCONS_00000771,TCONS_00112666,TCONS_00000767,TCONS_00028389,TCONS_00028388,TCONS_00227688,TCONS_00172347,TCONS_00325477,TCONS_00365514,TCONS_00365512,TCONS_00163245,TCONS_00234642,TCONS_00093995,TCONS_00172881,TCONS_00005964,TCONS_00135181,TCONS_00056396,TCONS_000…
ENSSSCG00000009870	SDSL	TCONS_00099179
ENSSSCG00000022780	UGCG	TCONS_00298149,TCONS_00170642,TCONS_00358487,TCONS_00006581,TCONS_00091900,TCONS_00197570,TCONS_00342048,TCONS_00253289,TCONS_00253677,TCONS_00000772,TCONS_00000771,TCONS_00112666,TCONS_00000767,TCONS_00028389,TCONS_00028388,TCONS_00227688,TCONS_00172347,TCONS_00325477,TCONS_00097121,TCONS_00365514,TCONS_00163245,TCONS_00269738,TCONS_00234642,TCONS_00093995,TCONS_00172881,TCONS_00005964,TCONS_001…
ENSSSCG00000027849	CNR2	TCONS_00298149,TCONS_00170642,TCONS_00358487,TCONS_00006581,TCONS_00197570,TCONS_00342048,TCONS_00253677,TCONS_00000772,TCONS_00000771,TCONS_00112666,TCONS_00000767,TCONS_00028389,TCONS_00028388,TCONS_00227688,TCONS_00172347,TCONS_00325477,TCONS_00097121,TCONS_00365514,TCONS_00163245,TCONS_00234642,TCONS_00093995,TCONS_00172881,TCONS_00005964,TCONS_00135181,TCONS_00056396,TCONS_00005905,TCONS_000…
ENSSSCG00000010923	UBE2T	TCONS_00170642,TCONS_00006581,TCONS_00197570,TCONS_00342048,TCONS_00253677,TCONS_00000772,TCONS_00000771,TCONS_00112666,TCONS_00000767,TCONS_00028389,TCONS_00227688,TCONS_00172347,TCONS_00365514,TCONS_00163245,TCONS_00234642,TCONS_00093995,TCONS_00005964,TCONS_00056396,TCONS_00005905,TCONS_00234884,TCONS_00334980,TCONS_00000773,TCONS_00233373
ENSSSCG00000030732	GP1BB	TCONS_00099179
ENSSSCG00000012982	SIPA1	TCONS_00097121,TCONS_00026519,TCONS_00233371
ENSSSCG00000010706	--	TCONS_00200789
ENSSSCG00000032162	P2RY13	TCONS_00298149,TCONS_00170642,TCONS_00358487,TCONS_00006581,TCONS_00091900,TCONS_00197570,TCONS_00342048,TCONS_00253677,TCONS_00000772,TCONS_00000771,TCONS_00112666,TCONS_00000767,TCONS_00028389,TCONS_00028388,TCONS_00227688,TCONS_00172347,TCONS_00325477,TCONS_00097121,TCONS_00365514,TCONS_00365512,TCONS_00163245,TCONS_00234642,TCONS_00093995,TCONS_00172881,TCONS_00005964,TCONS_00135181,TCONS_000…
ENSSSCG00000013351	NAV2	TCONS_00269425,TCONS_00347239
ENSSSCG00000008032	--	TCONS_00054850,TCONS_00212231,TCONS_00302938,TCONS_00254291,TCONS_00331793,TCONS_00271045,TCONS_00192874,TCONS_00111369,TCONS_00045339,TCONS_00341690,TCONS_00359914,TCONS_00276446,TCONS_00254283
ENSSSCG00000037775	--	TCONS_00170642,TCONS_00006581,TCONS_00342048,TCONS_00253677,TCONS_00365514,TCONS_00163245,TCONS_00234642,TCONS_00093995,TCONS_00056396,TCONS_00234884,TCONS_00334980,TCONS_00233373
ENSSSCG00000001476	HSD17B8	TCONS_00200789
ENSSSCG00000034151	RNPEP	TCONS_00028388,TCONS_00325477,TCONS_00005964,TCONS_00135181,TCONS_00005905,TCONS_00026519,TCONS_00338335,TCONS_00151718,TCONS_00233371
ENSSSCG00000031949	TP53BP1	TCONS_00141572
ENSSSCG00000011693	ZIC4	TCONS_00101305
ENSSSCG00000032321	MGAT4C	TCONS_00340426
ENSSSCG00000007572	LFNG	TCONS_00026519
ENSSSCG00000013570	MCOLN1	TCONS_00003354,TCONS_00014443
ENSSSCG00000027898	ATP2B1	TCONS_00298149,TCONS_00170642,TCONS_00358487,TCONS_00006581,TCONS_00197570,TCONS_00342048,TCONS_00253677,TCONS_00000772,TCONS_00000771,TCONS_00112666,TCONS_00000767,TCONS_00028389,TCONS_00028388,TCONS_00227688,TCONS_00172347,TCONS_00325477,TCONS_00097121,TCONS_00365514,TCONS_00163245,TCONS_00234642,TCONS_00093995,TCONS_00172881,TCONS_00005964,TCONS_00135181,TCONS_00056396,TCONS_00005905,TCONS_000…
ENSSSCG00000024814	PFKFB1	TCONS_00285681,TCONS_00260425
ENSSSCG00000017601	TOM1L1	TCONS_00026519,TCONS_00338335,TCONS_00233371
ENSSSCG00000024072	P2RY11	TCONS_00028388,TCONS_00325477,TCONS_00005964,TCONS_00005905,TCONS_00026519,TCONS_00338335,TCONS_00151718,TCONS_00233371
ENSSSCG00000014780	TRIM21	TCONS_00347239
ENSSSCG00000009327	--	TCONS_00306624
ENSSSCG00000017230	TMEM104	TCONS_00097121,TCONS_00026519,TCONS_00233371
ENSSSCG00000006381	CD84	TCONS_00298149,TCONS_00170642,TCONS_00358487,TCONS_00006581,TCONS_00091900,TCONS_00197570,TCONS_00342048,TCONS_00253677,TCONS_00000772,TCONS_00000771,TCONS_00112666,TCONS_00000767,TCONS_00028389,TCONS_00028388,TCONS_00227688,TCONS_00172347,TCONS_00325477,TCONS_00097121,TCONS_00365514,TCONS_00163245,TCONS_00234642,TCONS_00093995,TCONS_00172881,TCONS_00005964,TCONS_00135181,TCONS_00056396,TCONS_000…
ENSSSCG00000024108	SLC43A2	TCONS_00358487,TCONS_00197570,TCONS_00253677,TCONS_00112666,TCONS_00028389,TCONS_00227688,TCONS_00172347,TCONS_00325477,TCONS_00005964,TCONS_00005905,TCONS_00104599,TCONS_00071101,TCONS_00233373
ENSSSCG00000033003	WFDC2	TCONS_00358487,TCONS_00197570,TCONS_00253289,TCONS_00253677,TCONS_00112666,TCONS_00000767,TCONS_00028389,TCONS_00227688,TCONS_00172347,TCONS_00269738,TCONS_00234642,TCONS_00172881,TCONS_00005964,TCONS_00005905,TCONS_00104599,TCONS_00071101,TCONS_00233373
ENSSSCG00000023436	--	TCONS_00297605
ENSSSCG00000005375	CORO2A	TCONS_00097121
ENSSSCG00000029683	--	TCONS_00298149,TCONS_00170642,TCONS_00358487,TCONS_00006581,TCONS_00197570,TCONS_00342048,TCONS_00253677,TCONS_00000772,TCONS_00000771,TCONS_00112666,TCONS_00000767,TCONS_00028389,TCONS_00028388,TCONS_00227688,TCONS_00172347,TCONS_00325477,TCONS_00365514,TCONS_00163245,TCONS_00234642,TCONS_00093995,TCONS_00172881,TCONS_00005964,TCONS_00135181,TCONS_00056396,TCONS_00005905,TCONS_00000452,TCONS_001…
XLOC_216430	XLOC_216430	TCONS_00118941,TCONS_00282354
ENSSSCG00000034842	--	TCONS_00298149,TCONS_00170642,TCONS_00358487,TCONS_00006581,TCONS_00091900,TCONS_00197570,TCONS_00342048,TCONS_00253677,TCONS_00000772,TCONS_00000771,TCONS_00112666,TCONS_00000767,TCONS_00028389,TCONS_00028388,TCONS_00227688,TCONS_00172347,TCONS_00325477,TCONS_00365514,TCONS_00365512,TCONS_00163245,TCONS_00234642,TCONS_00093995,TCONS_00172881,TCONS_00005964,TCONS_00135181,TCONS_00056396,TCONS_000…
ENSSSCG00000038192	--	TCONS_00072104,TCONS_00072109,TCONS_00216489
ENSSSCG00000007501	BMP7	TCONS_00108906,TCONS_00199154,TCONS_00321144,TCONS_00089919
ENSSSCG00000034584	--	TCONS_00149872
ENSSSCG00000011415	MAPKAPK3	TCONS_00338335
ENSSSCG00000040732	WDR81	TCONS_00200789
ENSSSCG00000034265	DESI1	TCONS_00097121
ENSSSCG00000001706	AARS2	TCONS_00097121
ENSSSCG00000013296	SLC1A2	TCONS_00325477,TCONS_00005964,TCONS_00005905,TCONS_00026519,TCONS_00151718,TCONS_00233371
ENSSSCG00000005215	JAK2	TCONS_00298149,TCONS_00170642,TCONS_00358487,TCONS_00006581,TCONS_00091900,TCONS_00197570,TCONS_00342048,TCONS_00253677,TCONS_00000772,TCONS_00000771,TCONS_00112666,TCONS_00000767,TCONS_00028389,TCONS_00028388,TCONS_00227688,TCONS_00172347,TCONS_00325477,TCONS_00097121,TCONS_00365514,TCONS_00163245,TCONS_00234642,TCONS_00093995,TCONS_00172881,TCONS_00005964,TCONS_00135181,TCONS_00056396,TCONS_000…
ENSSSCG00000025499	--	TCONS_00298149,TCONS_00170642,TCONS_00358487,TCONS_00006581,TCONS_00091900,TCONS_00197570,TCONS_00342048,TCONS_00253677,TCONS_00000772,TCONS_00000771,TCONS_00112666,TCONS_00000767,TCONS_00028389,TCONS_00028388,TCONS_00227688,TCONS_00172347,TCONS_00325477,TCONS_00097121,TCONS_00365514,TCONS_00163245,TCONS_00234642,TCONS_00093995,TCONS_00172881,TCONS_00005964,TCONS_00135181,TCONS_00056396,TCONS_000…
ENSSSCG00000001912	PML	TCONS_00200789
ENSSSCG00000013332	KIF18A	TCONS_00298149,TCONS_00170642,TCONS_00358487,TCONS_00006581,TCONS_00197570,TCONS_00342048,TCONS_00253677,TCONS_00000772,TCONS_00000771,TCONS_00112666,TCONS_00000767,TCONS_00028389,TCONS_00028388,TCONS_00227688,TCONS_00172347,TCONS_00325477,TCONS_00097121,TCONS_00365514,TCONS_00163245,TCONS_00234642,TCONS_00093995,TCONS_00172881,TCONS_00005964,TCONS_00135181,TCONS_00056396,TCONS_00005905,TCONS_000…
ENSSSCG00000032276	--	ENSSSCT00000065663
ENSSSCG00000015567	FAM129A	TCONS_00112666,TCONS_00028389,TCONS_00325477,TCONS_00005964,TCONS_00005905
ENSSSCG00000013731	DNASE2	TCONS_00298149,TCONS_00170642,TCONS_00358487,TCONS_00006581,TCONS_00197570,TCONS_00342048,TCONS_00253677,TCONS_00000772,TCONS_00000771,TCONS_00112666,TCONS_00000767,TCONS_00028389,TCONS_00028388,TCONS_00227688,TCONS_00172347,TCONS_00325477,TCONS_00365514,TCONS_00163245,TCONS_00234642,TCONS_00093995,TCONS_00172881,TCONS_00005964,TCONS_00135181,TCONS_00056396,TCONS_00005905,TCONS_00026519,TCONS_000…
ENSSSCG00000003420	FBXO6	TCONS_00097121,TCONS_00338335
ENSSSCG00000013370	--	TCONS_00298149,TCONS_00170642,TCONS_00358487,TCONS_00006581,TCONS_00197570,TCONS_00342048,TCONS_00253289,TCONS_00253677,TCONS_00000772,TCONS_00000771,TCONS_00112666,TCONS_00000767,TCONS_00028389,TCONS_00028388,TCONS_00227688,TCONS_00172347,TCONS_00325477,TCONS_00365514,TCONS_00163245,TCONS_00269738,TCONS_00234642,TCONS_00093995,TCONS_00172881,TCONS_00005964,TCONS_00135181,TCONS_00056396,TCONS_000…
ENSSSCG00000000894	CCDC38	TCONS_00074580
ENSSSCG00000034493	ST3GAL6	TCONS_00298149,TCONS_00170642,TCONS_00358487,TCONS_00006581,TCONS_00091900,TCONS_00197570,TCONS_00342048,TCONS_00253289,TCONS_00253677,TCONS_00000772,TCONS_00000771,TCONS_00112666,TCONS_00000767,TCONS_00028389,TCONS_00028388,TCONS_00227688,TCONS_00172347,TCONS_00325477,TCONS_00365514,TCONS_00163245,TCONS_00269738,TCONS_00234642,TCONS_00093995,TCONS_00172881,TCONS_00005964,TCONS_00135181,TCONS_000…
ENSSSCG00000004412	MICAL1	TCONS_00097121,TCONS_00026519,TCONS_00338335,TCONS_00233371
ENSSSCG00000008601	SDC1	TCONS_00298149,TCONS_00170642,TCONS_00358487,TCONS_00006581,TCONS_00091900,TCONS_00197570,TCONS_00342048,TCONS_00253677,TCONS_00000772,TCONS_00000771,TCONS_00112666,TCONS_00000767,TCONS_00028389,TCONS_00028388,TCONS_00227688,TCONS_00172347,TCONS_00325477,TCONS_00097121,TCONS_00365514,TCONS_00365512,TCONS_00163245,TCONS_00234642,TCONS_00093995,TCONS_00172881,TCONS_00005964,TCONS_00135181,TCONS_000…
ENSSSCG00000027121	ODC1	TCONS_00298149,TCONS_00170642,TCONS_00358487,TCONS_00006581,TCONS_00197570,TCONS_00342048,TCONS_00253677,TCONS_00000772,TCONS_00000771,TCONS_00112666,TCONS_00000767,TCONS_00028389,TCONS_00028388,TCONS_00227688,TCONS_00172347,TCONS_00325477,TCONS_00097121,TCONS_00365514,TCONS_00163245,TCONS_00234642,TCONS_00093995,TCONS_00005964,TCONS_00135181,TCONS_00056396,TCONS_00005905,TCONS_00026519,TCONS_000…
ENSSSCG00000031166	--	TCONS_00358487,TCONS_00112666,TCONS_00028389,TCONS_00325477,TCONS_00005964,TCONS_00005905,TCONS_00338335
ENSSSCG00000030388	UPP1	TCONS_00298149,TCONS_00170642,TCONS_00358487,TCONS_00006581,TCONS_00091900,TCONS_00197570,TCONS_00342048,TCONS_00253677,TCONS_00000772,TCONS_00000771,TCONS_00112666,TCONS_00000767,TCONS_00028389,TCONS_00028388,TCONS_00227688,TCONS_00172347,TCONS_00325477,TCONS_00097121,TCONS_00365514,TCONS_00365512,TCONS_00163245,TCONS_00234642,TCONS_00093995,TCONS_00172881,TCONS_00005964,TCONS_00135181,TCONS_000…
ENSSSCG00000001871	HMG20A	TCONS_00091900
ENSSSCG00000000884	APAF1	TCONS_00338335
ENSSSCG00000039057	ALKAL2	TCONS_00340426
ENSSSCG00000035832	--	TCONS_00281810
ENSSSCG00000003437	TNFRSF8	TCONS_00298149,TCONS_00170642,TCONS_00358487,TCONS_00006581,TCONS_00091900,TCONS_00197570,TCONS_00342048,TCONS_00253677,TCONS_00000772,TCONS_00000771,TCONS_00112666,TCONS_00000767,TCONS_00028389,TCONS_00028388,TCONS_00227688,TCONS_00172347,TCONS_00325477,TCONS_00365514,TCONS_00365512,TCONS_00163245,TCONS_00234642,TCONS_00093995,TCONS_00172881,TCONS_00005964,TCONS_00135181,TCONS_00056396,TCONS_000…
ENSSSCG00000028889	VPS37B	TCONS_00298149,TCONS_00170642,TCONS_00006581,TCONS_00197570,TCONS_00342048,TCONS_00000772,TCONS_00000771,TCONS_00112666,TCONS_00000767,TCONS_00028389,TCONS_00028388,TCONS_00227688,TCONS_00172347,TCONS_00325477,TCONS_00097121,TCONS_00365514,TCONS_00163245,TCONS_00234642,TCONS_00093995,TCONS_00005964,TCONS_00135181,TCONS_00056396,TCONS_00005905,TCONS_00026519,TCONS_00000452,TCONS_00104599,TCONS_002…
ENSSSCG00000012676	MBNL3	TCONS_00141572
ENSSSCG00000037689	--	TCONS_00016445
ENSSSCG00000039370	--	TCONS_00298149,TCONS_00170642,TCONS_00358487,TCONS_00006581,TCONS_00197570,TCONS_00342048,TCONS_00253677,TCONS_00000772,TCONS_00000771,TCONS_00112666,TCONS_00000767,TCONS_00028389,TCONS_00028388,TCONS_00227688,TCONS_00172347,TCONS_00325477,TCONS_00365514,TCONS_00163245,TCONS_00234642,TCONS_00093995,TCONS_00172881,TCONS_00005964,TCONS_00135181,TCONS_00056396,TCONS_00005905,TCONS_00026519,TCONS_000…
ENSSSCG00000015307	CDK14	TCONS_00298149,TCONS_00170642,TCONS_00006581,TCONS_00197570,TCONS_00342048,TCONS_00253677,TCONS_00000772,TCONS_00000771,TCONS_00000767,TCONS_00028388,TCONS_00227688,TCONS_00172347,TCONS_00325477,TCONS_00097121,TCONS_00365514,TCONS_00365512,TCONS_00163245,TCONS_00234642,TCONS_00093995,TCONS_00172881,TCONS_00005964,TCONS_00135181,TCONS_00056396,TCONS_00005905,TCONS_00000452,TCONS_00104599,TCONS_002…
ENSSSCG00000025468	--	TCONS_00264876,TCONS_00216433,TCONS_00068211,TCONS_00233881,TCONS_00115954,TCONS_00340426,TCONS_00270892,TCONS_00130709,TCONS_00121752,TCONS_00313089,TCONS_00016278,TCONS_00326112,TCONS_00258249
ENSSSCG00000006358	NDUFS2	TCONS_00239230,TCONS_00072109
ENSSSCG00000033993	PLCXD3	TCONS_00216433
ENSSSCG00000040489	--	TCONS_00358484,TCONS_00054847,TCONS_00082666,TCONS_00265759,TCONS_00334710,TCONS_00082440,TCONS_00326535,TCONS_00110212,TCONS_00346200,TCONS_00148338,TCONS_00338334,TCONS_00321345,TCONS_00276563,TCONS_00145504
ENSSSCG00000014119	SERINC5	TCONS_00097121,TCONS_00026519,TCONS_00338335,TCONS_00233371
ENSSSCG00000012042	ATP5PO	TCONS_00003354,TCONS_00239230
ENSSSCG00000007278	AHCY	TCONS_00028388,TCONS_00325477,TCONS_00097121,TCONS_00005964,TCONS_00005905,TCONS_00026519,TCONS_00071101,TCONS_00338335,TCONS_00151718,TCONS_00233371
ENSSSCG00000002919	TYROBP	TCONS_00298149,TCONS_00170642,TCONS_00358487,TCONS_00006581,TCONS_00197570,TCONS_00342048,TCONS_00253677,TCONS_00000772,TCONS_00000771,TCONS_00112666,TCONS_00000767,TCONS_00028389,TCONS_00028388,TCONS_00227688,TCONS_00172347,TCONS_00325477,TCONS_00365514,TCONS_00163245,TCONS_00234642,TCONS_00093995,TCONS_00172881,TCONS_00005964,TCONS_00135181,TCONS_00056396,TCONS_00005905,TCONS_00026519,TCONS_000…
ENSSSCG00000012424	ABCB7	TCONS_00017209,TCONS_00062520,TCONS_00099943
ENSSSCG00000007431	CTSA	TCONS_00298149,TCONS_00170642,TCONS_00358487,TCONS_00006581,TCONS_00091900,TCONS_00197570,TCONS_00342048,TCONS_00253677,TCONS_00000772,TCONS_00000771,TCONS_00112666,TCONS_00000767,TCONS_00028389,TCONS_00028388,TCONS_00227688,TCONS_00172347,TCONS_00325477,TCONS_00097121,TCONS_00365514,TCONS_00365512,TCONS_00163245,TCONS_00234642,TCONS_00093995,TCONS_00172881,TCONS_00005964,TCONS_00135181,TCONS_000…
ENSSSCG00000013880	--	TCONS_00298149,TCONS_00170642,TCONS_00358487,TCONS_00006581,TCONS_00091900,TCONS_00197570,TCONS_00342048,TCONS_00253677,TCONS_00000772,TCONS_00000771,TCONS_00112666,TCONS_00000767,TCONS_00028389,TCONS_00028388,TCONS_00227688,TCONS_00172347,TCONS_00325477,TCONS_00097121,TCONS_00365514,TCONS_00163245,TCONS_00234642,TCONS_00093995,TCONS_00172881,TCONS_00005964,TCONS_00135181,TCONS_00056396,TCONS_000…
ENSSSCG00000038597	KLHDC9	TCONS_00298149,TCONS_00170642,TCONS_00358487,TCONS_00006581,TCONS_00091900,TCONS_00197570,TCONS_00342048,TCONS_00253677,TCONS_00000772,TCONS_00000771,TCONS_00112666,TCONS_00000767,TCONS_00028389,TCONS_00028388,TCONS_00227688,TCONS_00172347,TCONS_00325477,TCONS_00141572,TCONS_00365514,TCONS_00365512,TCONS_00163245,TCONS_00234642,TCONS_00093995,TCONS_00172881,TCONS_00005964,TCONS_00135181,TCONS_000…
ENSSSCG00000003377	ACOT7	TCONS_00325477,TCONS_00097121,TCONS_00026519,TCONS_00338335,TCONS_00151718,TCONS_00233371
ENSSSCG00000000362	RDH5	TCONS_00003354,TCONS_00239230
ENSSSCG00000017355	GRN	TCONS_00298149,TCONS_00170642,TCONS_00006581,TCONS_00197570,TCONS_00342048,TCONS_00253677,TCONS_00000772,TCONS_00000771,TCONS_00112666,TCONS_00000767,TCONS_00028389,TCONS_00028388,TCONS_00227688,TCONS_00172347,TCONS_00325477,TCONS_00097121,TCONS_00365514,TCONS_00163245,TCONS_00234642,TCONS_00093995,TCONS_00172881,TCONS_00005964,TCONS_00135181,TCONS_00056396,TCONS_00005905,TCONS_00026519,TCONS_001…
ENSSSCG00000014219	CDO1	TCONS_00225313
ENSSSCG00000033168	TMEM161A	TCONS_00314537
ENSSSCG00000024563	CEP83	TCONS_00091900,TCONS_00151078
ENSSSCG00000036805	--	TCONS_00298149,TCONS_00170642,TCONS_00358487,TCONS_00006581,TCONS_00091900,TCONS_00197570,TCONS_00342048,TCONS_00253677,TCONS_00000772,TCONS_00000771,TCONS_00298905,TCONS_00112666,TCONS_00000767,TCONS_00028389,TCONS_00028388,TCONS_00227688,TCONS_00172347,TCONS_00325477,TCONS_00365514,TCONS_00163245,TCONS_00234642,TCONS_00093995,TCONS_00172881,TCONS_00005964,TCONS_00135181,TCONS_00056396,TCONS_000…
ENSSSCG00000037358	--	TCONS_00358487,TCONS_00253289,TCONS_00005710,TCONS_00329293,TCONS_00269738,TCONS_00338335,TCONS_00268990
ENSSSCG00000013400	MICAL2	TCONS_00325477,TCONS_00097121,TCONS_00026519,TCONS_00338335,TCONS_00233371
ENSSSCG00000011600	SLC6A6	TCONS_00325477,TCONS_00097121,TCONS_00026519,TCONS_00338335,TCONS_00151718,TCONS_00233371
ENSSSCG00000032852	FAM167A	TCONS_00358484,TCONS_00054847,TCONS_00224606,TCONS_00082666,TCONS_00265759,TCONS_00334710,TCONS_00082440,TCONS_00326535,TCONS_00110212,TCONS_00092938,TCONS_00346200,TCONS_00148338,TCONS_00321345,TCONS_00276563,TCONS_00145504
ENSSSCG00000013746	CALR	TCONS_00325477,TCONS_00097121,TCONS_00026519,TCONS_00338335,TCONS_00151718,TCONS_00233371
ENSSSCG00000017294	DCAF7	TCONS_00268990
ENSSSCG00000026985	SNAP25	TCONS_00298149,TCONS_00170642,TCONS_00358487,TCONS_00006581,TCONS_00091900,TCONS_00197570,TCONS_00342048,TCONS_00253677,TCONS_00000772,TCONS_00000771,TCONS_00112666,TCONS_00000767,TCONS_00028389,TCONS_00028388,TCONS_00227688,TCONS_00172347,TCONS_00325477,TCONS_00151078,TCONS_00365514,TCONS_00365512,TCONS_00163245,TCONS_00234642,TCONS_00093995,TCONS_00172881,TCONS_00005964,TCONS_00135181,TCONS_000…
ENSSSCG00000023978	RECQL5	TCONS_00136843,TCONS_00338334
ENSSSCG00000012322	KDM5C	TCONS_00097121,TCONS_00233371
ENSSSCG00000011812	TPRG1	TCONS_00026431
ENSSSCG00000003578	FGR	TCONS_00298149,TCONS_00170642,TCONS_00006581,TCONS_00342048,TCONS_00028388,TCONS_00325477,TCONS_00365514,TCONS_00163245,TCONS_00093995,TCONS_00005964,TCONS_00056396,TCONS_00005905,TCONS_00026519,TCONS_00234884,TCONS_00334980,TCONS_00319173,TCONS_00151718,TCONS_00233371
ENSSSCG00000013546	DENND1C	TCONS_00026519,TCONS_00233371
ENSSSCG00000020813	FAM20C	TCONS_00000772,TCONS_00028388,TCONS_00325477,TCONS_00097121,TCONS_00005964,TCONS_00135181,TCONS_00005905,TCONS_00026519,TCONS_00071101,TCONS_00319173,TCONS_00338335,TCONS_00151718,TCONS_00233371
ENSSSCG00000005008	POLE2	TCONS_00298149,TCONS_00170642,TCONS_00358487,TCONS_00006581,TCONS_00197570,TCONS_00342048,TCONS_00253677,TCONS_00000772,TCONS_00000771,TCONS_00112666,TCONS_00000767,TCONS_00028389,TCONS_00028388,TCONS_00227688,TCONS_00172347,TCONS_00325477,TCONS_00365514,TCONS_00163245,TCONS_00234642,TCONS_00093995,TCONS_00172881,TCONS_00005964,TCONS_00135181,TCONS_00056396,TCONS_00005905,TCONS_00000452,TCONS_001…
ENSSSCG00000017754	--	TCONS_00097121
ENSSSCG00000017427	HAP1	TCONS_00264876,TCONS_00068211,TCONS_00233881,TCONS_00115954,TCONS_00340426,TCONS_00270892,TCONS_00130709,TCONS_00313089,TCONS_00016278,TCONS_00326112,TCONS_00258249
ENSSSCG00000032674	TCEA3	TCONS_00068514
ENSSSCG00000013766	IL27RA	TCONS_00298149,TCONS_00170642,TCONS_00358487,TCONS_00006581,TCONS_00091900,TCONS_00197570,TCONS_00342048,TCONS_00253677,TCONS_00000772,TCONS_00000771,TCONS_00112666,TCONS_00000767,TCONS_00028389,TCONS_00028388,TCONS_00227688,TCONS_00172347,TCONS_00325477,TCONS_00097121,TCONS_00365514,TCONS_00163245,TCONS_00234642,TCONS_00093995,TCONS_00172881,TCONS_00005964,TCONS_00135181,TCONS_00056396,TCONS_000…
ENSSSCG00000003833	DAB1	TCONS_00224074
ENSSSCG00000012652	SASH3	TCONS_00298149,TCONS_00170642,TCONS_00358487,TCONS_00006581,TCONS_00197570,TCONS_00342048,TCONS_00253677,TCONS_00000772,TCONS_00000771,TCONS_00112666,TCONS_00000767,TCONS_00028389,TCONS_00028388,TCONS_00227688,TCONS_00172347,TCONS_00325477,TCONS_00097121,TCONS_00365514,TCONS_00163245,TCONS_00234642,TCONS_00093995,TCONS_00172881,TCONS_00005964,TCONS_00135181,TCONS_00056396,TCONS_00005905,TCONS_000…
ENSSSCG00000000896	NTN4	TCONS_00298149,TCONS_00170642,TCONS_00006581,TCONS_00091900,TCONS_00197570,TCONS_00342048,TCONS_00253677,TCONS_00000772,TCONS_00000771,TCONS_00112666,TCONS_00000767,TCONS_00028389,TCONS_00028388,TCONS_00227688,TCONS_00172347,TCONS_00325477,TCONS_00365514,TCONS_00365512,TCONS_00163245,TCONS_00234642,TCONS_00093995,TCONS_00172881,TCONS_00005964,TCONS_00135181,TCONS_00056396,TCONS_00005905,TCONS_000…
ENSSSCG00000010521	UBTD1	TCONS_00298905
ENSSSCG00000024467	SHISA6	TCONS_00067334,TCONS_00070959,TCONS_00367514,TCONS_00262340,TCONS_00225313,TCONS_00181068
ENSSSCG00000033507	ASCL2	TCONS_00026519
ENSSSCG00000032396	--	TCONS_00298905
ENSSSCG00000039380	NANP	TCONS_00028388,TCONS_00325477,TCONS_00097121,TCONS_00005964,TCONS_00005905,TCONS_00026519,TCONS_00338335,TCONS_00151718,TCONS_00233371
ENSSSCG00000015476	CHI3L1	TCONS_00358487,TCONS_00197570,TCONS_00253289,TCONS_00112666,TCONS_00005710,TCONS_00000767,TCONS_00028389,TCONS_00227688,TCONS_00172347,TCONS_00329293,TCONS_00325477,TCONS_00269738,TCONS_00005964,TCONS_00005905,TCONS_00104599,TCONS_00071101,TCONS_00338335,TCONS_00268990,TCONS_00233373
ENSSSCG00000022925	--	TCONS_00253289
ENSSSCG00000025344	PHC2	TCONS_00200789
ENSSSCG00000034648	--	TCONS_00298149,TCONS_00170642,TCONS_00006581,TCONS_00197570,TCONS_00342048,TCONS_00253677,TCONS_00000772,TCONS_00000771,TCONS_00112666,TCONS_00000767,TCONS_00028389,TCONS_00028388,TCONS_00227688,TCONS_00172347,TCONS_00325477,TCONS_00097121,TCONS_00365514,TCONS_00163245,TCONS_00234642,TCONS_00093995,TCONS_00172881,TCONS_00005964,TCONS_00135181,TCONS_00056396,TCONS_00005905,TCONS_00026519,TCONS_000…
ENSSSCG00000037793	NIT1	TCONS_00367514
ENSSSCG00000021495	C3orf33	TCONS_00026174
ENSSSCG00000025879	SCRT1	TCONS_00298149,TCONS_00170642,TCONS_00358487,TCONS_00006581,TCONS_00091900,TCONS_00197570,TCONS_00342048,TCONS_00253677,TCONS_00000772,TCONS_00000771,TCONS_00112666,TCONS_00000767,TCONS_00028389,TCONS_00028388,TCONS_00227688,TCONS_00172347,TCONS_00325477,TCONS_00097121,TCONS_00365514,TCONS_00365512,TCONS_00163245,TCONS_00234642,TCONS_00093995,TCONS_00172881,TCONS_00005964,TCONS_00135181,TCONS_000…
ENSSSCG00000016825	TTC23L	TCONS_00274023
ENSSSCG00000012960	CST6	TCONS_00332746
ENSSSCG00000016050	INPP1	TCONS_00097121
ENSSSCG00000005307	--	TCONS_00253289,TCONS_00329293,TCONS_00253287,TCONS_00180535
ENSSSCG00000038837	--	TCONS_00301613
ENSSSCG00000024954	FGF1	TCONS_00274442
ENSSSCG00000028694	ATP6V1B2	TCONS_00298149,TCONS_00170642,TCONS_00006581,TCONS_00197570,TCONS_00342048,TCONS_00253677,TCONS_00000772,TCONS_00000771,TCONS_00112666,TCONS_00000767,TCONS_00028389,TCONS_00028388,TCONS_00227688,TCONS_00172347,TCONS_00325477,TCONS_00097121,TCONS_00365514,TCONS_00163245,TCONS_00234642,TCONS_00093995,TCONS_00172881,TCONS_00005964,TCONS_00135181,TCONS_00056396,TCONS_00005905,TCONS_00026519,TCONS_000…
ENSSSCG00000032582	--	TCONS_00298149,TCONS_00170642,TCONS_00358487,TCONS_00006581,TCONS_00091900,TCONS_00197570,TCONS_00342048,TCONS_00253677,TCONS_00000772,TCONS_00000771,TCONS_00112666,TCONS_00000767,TCONS_00028389,TCONS_00028388,TCONS_00227688,TCONS_00172347,TCONS_00325477,TCONS_00365514,TCONS_00365512,TCONS_00163245,TCONS_00234642,TCONS_00093995,TCONS_00172881,TCONS_00005964,TCONS_00135181,TCONS_00056396,TCONS_000…
ENSSSCG00000005723	NTNG2	TCONS_00197570,TCONS_00253677,TCONS_00112666,TCONS_00028389,TCONS_00227688,TCONS_00172347,TCONS_00234642
ENSSSCG00000022052	--	TCONS_00301613
ENSSSCG00000013482	C19orf71	TCONS_00365512
ENSSSCG00000022784	PLEKHO1	TCONS_00325477,TCONS_00097121,TCONS_00026519,TCONS_00338335,TCONS_00233371
ENSSSCG00000027826	--	TCONS_00298149,TCONS_00170642,TCONS_00006581,TCONS_00197570,TCONS_00342048,TCONS_00253677,TCONS_00000772,TCONS_00000771,TCONS_00112666,TCONS_00000767,TCONS_00028389,TCONS_00028388,TCONS_00227688,TCONS_00172347,TCONS_00325477,TCONS_00365514,TCONS_00163245,TCONS_00234642,TCONS_00093995,TCONS_00172881,TCONS_00005964,TCONS_00135181,TCONS_00056396,TCONS_00005905,TCONS_00026519,TCONS_00000452,TCONS_001…
ENSSSCG00000034937	SH3BGRL3	TCONS_00298149,TCONS_00170642,TCONS_00006581,TCONS_00197570,TCONS_00342048,TCONS_00253677,TCONS_00000772,TCONS_00000771,TCONS_00112666,TCONS_00000767,TCONS_00028389,TCONS_00028388,TCONS_00227688,TCONS_00172347,TCONS_00325477,TCONS_00365514,TCONS_00163245,TCONS_00234642,TCONS_00093995,TCONS_00005964,TCONS_00135181,TCONS_00056396,TCONS_00005905,TCONS_00000452,TCONS_00104599,TCONS_00234884,TCONS_003…
ENSSSCG00000013297	CD44	TCONS_00298149,TCONS_00170642,TCONS_00358487,TCONS_00006581,TCONS_00197570,TCONS_00342048,TCONS_00253677,TCONS_00000772,TCONS_00000771,TCONS_00112666,TCONS_00000767,TCONS_00028389,TCONS_00028388,TCONS_00227688,TCONS_00172347,TCONS_00325477,TCONS_00097121,TCONS_00365514,TCONS_00163245,TCONS_00234642,TCONS_00093995,TCONS_00005964,TCONS_00135181,TCONS_00056396,TCONS_00005905,TCONS_00026519,TCONS_000…
ENSSSCG00000036457	TNFSF8	TCONS_00026519,TCONS_00233371
ENSSSCG00000013278	TSPAN18	TCONS_00298149,TCONS_00170642,TCONS_00006581,TCONS_00197570,TCONS_00342048,TCONS_00253677,TCONS_00000772,TCONS_00000771,TCONS_00112666,TCONS_00000767,TCONS_00028389,TCONS_00028388,TCONS_00227688,TCONS_00172347,TCONS_00325477,TCONS_00365514,TCONS_00365512,TCONS_00163245,TCONS_00234642,TCONS_00093995,TCONS_00172881,TCONS_00005964,TCONS_00135181,TCONS_00056396,TCONS_00005905,TCONS_00026519,TCONS_000…
ENSSSCG00000013411	--	TCONS_00298149,TCONS_00170642,TCONS_00006581,TCONS_00197570,TCONS_00342048,TCONS_00253677,TCONS_00000772,TCONS_00000771,TCONS_00112666,TCONS_00000767,TCONS_00028389,TCONS_00028388,TCONS_00227688,TCONS_00172347,TCONS_00365514,TCONS_00163245,TCONS_00234642,TCONS_00093995,TCONS_00005964,TCONS_00135181,TCONS_00056396,TCONS_00005905,TCONS_00000452,TCONS_00104599,TCONS_00234884,TCONS_00334980,TCONS_000…
ENSSSCG00000016957	CD180	TCONS_00298149,TCONS_00170642,TCONS_00358487,TCONS_00006581,TCONS_00197570,TCONS_00342048,TCONS_00253677,TCONS_00000772,TCONS_00000771,TCONS_00112666,TCONS_00000767,TCONS_00028389,TCONS_00028388,TCONS_00227688,TCONS_00172347,TCONS_00325477,TCONS_00365514,TCONS_00163245,TCONS_00234642,TCONS_00093995,TCONS_00172881,TCONS_00005964,TCONS_00135181,TCONS_00056396,TCONS_00005905,TCONS_00026519,TCONS_000…
ENSSSCG00000036410	--	ENSSSCT00000061547
ENSSSCG00000000295	NCKAP1L	TCONS_00298149,TCONS_00170642,TCONS_00358487,TCONS_00006581,TCONS_00197570,TCONS_00342048,TCONS_00253677,TCONS_00000772,TCONS_00000771,TCONS_00112666,TCONS_00000767,TCONS_00028389,TCONS_00028388,TCONS_00227688,TCONS_00172347,TCONS_00325477,TCONS_00365514,TCONS_00163245,TCONS_00234642,TCONS_00093995,TCONS_00172881,TCONS_00005964,TCONS_00135181,TCONS_00056396,TCONS_00005905,TCONS_00026519,TCONS_000…
ENSSSCG00000037983	--	TCONS_00306624
ENSSSCG00000040942	--	TCONS_00298149,TCONS_00358487,TCONS_00197570,TCONS_00000772,TCONS_00000771,TCONS_00112666,TCONS_00028389,TCONS_00028388,TCONS_00227688,TCONS_00172347,TCONS_00325477,TCONS_00234642,TCONS_00005964,TCONS_00005905,TCONS_00026519,TCONS_00104599,TCONS_00000773,TCONS_00071101,TCONS_00319173,TCONS_00338335,TCONS_00151718,TCONS_00233373,TCONS_00233371
ENSSSCG00000031940	GAS2	TCONS_00264876,TCONS_00068211,TCONS_00233881,TCONS_00115954,TCONS_00270892,TCONS_00313089,TCONS_00016278,TCONS_00326112,TCONS_00258249
ENSSSCG00000011740	SERPINI1	TCONS_00298905
ENSSSCG00000016073	PGAP1	TCONS_00269425
ENSSSCG00000035698	--	TCONS_00038331,TCONS_00334725,TCONS_00306624
ENSSSCG00000004322	ANKRD6	TCONS_00050025
ENSSSCG00000005944	NDRG1	TCONS_00298149,TCONS_00170642,TCONS_00358487,TCONS_00006581,TCONS_00091900,TCONS_00197570,TCONS_00342048,TCONS_00253677,TCONS_00000772,TCONS_00000771,TCONS_00112666,TCONS_00000767,TCONS_00028389,TCONS_00028388,TCONS_00227688,TCONS_00172347,TCONS_00325477,TCONS_00097121,TCONS_00365514,TCONS_00365512,TCONS_00163245,TCONS_00234642,TCONS_00093995,TCONS_00172881,TCONS_00005964,TCONS_00135181,TCONS_000…
ENSSSCG00000004195	ARG1	TCONS_00298149,TCONS_00170642,TCONS_00358487,TCONS_00006581,TCONS_00197570,TCONS_00342048,TCONS_00253289,TCONS_00253677,TCONS_00000772,TCONS_00000771,TCONS_00112666,TCONS_00000767,TCONS_00028389,TCONS_00028388,TCONS_00227688,TCONS_00172347,TCONS_00325477,TCONS_00097121,TCONS_00365514,TCONS_00163245,TCONS_00234642,TCONS_00093995,TCONS_00172881,TCONS_00005964,TCONS_00135181,TCONS_00056396,TCONS_000…
ENSSSCG00000003047	--	TCONS_00298149,TCONS_00170642,TCONS_00358487,TCONS_00006581,TCONS_00091900,TCONS_00197570,TCONS_00342048,TCONS_00253677,TCONS_00000772,TCONS_00000771,TCONS_00112666,TCONS_00000767,TCONS_00028389,TCONS_00028388,TCONS_00227688,TCONS_00172347,TCONS_00325477,TCONS_00365514,TCONS_00365512,TCONS_00163245,TCONS_00234642,TCONS_00093995,TCONS_00172881,TCONS_00005964,TCONS_00135181,TCONS_00056396,TCONS_000…
ENSSSCG00000040835	MANSC1	TCONS_00298149,TCONS_00170642,TCONS_00006581,TCONS_00342048,TCONS_00253677,TCONS_00028388,TCONS_00325477,TCONS_00365514,TCONS_00163245,TCONS_00093995,TCONS_00005964,TCONS_00056396,TCONS_00005905,TCONS_00234884,TCONS_00334980,TCONS_00319173,TCONS_00151718,TCONS_00233373
ENSSSCG00000035428	--	TCONS_00358484,TCONS_00054847,TCONS_00082666,TCONS_00265759,TCONS_00334710,TCONS_00082440,TCONS_00326535,TCONS_00110212,TCONS_00346200,TCONS_00148338,TCONS_00338334,TCONS_00321345,TCONS_00276563,TCONS_00145504
ENSSSCG00000016533	STRA8	TCONS_00054850,TCONS_00212231,TCONS_00302938,TCONS_00052127,TCONS_00254291,TCONS_00339334,TCONS_00331793,TCONS_00271045,TCONS_00192874,TCONS_00111369,TCONS_00045339,TCONS_00104232,TCONS_00062265,TCONS_00341690,TCONS_00359914,TCONS_00276446,TCONS_00254283
ENSSSCG00000022192	NCAPD3	TCONS_00298149,TCONS_00091900,TCONS_00325477,TCONS_00097121,TCONS_00365512,TCONS_00071101,TCONS_00319173,TCONS_00151718
ENSSSCG00000023539	MBOAT2	TCONS_00269738
ENSSSCG00000033485	--	TCONS_00170642,TCONS_00006581,TCONS_00342048,TCONS_00253677,TCONS_00000772,TCONS_00028388,TCONS_00325477,TCONS_00365514,TCONS_00163245,TCONS_00093995,TCONS_00005964,TCONS_00056396,TCONS_00005905,TCONS_00234884,TCONS_00334980,TCONS_00319173,TCONS_00151718,TCONS_00233371
ENSSSCG00000004193	ENPP1	TCONS_00298149,TCONS_00170642,TCONS_00358487,TCONS_00006581,TCONS_00091900,TCONS_00197570,TCONS_00342048,TCONS_00253289,TCONS_00253677,TCONS_00000772,TCONS_00000771,TCONS_00112666,TCONS_00000767,TCONS_00028389,TCONS_00028388,TCONS_00227688,TCONS_00172347,TCONS_00325477,TCONS_00365514,TCONS_00365512,TCONS_00163245,TCONS_00234642,TCONS_00093995,TCONS_00172881,TCONS_00005964,TCONS_00135181,TCONS_000…
ENSSSCG00000033334	COPS7B	TCONS_00097121
ENSSSCG00000006376	--	TCONS_00197570,TCONS_00253677,TCONS_00112666,TCONS_00028389,TCONS_00227688,TCONS_00172347,TCONS_00234642,TCONS_00005964,TCONS_00005905,TCONS_00071101,TCONS_00233373
ENSSSCG00000015079	BACE1	TCONS_00193844
ENSSSCG00000000368	MMP19	TCONS_00325477,TCONS_00097121,TCONS_00026519,TCONS_00338335,TCONS_00151718,TCONS_00233371
ENSSSCG00000003138	HSD17B14	TCONS_00325477,TCONS_00005964,TCONS_00005905,TCONS_00319173,TCONS_00151718
ENSSSCG00000034896	--	TCONS_00298149,TCONS_00170642,TCONS_00006581,TCONS_00197570,TCONS_00342048,TCONS_00253677,TCONS_00000772,TCONS_00000771,TCONS_00028388,TCONS_00227688,TCONS_00325477,TCONS_00365514,TCONS_00163245,TCONS_00093995,TCONS_00005964,TCONS_00056396,TCONS_00005905,TCONS_00234884,TCONS_00334980,TCONS_00000773,TCONS_00071101,TCONS_00319173,TCONS_00151718,TCONS_00233373
ENSSSCG00000022178	--	TCONS_00200789
ENSSSCG00000005724	SETX	TCONS_00158275
ENSSSCG00000008963	AREG	TCONS_00298149,TCONS_00170642,TCONS_00358487,TCONS_00006581,TCONS_00091900,TCONS_00197570,TCONS_00342048,TCONS_00253677,TCONS_00000772,TCONS_00000771,TCONS_00112666,TCONS_00000767,TCONS_00028389,TCONS_00028388,TCONS_00227688,TCONS_00172347,TCONS_00325477,TCONS_00365514,TCONS_00365512,TCONS_00163245,TCONS_00234642,TCONS_00093995,TCONS_00172881,TCONS_00005964,TCONS_00135181,TCONS_00056396,TCONS_000…
ENSSSCG00000002142	TEP1	TCONS_00298149,TCONS_00170642,TCONS_00006581,TCONS_00197570,TCONS_00342048,TCONS_00253677,TCONS_00028388,TCONS_00227688,TCONS_00172347,TCONS_00325477,TCONS_00365514,TCONS_00163245,TCONS_00234642,TCONS_00093995,TCONS_00172881,TCONS_00005964,TCONS_00056396,TCONS_00005905,TCONS_00234884,TCONS_00334980,TCONS_00319173,TCONS_00151718,TCONS_00233373
ENSSSCG00000016682	PLEKHA8	TCONS_00097121,TCONS_00338335,TCONS_00268990
ENSSSCG00000015879	DAPL1	TCONS_00170642,TCONS_00358487,TCONS_00006581,TCONS_00197570,TCONS_00342048,TCONS_00253677,TCONS_00000772,TCONS_00000771,TCONS_00112666,TCONS_00000767,TCONS_00028389,TCONS_00028388,TCONS_00227688,TCONS_00172347,TCONS_00365514,TCONS_00163245,TCONS_00234642,TCONS_00093995,TCONS_00172881,TCONS_00005964,TCONS_00135181,TCONS_00056396,TCONS_00005905,TCONS_00000452,TCONS_00104599,TCONS_00234884,TCONS_003…
ENSSSCG00000010322	ZNF503	TCONS_00071554
ENSSSCG00000021845	ATXN2L	TCONS_00200789
ENSSSCG00000018026	--	TCONS_00358484,TCONS_00054847,TCONS_00082666,TCONS_00265759,TCONS_00334710,TCONS_00082440,TCONS_00326535,TCONS_00110212,TCONS_00346200,TCONS_00148338,TCONS_00338334,TCONS_00321345,TCONS_00276563,TCONS_00145504
ENSSSCG00000007797	ITGAL	TCONS_00358487,TCONS_00253289,TCONS_00325477,TCONS_00269738,TCONS_00026519,TCONS_00071101,TCONS_00338335,TCONS_00268990
ENSSSCG00000010476	MYOF	TCONS_00298149,TCONS_00170642,TCONS_00358487,TCONS_00006581,TCONS_00197570,TCONS_00342048,TCONS_00253677,TCONS_00000772,TCONS_00000771,TCONS_00112666,TCONS_00000767,TCONS_00028389,TCONS_00028388,TCONS_00227688,TCONS_00172347,TCONS_00325477,TCONS_00365514,TCONS_00365512,TCONS_00163245,TCONS_00234642,TCONS_00093995,TCONS_00172881,TCONS_00005964,TCONS_00135181,TCONS_00056396,TCONS_00005905,TCONS_000…
ENSSSCG00000003108	NPAS1	TCONS_00298149,TCONS_00170642,TCONS_00358487,TCONS_00006581,TCONS_00091900,TCONS_00197570,TCONS_00342048,TCONS_00253677,TCONS_00000772,TCONS_00000771,TCONS_00112666,TCONS_00000767,TCONS_00028389,TCONS_00028388,TCONS_00227688,TCONS_00172347,TCONS_00325477,TCONS_00097121,TCONS_00365514,TCONS_00365512,TCONS_00163245,TCONS_00234642,TCONS_00093995,TCONS_00172881,TCONS_00005964,TCONS_00135181,TCONS_000…
ENSSSCG00000030182	DEDD2	TCONS_00068173
ENSSSCG00000000591	PIK3C2G	TCONS_00343293
ENSSSCG00000011002	TMEM215	TCONS_00298149,TCONS_00170642,TCONS_00358487,TCONS_00006581,TCONS_00091900,TCONS_00197570,TCONS_00342048,TCONS_00253677,TCONS_00000772,TCONS_00000771,TCONS_00112666,TCONS_00000767,TCONS_00028389,TCONS_00028388,TCONS_00227688,TCONS_00172347,TCONS_00325477,TCONS_00365514,TCONS_00365512,TCONS_00163245,TCONS_00234642,TCONS_00093995,TCONS_00172881,TCONS_00005964,TCONS_00135181,TCONS_00056396,TCONS_000…
ENSSSCG00000035971	DUSP2	TCONS_00026519,TCONS_00233371
ENSSSCG00000001852	IDH2	TCONS_00325477,TCONS_00026519,TCONS_00338335,TCONS_00233371
ENSSSCG00000033329	SLC47A1	TCONS_00298149,TCONS_00170642,TCONS_00358487,TCONS_00006581,TCONS_00197570,TCONS_00342048,TCONS_00253677,TCONS_00000772,TCONS_00000771,TCONS_00112666,TCONS_00000767,TCONS_00028389,TCONS_00028388,TCONS_00227688,TCONS_00172347,TCONS_00325477,TCONS_00365514,TCONS_00365512,TCONS_00163245,TCONS_00234642,TCONS_00093995,TCONS_00172881,TCONS_00005964,TCONS_00135181,TCONS_00056396,TCONS_00005905,TCONS_000…
ENSSSCG00000011692	ZIC1	TCONS_00101305
ENSSSCG00000013894	IL12RB1	TCONS_00298149,TCONS_00170642,TCONS_00358487,TCONS_00006581,TCONS_00091900,TCONS_00197570,TCONS_00342048,TCONS_00253677,TCONS_00000772,TCONS_00000771,TCONS_00112666,TCONS_00000767,TCONS_00028389,TCONS_00028388,TCONS_00227688,TCONS_00172347,TCONS_00325477,TCONS_00097121,TCONS_00151078,TCONS_00365514,TCONS_00365512,TCONS_00163245,TCONS_00234642,TCONS_00093995,TCONS_00172881,TCONS_00005964,TCONS_001…
ENSSSCG00000040466	FMN1	TCONS_00298149,TCONS_00170642,TCONS_00358487,TCONS_00006581,TCONS_00091900,TCONS_00197570,TCONS_00342048,TCONS_00253677,TCONS_00000772,TCONS_00000771,TCONS_00112666,TCONS_00000767,TCONS_00028389,TCONS_00028388,TCONS_00227688,TCONS_00172347,TCONS_00325477,TCONS_00097121,TCONS_00365514,TCONS_00365512,TCONS_00163245,TCONS_00234642,TCONS_00093995,TCONS_00172881,TCONS_00005964,TCONS_00135181,TCONS_000…
ENSSSCG00000016184	--	TCONS_00298149,TCONS_00170642,TCONS_00006581,TCONS_00197570,TCONS_00342048,TCONS_00253677,TCONS_00000772,TCONS_00000771,TCONS_00112666,TCONS_00000767,TCONS_00028389,TCONS_00028388,TCONS_00227688,TCONS_00172347,TCONS_00325477,TCONS_00365514,TCONS_00163245,TCONS_00234642,TCONS_00093995,TCONS_00005964,TCONS_00135181,TCONS_00056396,TCONS_00005905,TCONS_00026519,TCONS_00000452,TCONS_00104599,TCONS_002…
ENSSSCG00000029239	MZB1	TCONS_00298149,TCONS_00170642,TCONS_00358487,TCONS_00006581,TCONS_00091900,TCONS_00197570,TCONS_00342048,TCONS_00253677,TCONS_00000772,TCONS_00000771,TCONS_00112666,TCONS_00000767,TCONS_00028389,TCONS_00028388,TCONS_00227688,TCONS_00172347,TCONS_00325477,TCONS_00365514,TCONS_00365512,TCONS_00163245,TCONS_00234642,TCONS_00093995,TCONS_00172881,TCONS_00005964,TCONS_00135181,TCONS_00056396,TCONS_000…
ENSSSCG00000037732	SINHCAF	TCONS_00097121
ENSSSCG00000024096	RIPK2	TCONS_00298149,TCONS_00170642,TCONS_00358487,TCONS_00006581,TCONS_00197570,TCONS_00342048,TCONS_00253677,TCONS_00000772,TCONS_00000771,TCONS_00112666,TCONS_00000767,TCONS_00028389,TCONS_00028388,TCONS_00227688,TCONS_00172347,TCONS_00325477,TCONS_00365514,TCONS_00163245,TCONS_00234642,TCONS_00093995,TCONS_00172881,TCONS_00005964,TCONS_00135181,TCONS_00056396,TCONS_00005905,TCONS_00000452,TCONS_001…
ENSSSCG00000035405	--	TCONS_00358487,TCONS_00253289,TCONS_00112666,TCONS_00005710,TCONS_00028389,TCONS_00172347,TCONS_00329293,TCONS_00269738,TCONS_00268990
ENSSSCG00000003492	PQLC2	TCONS_00097121,TCONS_00338335
ENSSSCG00000034726	KCNH5	TCONS_00298149,TCONS_00170642,TCONS_00358487,TCONS_00006581,TCONS_00091900,TCONS_00197570,TCONS_00342048,TCONS_00253677,TCONS_00000772,TCONS_00000771,TCONS_00112666,TCONS_00000767,TCONS_00028389,TCONS_00028388,TCONS_00227688,TCONS_00172347,TCONS_00325477,TCONS_00151078,TCONS_00365514,TCONS_00365512,TCONS_00163245,TCONS_00234642,TCONS_00093995,TCONS_00172881,TCONS_00005964,TCONS_00135181,TCONS_000…
ENSSSCG00000005949	SLA	TCONS_00026519,TCONS_00233371
ENSSSCG00000015671	ARHGAP15	TCONS_00298149,TCONS_00170642,TCONS_00006581,TCONS_00197570,TCONS_00342048,TCONS_00253677,TCONS_00000772,TCONS_00000771,TCONS_00112666,TCONS_00000767,TCONS_00028389,TCONS_00028388,TCONS_00227688,TCONS_00172347,TCONS_00325477,TCONS_00365514,TCONS_00163245,TCONS_00234642,TCONS_00093995,TCONS_00172881,TCONS_00005964,TCONS_00135181,TCONS_00056396,TCONS_00005905,TCONS_00000452,TCONS_00104599,TCONS_002…
ENSSSCG00000036011	ISLR2	TCONS_00285681
ENSSSCG00000008868	TDO2	TCONS_00264876,TCONS_00216433,TCONS_00068211,TCONS_00233881,TCONS_00115954,TCONS_00340426,TCONS_00270892,TCONS_00130709,TCONS_00121752,TCONS_00313089,TCONS_00016278,TCONS_00326112,TCONS_00258249
ENSSSCG00000031858	KCNJ10	TCONS_00343295,TCONS_00234559
ENSSSCG00000010550	CWF19L1	TCONS_00216489
ENSSSCG00000009668	CLU	TCONS_00298149,TCONS_00170642,TCONS_00358487,TCONS_00006581,TCONS_00091900,TCONS_00197570,TCONS_00342048,TCONS_00253677,TCONS_00000772,TCONS_00000771,TCONS_00112666,TCONS_00000767,TCONS_00028389,TCONS_00028388,TCONS_00227688,TCONS_00172347,TCONS_00325477,TCONS_00365514,TCONS_00365512,TCONS_00163245,TCONS_00234642,TCONS_00093995,TCONS_00172881,TCONS_00005964,TCONS_00135181,TCONS_00056396,TCONS_000…
ENSSSCG00000016824	RAI14	TCONS_00298149,TCONS_00028388,TCONS_00325477,TCONS_00097121,TCONS_00005964,TCONS_00005905,TCONS_00026519,TCONS_00071101,TCONS_00319173,TCONS_00338335,TCONS_00151718,TCONS_00233371
ENSSSCG00000014146	RASA1	TCONS_00298149,TCONS_00170642,TCONS_00006581,TCONS_00091900,TCONS_00197570,TCONS_00342048,TCONS_00253677,TCONS_00000772,TCONS_00000771,TCONS_00112666,TCONS_00000767,TCONS_00028389,TCONS_00028388,TCONS_00227688,TCONS_00172347,TCONS_00325477,TCONS_00365514,TCONS_00365512,TCONS_00163245,TCONS_00234642,TCONS_00093995,TCONS_00172881,TCONS_00005964,TCONS_00135181,TCONS_00056396,TCONS_00005905,TCONS_000…
ENSSSCG00000040887	TENT4B	TCONS_00230708
ENSSSCG00000015140	HSPA8	TCONS_00298149,TCONS_00170642,TCONS_00006581,TCONS_00197570,TCONS_00342048,TCONS_00253677,TCONS_00000772,TCONS_00000771,TCONS_00112666,TCONS_00000767,TCONS_00028389,TCONS_00028388,TCONS_00227688,TCONS_00172347,TCONS_00365514,TCONS_00163245,TCONS_00234642,TCONS_00093995,TCONS_00005964,TCONS_00135181,TCONS_00056396,TCONS_00005905,TCONS_00000452,TCONS_00104599,TCONS_00234884,TCONS_00334980,TCONS_000…
ENSSSCG00000026257	STMN1	TCONS_00298149,TCONS_00170642,TCONS_00358487,TCONS_00006581,TCONS_00091900,TCONS_00197570,TCONS_00342048,TCONS_00253677,TCONS_00000772,TCONS_00000771,TCONS_00112666,TCONS_00000767,TCONS_00028389,TCONS_00028388,TCONS_00227688,TCONS_00172347,TCONS_00325477,TCONS_00365514,TCONS_00365512,TCONS_00163245,TCONS_00234642,TCONS_00093995,TCONS_00172881,TCONS_00005964,TCONS_00135181,TCONS_00056396,TCONS_000…
ENSSSCG00000034595	--	TCONS_00298149,TCONS_00170642,TCONS_00006581,TCONS_00197570,TCONS_00342048,TCONS_00253677,TCONS_00000772,TCONS_00000771,TCONS_00112666,TCONS_00000767,TCONS_00028389,TCONS_00028388,TCONS_00227688,TCONS_00172347,TCONS_00365514,TCONS_00163245,TCONS_00234642,TCONS_00093995,TCONS_00005964,TCONS_00135181,TCONS_00056396,TCONS_00005905,TCONS_00000452,TCONS_00104599,TCONS_00234884,TCONS_00334980,TCONS_000…
ENSSSCG00000039480	ERLIN2	TCONS_00331856,TCONS_00305728
ENSSSCG00000011207	SGO1	TCONS_00298149,TCONS_00170642,TCONS_00358487,TCONS_00006581,TCONS_00091900,TCONS_00197570,TCONS_00342048,TCONS_00253677,TCONS_00000772,TCONS_00000771,TCONS_00112666,TCONS_00000767,TCONS_00028389,TCONS_00028388,TCONS_00227688,TCONS_00172347,TCONS_00325477,TCONS_00365514,TCONS_00163245,TCONS_00234642,TCONS_00093995,TCONS_00172881,TCONS_00005964,TCONS_00135181,TCONS_00056396,TCONS_00005905,TCONS_000…
ENSSSCG00000014948	C11orf54	TCONS_00063515
ENSSSCG00000037265	--	TCONS_00298149,TCONS_00170642,TCONS_00358487,TCONS_00006581,TCONS_00091900,TCONS_00197570,TCONS_00342048,TCONS_00253677,TCONS_00000772,TCONS_00000771,TCONS_00112666,TCONS_00000767,TCONS_00028389,TCONS_00028388,TCONS_00227688,TCONS_00172347,TCONS_00325477,TCONS_00365514,TCONS_00365512,TCONS_00163245,TCONS_00234642,TCONS_00093995,TCONS_00172881,TCONS_00005964,TCONS_00135181,TCONS_00056396,TCONS_000…
ENSSSCG00000033252	--	TCONS_00028388,TCONS_00325477,TCONS_00005964,TCONS_00005905,TCONS_00026519,TCONS_00319173,TCONS_00151718,TCONS_00233371
ENSSSCG00000031854	--	TCONS_00228476,TCONS_00130233
ENSSSCG00000038966	KRT7	TCONS_00264876,TCONS_00068211,TCONS_00233881,TCONS_00115954,TCONS_00270892,TCONS_00130709,TCONS_00313089,TCONS_00016278,TCONS_00326112,TCONS_00258249
ENSSSCG00000020970	IL6	TCONS_00358487,TCONS_00253289
ENSSSCG00000014898	DDIAS	TCONS_00358487,TCONS_00197570,TCONS_00253289,TCONS_00112666,TCONS_00005710,TCONS_00000767,TCONS_00028389,TCONS_00227688,TCONS_00172347,TCONS_00325477,TCONS_00269738,TCONS_00005964,TCONS_00005905,TCONS_00104599,TCONS_00071101,TCONS_00338335,TCONS_00268990,TCONS_00233373
ENSSSCG00000001724	--	TCONS_00037345,TCONS_00332212
ENSSSCG00000002893	CD22	TCONS_00298149,TCONS_00170642,TCONS_00358487,TCONS_00006581,TCONS_00197570,TCONS_00342048,TCONS_00253677,TCONS_00000772,TCONS_00000771,TCONS_00112666,TCONS_00000767,TCONS_00028389,TCONS_00028388,TCONS_00227688,TCONS_00172347,TCONS_00325477,TCONS_00365514,TCONS_00365512,TCONS_00163245,TCONS_00234642,TCONS_00093995,TCONS_00172881,TCONS_00005964,TCONS_00135181,TCONS_00056396,TCONS_00005905,TCONS_000…
ENSSSCG00000040003	UAP1L1	TCONS_00097121
ENSSSCG00000028707	NF2	TCONS_00170538
ENSSSCG00000008265	DOK1	TCONS_00358487,TCONS_00091900,TCONS_00197570,TCONS_00253677,TCONS_00000772,TCONS_00000771,TCONS_00112666,TCONS_00000767,TCONS_00028389,TCONS_00028388,TCONS_00227688,TCONS_00172347,TCONS_00325477,TCONS_00234642,TCONS_00172881,TCONS_00005964,TCONS_00135181,TCONS_00005905,TCONS_00104599,TCONS_00000773,TCONS_00071101,TCONS_00338335,TCONS_00268990,TCONS_00151718,TCONS_00233373
ENSSSCG00000022790	SNX2	TCONS_00000772,TCONS_00000771,TCONS_00000767,TCONS_00028388,TCONS_00325477,TCONS_00097121,TCONS_00005964,TCONS_00135181,TCONS_00005905,TCONS_00071101,TCONS_00268990,TCONS_00151718
ENSSSCG00000030820	STK4	TCONS_00298149,TCONS_00170642,TCONS_00358487,TCONS_00006581,TCONS_00197570,TCONS_00342048,TCONS_00253677,TCONS_00000772,TCONS_00000771,TCONS_00112666,TCONS_00000767,TCONS_00028389,TCONS_00028388,TCONS_00227688,TCONS_00172347,TCONS_00325477,TCONS_00097121,TCONS_00365514,TCONS_00163245,TCONS_00234642,TCONS_00093995,TCONS_00005964,TCONS_00135181,TCONS_00056396,TCONS_00005905,TCONS_00026519,TCONS_000…
ENSSSCG00000027477	TBC1D2B	TCONS_00298149,TCONS_00170642,TCONS_00358487,TCONS_00006581,TCONS_00197570,TCONS_00342048,TCONS_00253677,TCONS_00000772,TCONS_00000771,TCONS_00112666,TCONS_00000767,TCONS_00028389,TCONS_00028388,TCONS_00227688,TCONS_00172347,TCONS_00325477,TCONS_00141572,TCONS_00365514,TCONS_00163245,TCONS_00234642,TCONS_00093995,TCONS_00172881,TCONS_00005964,TCONS_00135181,TCONS_00056396,TCONS_00005905,TCONS_000…
ENSSSCG00000024296	NKIRAS1	TCONS_00200789
ENSSSCG00000006302	GPR161	TCONS_00200789
ENSSSCG00000032768	--	TCONS_00003354
ENSSSCG00000017783	--	TCONS_00097121
ENSSSCG00000015089	JAML	TCONS_00091900,TCONS_00000767,TCONS_00172881,TCONS_00071101
ENSSSCG00000031918	CYC1	TCONS_00239230,TCONS_00072109,TCONS_00072112
ENSSSCG00000035327	--	TCONS_00305731
ENSSSCG00000027455	SLC39A6	TCONS_00028388,TCONS_00325477,TCONS_00097121,TCONS_00005964,TCONS_00135181,TCONS_00005905,TCONS_00026519,TCONS_00071101,TCONS_00338335,TCONS_00151718,TCONS_00233371
ENSSSCG00000036963	LRRC25	TCONS_00298149,TCONS_00170642,TCONS_00358487,TCONS_00006581,TCONS_00197570,TCONS_00342048,TCONS_00253677,TCONS_00000772,TCONS_00000771,TCONS_00112666,TCONS_00000767,TCONS_00028389,TCONS_00028388,TCONS_00227688,TCONS_00172347,TCONS_00325477,TCONS_00097121,TCONS_00365514,TCONS_00163245,TCONS_00234642,TCONS_00093995,TCONS_00172881,TCONS_00005964,TCONS_00135181,TCONS_00056396,TCONS_00005905,TCONS_000…
ENSSSCG00000004751	CHP1	TCONS_00027967,TCONS_00312112,TCONS_00092938
ENSSSCG00000028976	PPP2R2B	TCONS_00072107,TCONS_00072109
ENSSSCG00000012619	--	TCONS_00298149,TCONS_00170642,TCONS_00358487,TCONS_00006581,TCONS_00197570,TCONS_00342048,TCONS_00253677,TCONS_00000772,TCONS_00000771,TCONS_00112666,TCONS_00000767,TCONS_00028389,TCONS_00028388,TCONS_00227688,TCONS_00172347,TCONS_00325477,TCONS_00365514,TCONS_00163245,TCONS_00234642,TCONS_00093995,TCONS_00172881,TCONS_00005964,TCONS_00135181,TCONS_00056396,TCONS_00005905,TCONS_00000452,TCONS_001…
ENSSSCG00000033114	--	TCONS_00298149,TCONS_00170642,TCONS_00358487,TCONS_00006581,TCONS_00091900,TCONS_00197570,TCONS_00342048,TCONS_00253677,TCONS_00000772,TCONS_00000771,TCONS_00112666,TCONS_00000767,TCONS_00028389,TCONS_00028388,TCONS_00227688,TCONS_00172347,TCONS_00325477,TCONS_00365514,TCONS_00365512,TCONS_00163245,TCONS_00234642,TCONS_00093995,TCONS_00172881,TCONS_00005964,TCONS_00135181,TCONS_00056396,TCONS_000…
ENSSSCG00000005662	SPOUT1	TCONS_00062213
ENSSSCG00000033636	AFMID	TCONS_00170642,TCONS_00006581,TCONS_00342048,TCONS_00253677,TCONS_00365514,TCONS_00163245,TCONS_00093995,TCONS_00005964,TCONS_00056396,TCONS_00005905,TCONS_00234884,TCONS_00334980,TCONS_00319173,TCONS_00151718
ENSSSCG00000003259	OSCAR	TCONS_00298149,TCONS_00170642,TCONS_00358487,TCONS_00006581,TCONS_00091900,TCONS_00197570,TCONS_00342048,TCONS_00253677,TCONS_00000772,TCONS_00000771,TCONS_00112666,TCONS_00000767,TCONS_00028389,TCONS_00028388,TCONS_00227688,TCONS_00172347,TCONS_00325477,TCONS_00097121,TCONS_00365514,TCONS_00163245,TCONS_00234642,TCONS_00093995,TCONS_00172881,TCONS_00005964,TCONS_00135181,TCONS_00056396,TCONS_000…
ENSSSCG00000034063	--	TCONS_00342289,TCONS_00313031,TCONS_00313032,TCONS_00082292,TCONS_00067334,TCONS_00070959,TCONS_00313035,TCONS_00313033,TCONS_00088731,TCONS_00151008,TCONS_00284263,TCONS_00261888,TCONS_00241513,TCONS_00241512,TCONS_00241511,ENSSSCT00000042440,TCONS_00261889,TCONS_00261590,TCONS_00173232,TCONS_00264784,TCONS_00262340,TCONS_00016710,TCONS_00137444,TCONS_00091046
ENSSSCG00000006764	PTPN22	TCONS_00298149,TCONS_00170642,TCONS_00358487,TCONS_00006581,TCONS_00091900,TCONS_00197570,TCONS_00342048,TCONS_00253677,TCONS_00000772,TCONS_00000771,TCONS_00112666,TCONS_00000767,TCONS_00028389,TCONS_00028388,TCONS_00227688,TCONS_00172347,TCONS_00325477,TCONS_00097121,TCONS_00365514,TCONS_00163245,TCONS_00234642,TCONS_00093995,TCONS_00172881,TCONS_00005964,TCONS_00135181,TCONS_00056396,TCONS_000…
ENSSSCG00000036613	POLQ	TCONS_00298149,TCONS_00170642,TCONS_00358487,TCONS_00006581,TCONS_00197570,TCONS_00342048,TCONS_00253289,TCONS_00253677,TCONS_00000772,TCONS_00000771,TCONS_00112666,TCONS_00000767,TCONS_00028389,TCONS_00028388,TCONS_00227688,TCONS_00172347,TCONS_00325477,TCONS_00365514,TCONS_00163245,TCONS_00234642,TCONS_00093995,TCONS_00172881,TCONS_00005964,TCONS_00135181,TCONS_00056396,TCONS_00005905,TCONS_000…
ENSSSCG00000031380	MARCKSL1	TCONS_00298149,TCONS_00170642,TCONS_00358487,TCONS_00006581,TCONS_00091900,TCONS_00197570,TCONS_00342048,TCONS_00253677,TCONS_00000772,TCONS_00000771,TCONS_00112666,TCONS_00000767,TCONS_00028389,TCONS_00028388,TCONS_00227688,TCONS_00172347,TCONS_00325477,TCONS_00097121,TCONS_00365514,TCONS_00365512,TCONS_00163245,TCONS_00234642,TCONS_00093995,TCONS_00172881,TCONS_00005964,TCONS_00135181,TCONS_000…
ENSSSCG00000029326	CCNB1	TCONS_00298149,TCONS_00170642,TCONS_00358487,TCONS_00006581,TCONS_00091900,TCONS_00197570,TCONS_00342048,TCONS_00253677,TCONS_00000772,TCONS_00000771,TCONS_00112666,TCONS_00000767,TCONS_00028389,TCONS_00028388,TCONS_00227688,TCONS_00172347,TCONS_00325477,TCONS_00365514,TCONS_00365512,TCONS_00163245,TCONS_00234642,TCONS_00093995,TCONS_00172881,TCONS_00005964,TCONS_00135181,TCONS_00056396,TCONS_000…
ENSSSCG00000032445	--	TCONS_00298149,TCONS_00170642,TCONS_00006581,TCONS_00197570,TCONS_00342048,TCONS_00253677,TCONS_00000772,TCONS_00000771,TCONS_00112666,TCONS_00000767,TCONS_00028389,TCONS_00028388,TCONS_00227688,TCONS_00172347,TCONS_00325477,TCONS_00365514,TCONS_00163245,TCONS_00234642,TCONS_00093995,TCONS_00005964,TCONS_00135181,TCONS_00056396,TCONS_00005905,TCONS_00000452,TCONS_00104599,TCONS_00234884,TCONS_003…
ENSSSCG00000038003	ITK	TCONS_00358487,TCONS_00000772,TCONS_00000771,TCONS_00298905,TCONS_00000767,TCONS_00028388,TCONS_00135181,TCONS_00000452,TCONS_00268990
ENSSSCG00000035027	ZDHHC14	TCONS_00101305
XLOC_242192	XLOC_242192	TCONS_00298149,TCONS_00170642,TCONS_00358487,TCONS_00006581,TCONS_00091900,TCONS_00197570,TCONS_00342048,TCONS_00253677,TCONS_00000772,TCONS_00000771,TCONS_00112666,TCONS_00000767,TCONS_00028389,TCONS_00028388,TCONS_00227688,TCONS_00172347,TCONS_00325477,TCONS_00365514,TCONS_00365512,TCONS_00163245,TCONS_00234642,TCONS_00093995,TCONS_00172881,TCONS_00005964,TCONS_00135181,TCONS_00056396,TCONS_000…
ENSSSCG00000040684	--	TCONS_00253289
ENSSSCG00000012397	--	TCONS_00298149,TCONS_00170642,TCONS_00358487,TCONS_00006581,TCONS_00197570,TCONS_00342048,TCONS_00253677,TCONS_00000772,TCONS_00000771,TCONS_00112666,TCONS_00000767,TCONS_00028389,TCONS_00028388,TCONS_00227688,TCONS_00172347,TCONS_00325477,TCONS_00097121,TCONS_00365514,TCONS_00163245,TCONS_00234642,TCONS_00093995,TCONS_00172881,TCONS_00005964,TCONS_00135181,TCONS_00056396,TCONS_00005905,TCONS_000…
ENSSSCG00000015771	NEIL3	TCONS_00365512
ENSSSCG00000017877	ANKFY1	TCONS_00298149,TCONS_00028388,TCONS_00141572,TCONS_00319173
ENSSSCG00000012975	SNX32	TCONS_00147204
ENSSSCG00000031324	ZYG11A	TCONS_00071554
ENSSSCG00000040534	--	TCONS_00026519,TCONS_00233371
ENSSSCG00000000515	TRHDE	TCONS_00281810
ENSSSCG00000025488	MCM3	TCONS_00325477,TCONS_00026519,TCONS_00338335,TCONS_00151718,TCONS_00233371
ENSSSCG00000033913	C1RL	TCONS_00269425
ENSSSCG00000009704	HMGB2	TCONS_00091900,TCONS_00000772,TCONS_00000771,TCONS_00298905,TCONS_00000767,TCONS_00135181,TCONS_00000452
ENSSSCG00000006065	ANKRD46	TCONS_00253289
ENSSSCG00000002452	LGMN	TCONS_00298149,TCONS_00170642,TCONS_00358487,TCONS_00006581,TCONS_00091900,TCONS_00197570,TCONS_00342048,TCONS_00253677,TCONS_00000772,TCONS_00000771,TCONS_00112666,TCONS_00000767,TCONS_00028389,TCONS_00028388,TCONS_00227688,TCONS_00172347,TCONS_00325477,TCONS_00097121,TCONS_00365514,TCONS_00365512,TCONS_00163245,TCONS_00234642,TCONS_00093995,TCONS_00172881,TCONS_00005964,TCONS_00135181,TCONS_000…
ENSSSCG00000022634	--	TCONS_00264876,TCONS_00216433,TCONS_00068211,TCONS_00233881,TCONS_00115954,TCONS_00340426,TCONS_00270892,TCONS_00130709,TCONS_00121752,TCONS_00313089,TCONS_00016278,TCONS_00326112,TCONS_00258249
ENSSSCG00000023296	CENPE	TCONS_00298149,TCONS_00170642,TCONS_00358487,TCONS_00006581,TCONS_00091900,TCONS_00197570,TCONS_00342048,TCONS_00253677,TCONS_00000772,TCONS_00000771,TCONS_00112666,TCONS_00000767,TCONS_00028389,TCONS_00028388,TCONS_00227688,TCONS_00172347,TCONS_00325477,TCONS_00365514,TCONS_00365512,TCONS_00163245,TCONS_00234642,TCONS_00093995,TCONS_00172881,TCONS_00005964,TCONS_00135181,TCONS_00056396,TCONS_000…
ENSSSCG00000026748	PLK1	TCONS_00298149,TCONS_00170642,TCONS_00358487,TCONS_00006581,TCONS_00197570,TCONS_00342048,TCONS_00253677,TCONS_00000772,TCONS_00000771,TCONS_00112666,TCONS_00000767,TCONS_00028389,TCONS_00028388,TCONS_00227688,TCONS_00172347,TCONS_00325477,TCONS_00365514,TCONS_00163245,TCONS_00234642,TCONS_00093995,TCONS_00172881,TCONS_00005964,TCONS_00135181,TCONS_00056396,TCONS_00005905,TCONS_00026519,TCONS_000…
ENSSSCG00000034350	SERHL2	TCONS_00046302
ENSSSCG00000012459	--	TCONS_00067334,TCONS_00079103,TCONS_00091046
ENSSSCG00000029626	NECAB3	TCONS_00000772,TCONS_00000771,TCONS_00000767,TCONS_00028388,TCONS_00005964,TCONS_00135181,TCONS_00005905,TCONS_00104599,TCONS_00000773
ENSSSCG00000031493	CYBA	TCONS_00298149,TCONS_00170642,TCONS_00358487,TCONS_00006581,TCONS_00197570,TCONS_00342048,TCONS_00253677,TCONS_00000772,TCONS_00000771,TCONS_00112666,TCONS_00000767,TCONS_00028389,TCONS_00028388,TCONS_00227688,TCONS_00172347,TCONS_00325477,TCONS_00365514,TCONS_00163245,TCONS_00234642,TCONS_00093995,TCONS_00172881,TCONS_00005964,TCONS_00135181,TCONS_00056396,TCONS_00005905,TCONS_00000452,TCONS_001…
ENSSSCG00000034754	PLEKHS1	TCONS_00305731
ENSSSCG00000025858	ELN	TCONS_00114819
ENSSSCG00000003491	AKR7A2	TCONS_00170642,TCONS_00006581,TCONS_00342048,TCONS_00253677,TCONS_00365514,TCONS_00163245,TCONS_00093995,TCONS_00056396,TCONS_00000452,TCONS_00234884,TCONS_00334980
ENSSSCG00000023776	CCSAP	TCONS_00298149,TCONS_00170642,TCONS_00006581,TCONS_00197570,TCONS_00342048,TCONS_00253677,TCONS_00000772,TCONS_00000771,TCONS_00112666,TCONS_00028389,TCONS_00028388,TCONS_00227688,TCONS_00172347,TCONS_00325477,TCONS_00365514,TCONS_00163245,TCONS_00234642,TCONS_00093995,TCONS_00005964,TCONS_00056396,TCONS_00005905,TCONS_00026519,TCONS_00104599,TCONS_00234884,TCONS_00334980,TCONS_00000773,TCONS_003…
ENSSSCG00000011518	SHQ1	TCONS_00253289,TCONS_00026519,TCONS_00338335
ENSSSCG00000013717	--	TCONS_00149868
ENSSSCG00000029811	PLCL2	TCONS_00298149,TCONS_00170642,TCONS_00358487,TCONS_00006581,TCONS_00197570,TCONS_00342048,TCONS_00253677,TCONS_00000772,TCONS_00000771,TCONS_00112666,TCONS_00000767,TCONS_00028389,TCONS_00028388,TCONS_00227688,TCONS_00172347,TCONS_00325477,TCONS_00097121,TCONS_00365514,TCONS_00163245,TCONS_00234642,TCONS_00093995,TCONS_00005964,TCONS_00135181,TCONS_00056396,TCONS_00005905,TCONS_00026519,TCONS_000…
ENSSSCG00000007007	IDO1	TCONS_00298149,TCONS_00170642,TCONS_00358487,TCONS_00006581,TCONS_00197570,TCONS_00342048,TCONS_00253677,TCONS_00000772,TCONS_00000771,TCONS_00112666,TCONS_00000767,TCONS_00028389,TCONS_00028388,TCONS_00227688,TCONS_00172347,TCONS_00325477,TCONS_00097121,TCONS_00365514,TCONS_00163245,TCONS_00234642,TCONS_00093995,TCONS_00172881,TCONS_00005964,TCONS_00135181,TCONS_00056396,TCONS_00005905,TCONS_000…
ENSSSCG00000004216	ECHDC1	TCONS_00070959,TCONS_00241512,TCONS_00022880,TCONS_00367514,TCONS_00187329,TCONS_00225313,TCONS_00181068
ENSSSCG00000010084	--	TCONS_00071554
ENSSSCG00000015080	CEP164	TCONS_00332746
ENSSSCG00000006106	CDH17	TCONS_00298149,TCONS_00170642,TCONS_00358487,TCONS_00006581,TCONS_00091900,TCONS_00197570,TCONS_00342048,TCONS_00253677,TCONS_00000772,TCONS_00000771,TCONS_00112666,TCONS_00000767,TCONS_00028389,TCONS_00028388,TCONS_00227688,TCONS_00172347,TCONS_00325477,TCONS_00365514,TCONS_00365512,TCONS_00163245,TCONS_00234642,TCONS_00093995,TCONS_00172881,TCONS_00005964,TCONS_00135181,TCONS_00056396,TCONS_000…
ENSSSCG00000014311	SLC25A48	TCONS_00298149,TCONS_00170642,TCONS_00358487,TCONS_00006581,TCONS_00091900,TCONS_00197570,TCONS_00342048,TCONS_00253677,TCONS_00000772,TCONS_00000771,TCONS_00112666,TCONS_00000767,TCONS_00028389,TCONS_00028388,TCONS_00227688,TCONS_00172347,TCONS_00325477,TCONS_00365514,TCONS_00365512,TCONS_00163245,TCONS_00234642,TCONS_00093995,TCONS_00172881,TCONS_00005964,TCONS_00135181,TCONS_00056396,TCONS_000…
ENSSSCG00000002651	CDT1	TCONS_00298149,TCONS_00170642,TCONS_00006581,TCONS_00197570,TCONS_00342048,TCONS_00253677,TCONS_00000772,TCONS_00000771,TCONS_00112666,TCONS_00000767,TCONS_00028389,TCONS_00028388,TCONS_00227688,TCONS_00172347,TCONS_00325477,TCONS_00365514,TCONS_00163245,TCONS_00234642,TCONS_00093995,TCONS_00172881,TCONS_00005964,TCONS_00135181,TCONS_00056396,TCONS_00005905,TCONS_00026519,TCONS_00000452,TCONS_001…
ENSSSCG00000023503	PRKCD	TCONS_00298149,TCONS_00197570,TCONS_00112666,TCONS_00028389,TCONS_00028388,TCONS_00227688,TCONS_00172347,TCONS_00325477,TCONS_00097121,TCONS_00005964,TCONS_00005905,TCONS_00026519,TCONS_00071101,TCONS_00319173,TCONS_00338335,TCONS_00151718,TCONS_00233373,TCONS_00233371
ENSSSCG00000012918	GRK2	TCONS_00097121
ENSSSCG00000034639	MGAM	TCONS_00028388,TCONS_00325477,TCONS_00097121,TCONS_00005964,TCONS_00005905,TCONS_00026519,TCONS_00071101,TCONS_00338335,TCONS_00151718,TCONS_00233371
ENSSSCG00000003555	HMGN2	TCONS_00005964,TCONS_00005905
ENSSSCG00000009925	GIT2	TCONS_00325477,TCONS_00097121,TCONS_00026519,TCONS_00151718,TCONS_00233371
ENSSSCG00000020823	BSCL2	TCONS_00269425,TCONS_00347239
ENSSSCG00000027179	SIM2	TCONS_00298149,TCONS_00170642,TCONS_00358487,TCONS_00006581,TCONS_00091900,TCONS_00197570,TCONS_00342048,TCONS_00253677,TCONS_00000772,TCONS_00000771,TCONS_00112666,TCONS_00000767,TCONS_00028389,TCONS_00028388,TCONS_00227688,TCONS_00172347,TCONS_00325477,TCONS_00097121,TCONS_00365514,TCONS_00163245,TCONS_00234642,TCONS_00093995,TCONS_00172881,TCONS_00005964,TCONS_00135181,TCONS_00056396,TCONS_000…
ENSSSCG00000035230	PIEZO1	TCONS_00200789
ENSSSCG00000010850	--	TCONS_00343293
ENSSSCG00000035666	C20orf27	TCONS_00200789
ENSSSCG00000013148	GLYATL2	TCONS_00264876,TCONS_00216433,TCONS_00068211,TCONS_00233881,TCONS_00115954,TCONS_00340426,TCONS_00270892,TCONS_00130709,TCONS_00313089,TCONS_00016278,TCONS_00326112,TCONS_00258249
ENSSSCG00000016009	ITGA4	TCONS_00298149,TCONS_00170642,TCONS_00358487,TCONS_00006581,TCONS_00197570,TCONS_00342048,TCONS_00253677,TCONS_00000772,TCONS_00000771,TCONS_00112666,TCONS_00000767,TCONS_00028389,TCONS_00028388,TCONS_00227688,TCONS_00172347,TCONS_00325477,TCONS_00365514,TCONS_00365512,TCONS_00163245,TCONS_00234642,TCONS_00093995,TCONS_00172881,TCONS_00005964,TCONS_00135181,TCONS_00056396,TCONS_00005905,TCONS_000…
ENSSSCG00000013931	GMIP	TCONS_00298149,TCONS_00170642,TCONS_00358487,TCONS_00006581,TCONS_00091900,TCONS_00197570,TCONS_00342048,TCONS_00253677,TCONS_00000772,TCONS_00000771,TCONS_00112666,TCONS_00000767,TCONS_00028389,TCONS_00028388,TCONS_00227688,TCONS_00172347,TCONS_00325477,TCONS_00365514,TCONS_00365512,TCONS_00163245,TCONS_00234642,TCONS_00093995,TCONS_00172881,TCONS_00005964,TCONS_00135181,TCONS_00056396,TCONS_000…
ENSSSCG00000002404	SPTLC2	TCONS_00097121
ENSSSCG00000040896	--	TCONS_00253289,TCONS_00329293,TCONS_00130233,TCONS_00253287,TCONS_00180535
ENSSSCG00000021738	--	TCONS_00298149,TCONS_00170642,TCONS_00006581,TCONS_00091900,TCONS_00197570,TCONS_00342048,TCONS_00253677,TCONS_00000772,TCONS_00000771,TCONS_00112666,TCONS_00000767,TCONS_00028389,TCONS_00028388,TCONS_00227688,TCONS_00172347,TCONS_00325477,TCONS_00365514,TCONS_00365512,TCONS_00163245,TCONS_00234642,TCONS_00093995,TCONS_00172881,TCONS_00005964,TCONS_00135181,TCONS_00056396,TCONS_00005905,TCONS_000…
ENSSSCG00000001816	BLM	TCONS_00253289
ENSSSCG00000001561	ETV7	TCONS_00097121
ENSSSCG00000008768	ARAP2	TCONS_00298149,TCONS_00170642,TCONS_00358487,TCONS_00006581,TCONS_00197570,TCONS_00342048,TCONS_00253677,TCONS_00000772,TCONS_00000771,TCONS_00112666,TCONS_00000767,TCONS_00028389,TCONS_00028388,TCONS_00227688,TCONS_00172347,TCONS_00325477,TCONS_00365514,TCONS_00163245,TCONS_00234642,TCONS_00093995,TCONS_00172881,TCONS_00005964,TCONS_00135181,TCONS_00056396,TCONS_00005905,TCONS_00026519,TCONS_000…
ENSSSCG00000006678	FCGR1A	TCONS_00298149,TCONS_00170642,TCONS_00006581,TCONS_00197570,TCONS_00342048,TCONS_00253677,TCONS_00000772,TCONS_00000771,TCONS_00112666,TCONS_00000767,TCONS_00028389,TCONS_00028388,TCONS_00227688,TCONS_00172347,TCONS_00325477,TCONS_00365514,TCONS_00163245,TCONS_00234642,TCONS_00093995,TCONS_00172881,TCONS_00005964,TCONS_00135181,TCONS_00056396,TCONS_00005905,TCONS_00000452,TCONS_00104599,TCONS_002…
ENSSSCG00000009497	--	TCONS_00298149,TCONS_00358487,TCONS_00091900,TCONS_00197570,TCONS_00253677,TCONS_00000772,TCONS_00000771,TCONS_00112666,TCONS_00000767,TCONS_00028389,TCONS_00227688,TCONS_00172347,TCONS_00151078,TCONS_00365512,TCONS_00172881,TCONS_00135181,TCONS_00104599,TCONS_00000773,TCONS_00071101,TCONS_00268990,TCONS_00233373
ENSSSCG00000029249	NAV3	TCONS_00298149,TCONS_00170642,TCONS_00358487,TCONS_00006581,TCONS_00197570,TCONS_00342048,TCONS_00253677,TCONS_00000772,TCONS_00000771,TCONS_00112666,TCONS_00000767,TCONS_00028389,TCONS_00028388,TCONS_00227688,TCONS_00172347,TCONS_00365514,TCONS_00163245,TCONS_00234642,TCONS_00093995,TCONS_00172881,TCONS_00005964,TCONS_00135181,TCONS_00056396,TCONS_00005905,TCONS_00000452,TCONS_00104599,TCONS_002…
ENSSSCG00000006357	FCER1G	TCONS_00325477,TCONS_00005964,TCONS_00005905,TCONS_00026519,TCONS_00151718,TCONS_00233371
ENSSSCG00000004647	DTWD1	TCONS_00091900,TCONS_00151078,TCONS_00365512
ENSSSCG00000039816	--	TCONS_00054850,TCONS_00212231,TCONS_00302938,TCONS_00052127,TCONS_00349982,TCONS_00254291,TCONS_00339334,TCONS_00331793,TCONS_00271045,TCONS_00099179,TCONS_00192874,TCONS_00111369,TCONS_00045339,TCONS_00104232,TCONS_00005969,TCONS_00227717,TCONS_00062265,TCONS_00341690,TCONS_00359914,TCONS_00276446,TCONS_00254283
ENSSSCG00000008310	EXOC6B	TCONS_00028388,TCONS_00325477,TCONS_00097121,TCONS_00151718,TCONS_00233371
ENSSSCG00000037225	RPRM	TCONS_00346200
ENSSSCG00000036383	LGALS3BP	TCONS_00298149,TCONS_00170642,TCONS_00006581,TCONS_00091900,TCONS_00197570,TCONS_00342048,TCONS_00253677,TCONS_00000772,TCONS_00000771,TCONS_00112666,TCONS_00000767,TCONS_00028389,TCONS_00028388,TCONS_00227688,TCONS_00172347,TCONS_00325477,TCONS_00141572,TCONS_00365514,TCONS_00365512,TCONS_00163245,TCONS_00234642,TCONS_00093995,TCONS_00172881,TCONS_00005964,TCONS_00135181,TCONS_00056396,TCONS_000…
ENSSSCG00000004766	RAD51	TCONS_00325477,TCONS_00097121,TCONS_00026519,TCONS_00338335,TCONS_00151718,TCONS_00233371
ENSSSCG00000025698	SERPINE1	TCONS_00097121
ENSSSCG00000010687	INPP5F	TCONS_00026519,TCONS_00338335
ENSSSCG00000017298	TANC2	TCONS_00298149,TCONS_00170642,TCONS_00006581,TCONS_00197570,TCONS_00342048,TCONS_00000772,TCONS_00000771,TCONS_00028388,TCONS_00227688,TCONS_00325477,TCONS_00365514,TCONS_00163245,TCONS_00234642,TCONS_00093995,TCONS_00005964,TCONS_00135181,TCONS_00056396,TCONS_00005905,TCONS_00000452,TCONS_00104599,TCONS_00234884,TCONS_00334980,TCONS_00000773,TCONS_00319173,TCONS_00151718,TCONS_00233373,TCONS_002…
ENSSSCG00000032298	ABCC11	TCONS_00068211,TCONS_00340426
ENSSSCG00000026707	XCR1	TCONS_00298149,TCONS_00170642,TCONS_00358487,TCONS_00006581,TCONS_00197570,TCONS_00342048,TCONS_00253677,TCONS_00000772,TCONS_00000771,TCONS_00112666,TCONS_00000767,TCONS_00028389,TCONS_00028388,TCONS_00227688,TCONS_00172347,TCONS_00325477,TCONS_00097121,TCONS_00365514,TCONS_00163245,TCONS_00234642,TCONS_00093995,TCONS_00172881,TCONS_00005964,TCONS_00135181,TCONS_00056396,TCONS_00005905,TCONS_000…
ENSSSCG00000006761	DCLRE1B	TCONS_00028388,TCONS_00325477,TCONS_00097121,TCONS_00005964,TCONS_00005905,TCONS_00026519,TCONS_00071101,TCONS_00338335,TCONS_00151718,TCONS_00233371
ENSSSCG00000013008	CDCA5	TCONS_00298149,TCONS_00170642,TCONS_00358487,TCONS_00006581,TCONS_00197570,TCONS_00342048,TCONS_00253677,TCONS_00000772,TCONS_00000771,TCONS_00112666,TCONS_00000767,TCONS_00028389,TCONS_00028388,TCONS_00227688,TCONS_00172347,TCONS_00325477,TCONS_00365514,TCONS_00163245,TCONS_00234642,TCONS_00093995,TCONS_00172881,TCONS_00005964,TCONS_00135181,TCONS_00056396,TCONS_00005905,TCONS_00026519,TCONS_000…
ENSSSCG00000040524	ISYNA1	TCONS_00298149,TCONS_00170642,TCONS_00006581,TCONS_00197570,TCONS_00342048,TCONS_00253677,TCONS_00000772,TCONS_00000771,TCONS_00112666,TCONS_00000767,TCONS_00028389,TCONS_00028388,TCONS_00227688,TCONS_00172347,TCONS_00325477,TCONS_00365514,TCONS_00365512,TCONS_00163245,TCONS_00234642,TCONS_00093995,TCONS_00172881,TCONS_00005964,TCONS_00135181,TCONS_00056396,TCONS_00005905,TCONS_00026519,TCONS_000…
ENSSSCG00000025485	--	TCONS_00298149,TCONS_00170642,TCONS_00358487,TCONS_00006581,TCONS_00197570,TCONS_00342048,TCONS_00253677,TCONS_00000772,TCONS_00000771,TCONS_00112666,TCONS_00000767,TCONS_00028389,TCONS_00028388,TCONS_00227688,TCONS_00172347,TCONS_00325477,TCONS_00365514,TCONS_00163245,TCONS_00234642,TCONS_00093995,TCONS_00172881,TCONS_00005964,TCONS_00135181,TCONS_00056396,TCONS_00005905,TCONS_00000452,TCONS_001…
ENSSSCG00000026326	CCNF	TCONS_00298149,TCONS_00170642,TCONS_00358487,TCONS_00006581,TCONS_00091900,TCONS_00197570,TCONS_00342048,TCONS_00253677,TCONS_00000772,TCONS_00000771,TCONS_00112666,TCONS_00000767,TCONS_00028389,TCONS_00028388,TCONS_00227688,TCONS_00172347,TCONS_00325477,TCONS_00365514,TCONS_00365512,TCONS_00163245,TCONS_00234642,TCONS_00093995,TCONS_00172881,TCONS_00005964,TCONS_00135181,TCONS_00056396,TCONS_000…
ENSSSCG00000037241	RGS2	TCONS_00298149,TCONS_00170642,TCONS_00358487,TCONS_00006581,TCONS_00091900,TCONS_00197570,TCONS_00342048,TCONS_00253677,TCONS_00000772,TCONS_00000771,TCONS_00112666,TCONS_00000767,TCONS_00028389,TCONS_00028388,TCONS_00227688,TCONS_00172347,TCONS_00325477,TCONS_00365514,TCONS_00365512,TCONS_00163245,TCONS_00234642,TCONS_00093995,TCONS_00172881,TCONS_00005964,TCONS_00135181,TCONS_00056396,TCONS_000…
ENSSSCG00000004167	MYB	TCONS_00298149,TCONS_00170642,TCONS_00358487,TCONS_00006581,TCONS_00091900,TCONS_00197570,TCONS_00342048,TCONS_00253677,TCONS_00000772,TCONS_00000771,TCONS_00112666,TCONS_00000767,TCONS_00028389,TCONS_00028388,TCONS_00227688,TCONS_00172347,TCONS_00325477,TCONS_00097121,TCONS_00365514,TCONS_00365512,TCONS_00163245,TCONS_00234642,TCONS_00093995,TCONS_00172881,TCONS_00005964,TCONS_00135181,TCONS_000…
ENSSSCG00000012121	EGFL6	TCONS_00332746
ENSSSCG00000016832	IL7R	TCONS_00298149,TCONS_00170642,TCONS_00358487,TCONS_00006581,TCONS_00091900,TCONS_00197570,TCONS_00342048,TCONS_00253677,TCONS_00000772,TCONS_00000771,TCONS_00112666,TCONS_00000767,TCONS_00028389,TCONS_00028388,TCONS_00227688,TCONS_00172347,TCONS_00325477,TCONS_00097121,TCONS_00365514,TCONS_00365512,TCONS_00163245,TCONS_00234642,TCONS_00093995,TCONS_00172881,TCONS_00005964,TCONS_00135181,TCONS_000…
ENSSSCG00000013865	NWD1	TCONS_00054850,TCONS_00212231,TCONS_00302938,TCONS_00254291,TCONS_00339334,TCONS_00331793,TCONS_00271045,TCONS_00016445,TCONS_00192874,TCONS_00111369,TCONS_00045339,TCONS_00104232,TCONS_00062265,TCONS_00341690,TCONS_00359914,TCONS_00276446,TCONS_00254283
ENSSSCG00000008376	COMMD1	TCONS_00072107
ENSSSCG00000039181	--	TCONS_00298906,TCONS_00230705
ENSSSCG00000040010	BCL2A1	TCONS_00298149,TCONS_00170642,TCONS_00358487,TCONS_00006581,TCONS_00197570,TCONS_00342048,TCONS_00253677,TCONS_00000772,TCONS_00000771,TCONS_00112666,TCONS_00000767,TCONS_00028389,TCONS_00028388,TCONS_00227688,TCONS_00172347,TCONS_00325477,TCONS_00365514,TCONS_00163245,TCONS_00234642,TCONS_00093995,TCONS_00172881,TCONS_00005964,TCONS_00135181,TCONS_00056396,TCONS_00005905,TCONS_00026519,TCONS_000…
ENSSSCG00000033501	--	TCONS_00147204,TCONS_00225856,TCONS_00235751
ENSSSCG00000038151	CMTM3	TCONS_00298149,TCONS_00170642,TCONS_00006581,TCONS_00091900,TCONS_00197570,TCONS_00342048,TCONS_00253677,TCONS_00000772,TCONS_00000771,TCONS_00112666,TCONS_00000767,TCONS_00028389,TCONS_00028388,TCONS_00227688,TCONS_00172347,TCONS_00325477,TCONS_00097121,TCONS_00365514,TCONS_00163245,TCONS_00234642,TCONS_00093995,TCONS_00172881,TCONS_00005964,TCONS_00135181,TCONS_00056396,TCONS_00005905,TCONS_000…
ENSSSCG00000002451	RIN3	TCONS_00200789
ENSSSCG00000004456	PGM3	TCONS_00297605
ENSSSCG00000015710	--	TCONS_00298149,TCONS_00170642,TCONS_00358487,TCONS_00006581,TCONS_00091900,TCONS_00197570,TCONS_00342048,TCONS_00253677,TCONS_00000772,TCONS_00000771,TCONS_00112666,TCONS_00000767,TCONS_00028389,TCONS_00028388,TCONS_00227688,TCONS_00172347,TCONS_00325477,TCONS_00097121,TCONS_00365514,TCONS_00163245,TCONS_00234642,TCONS_00093995,TCONS_00172881,TCONS_00005964,TCONS_00135181,TCONS_00056396,TCONS_000…
ENSSSCG00000009650	DOCK5	TCONS_00298149,TCONS_00170642,TCONS_00006581,TCONS_00197570,TCONS_00342048,TCONS_00253677,TCONS_00000772,TCONS_00112666,TCONS_00028389,TCONS_00028388,TCONS_00227688,TCONS_00172347,TCONS_00325477,TCONS_00365514,TCONS_00163245,TCONS_00234642,TCONS_00093995,TCONS_00172881,TCONS_00005964,TCONS_00056396,TCONS_00005905,TCONS_00026519,TCONS_00104599,TCONS_00234884,TCONS_00334980,TCONS_00000773,TCONS_000…
ENSSSCG00000018091	ND5	TCONS_00349982,TCONS_00227717,TCONS_00314541,TCONS_00066718
ENSSSCG00000031364	--	TCONS_00298149,TCONS_00170642,TCONS_00358487,TCONS_00006581,TCONS_00091900,TCONS_00197570,TCONS_00342048,TCONS_00253677,TCONS_00000772,TCONS_00000771,TCONS_00298905,TCONS_00112666,TCONS_00000767,TCONS_00028389,TCONS_00028388,TCONS_00227688,TCONS_00172347,TCONS_00365514,TCONS_00163245,TCONS_00234642,TCONS_00093995,TCONS_00172881,TCONS_00005964,TCONS_00135181,TCONS_00056396,TCONS_00005905,TCONS_000…
ENSSSCG00000037466	--	TCONS_00298149,TCONS_00170642,TCONS_00006581,TCONS_00197570,TCONS_00342048,TCONS_00253677,TCONS_00000772,TCONS_00000771,TCONS_00112666,TCONS_00028389,TCONS_00028388,TCONS_00227688,TCONS_00172347,TCONS_00325477,TCONS_00097121,TCONS_00365514,TCONS_00163245,TCONS_00234642,TCONS_00093995,TCONS_00005964,TCONS_00135181,TCONS_00056396,TCONS_00005905,TCONS_00026519,TCONS_00000452,TCONS_00104599,TCONS_002…
ENSSSCG00000009004	SFRP2	TCONS_00298149,TCONS_00170642,TCONS_00358487,TCONS_00006581,TCONS_00091900,TCONS_00197570,TCONS_00342048,TCONS_00253677,TCONS_00000772,TCONS_00000771,TCONS_00112666,TCONS_00000767,TCONS_00028389,TCONS_00028388,TCONS_00227688,TCONS_00172347,TCONS_00325477,TCONS_00365514,TCONS_00365512,TCONS_00163245,TCONS_00234642,TCONS_00093995,TCONS_00172881,TCONS_00005964,TCONS_00135181,TCONS_00056396,TCONS_000…
ENSSSCG00000036431	VPS13C	TCONS_00170642,TCONS_00006581,TCONS_00342048,TCONS_00253677,TCONS_00141572,TCONS_00365514,TCONS_00365512,TCONS_00163245,TCONS_00093995,TCONS_00056396,TCONS_00000452,TCONS_00234884,TCONS_00334980
ENSSSCG00000013585	EVI5L	TCONS_00200789
ENSSSCG00000038232	AKAIN1	TCONS_00349982,TCONS_00062508,TCONS_00229788,TCONS_00239680,TCONS_00314541
ENSSSCG00000008434	TTC7A	TCONS_00097121,TCONS_00338335
ENSSSCG00000022951	NFASC	TCONS_00054850,TCONS_00212231,TCONS_00302938,TCONS_00254291,TCONS_00339334,TCONS_00331793,TCONS_00271045,TCONS_00192874,TCONS_00111369,TCONS_00045339,TCONS_00104232,TCONS_00062265,TCONS_00341690,TCONS_00359914,TCONS_00276446,TCONS_00254283
ENSSSCG00000023351	PLA2G4A	TCONS_00358487,TCONS_00197570,TCONS_00112666,TCONS_00028389,TCONS_00227688,TCONS_00172347,TCONS_00325477,TCONS_00005964,TCONS_00005905,TCONS_00104599
ENSSSCG00000009178	H2AFZ	TCONS_00298149,TCONS_00170642,TCONS_00358487,TCONS_00006581,TCONS_00197570,TCONS_00342048,TCONS_00253677,TCONS_00000772,TCONS_00000771,TCONS_00112666,TCONS_00000767,TCONS_00028389,TCONS_00028388,TCONS_00227688,TCONS_00172347,TCONS_00325477,TCONS_00365514,TCONS_00163245,TCONS_00234642,TCONS_00093995,TCONS_00172881,TCONS_00005964,TCONS_00135181,TCONS_00056396,TCONS_00005905,TCONS_00026519,TCONS_000…
ENSSSCG00000031171	--	TCONS_00298149,TCONS_00170642,TCONS_00358487,TCONS_00006581,TCONS_00091900,TCONS_00197570,TCONS_00342048,TCONS_00253677,TCONS_00000772,TCONS_00000771,TCONS_00112666,TCONS_00000767,TCONS_00028389,TCONS_00028388,TCONS_00227688,TCONS_00172347,TCONS_00325477,TCONS_00151078,TCONS_00141572,TCONS_00365514,TCONS_00365512,TCONS_00163245,TCONS_00234642,TCONS_00093995,TCONS_00172881,TCONS_00005964,TCONS_001…
ENSSSCG00000040678	TYMS	TCONS_00298149,TCONS_00170642,TCONS_00358487,TCONS_00006581,TCONS_00197570,TCONS_00342048,TCONS_00253677,TCONS_00000772,TCONS_00000771,TCONS_00112666,TCONS_00000767,TCONS_00028389,TCONS_00028388,TCONS_00227688,TCONS_00172347,TCONS_00325477,TCONS_00365514,TCONS_00163245,TCONS_00234642,TCONS_00093995,TCONS_00172881,TCONS_00005964,TCONS_00135181,TCONS_00056396,TCONS_00005905,TCONS_00000452,TCONS_001…
ENSSSCG00000021065	NAA60	ENSSSCT00000039563
ENSSSCG00000017773	SUPT6H	TCONS_00200789
ENSSSCG00000007642	--	TCONS_00264780,TCONS_00227717
ENSSSCG00000005481	--	TCONS_00054839
ENSSSCG00000011925	CD200R1	TCONS_00298149,TCONS_00170642,TCONS_00358487,TCONS_00006581,TCONS_00197570,TCONS_00342048,TCONS_00253677,TCONS_00000772,TCONS_00000771,TCONS_00112666,TCONS_00000767,TCONS_00028389,TCONS_00028388,TCONS_00227688,TCONS_00172347,TCONS_00325477,TCONS_00365514,TCONS_00163245,TCONS_00234642,TCONS_00093995,TCONS_00172881,TCONS_00005964,TCONS_00135181,TCONS_00056396,TCONS_00005905,TCONS_00026519,TCONS_000…
ENSSSCG00000012377	KIF4A	TCONS_00298149,TCONS_00170642,TCONS_00358487,TCONS_00006581,TCONS_00197570,TCONS_00342048,TCONS_00253677,TCONS_00000772,TCONS_00000771,TCONS_00112666,TCONS_00000767,TCONS_00028389,TCONS_00028388,TCONS_00227688,TCONS_00172347,TCONS_00325477,TCONS_00365514,TCONS_00163245,TCONS_00234642,TCONS_00093995,TCONS_00172881,TCONS_00005964,TCONS_00135181,TCONS_00056396,TCONS_00005905,TCONS_00000452,TCONS_001…
ENSSSCG00000008157	IL18RAP	TCONS_00170642,TCONS_00006581,TCONS_00342048,TCONS_00000772,TCONS_00000771,TCONS_00000767,TCONS_00028388,TCONS_00365514,TCONS_00163245,TCONS_00234642,TCONS_00093995,TCONS_00005964,TCONS_00135181,TCONS_00056396,TCONS_00005905,TCONS_00000452,TCONS_00104599,TCONS_00234884,TCONS_00334980,TCONS_00000773,TCONS_00319173,TCONS_00151718,TCONS_00233373
ENSSSCG00000014833	UCP2	TCONS_00026519,TCONS_00233371
ENSSSCG00000012595	LRCH2	TCONS_00148400
ENSSSCG00000010839	--	TCONS_00298149,TCONS_00358487,TCONS_00091900,TCONS_00197570,TCONS_00253289,TCONS_00253677,TCONS_00112666,TCONS_00028389,TCONS_00227688,TCONS_00172347,TCONS_00325477,TCONS_00234642,TCONS_00172881,TCONS_00005964,TCONS_00005905,TCONS_00104599,TCONS_00000773,TCONS_00071101,TCONS_00233373
ENSSSCG00000014156	ARRDC3	TCONS_00285681
ENSSSCG00000040728	EYA1	TCONS_00243256
ENSSSCG00000037885	--	TCONS_00298149,TCONS_00170642,TCONS_00006581,TCONS_00197570,TCONS_00342048,TCONS_00253677,TCONS_00000772,TCONS_00000771,TCONS_00028388,TCONS_00227688,TCONS_00325477,TCONS_00097121,TCONS_00365514,TCONS_00163245,TCONS_00234642,TCONS_00093995,TCONS_00005964,TCONS_00135181,TCONS_00056396,TCONS_00005905,TCONS_00026519,TCONS_00000452,TCONS_00104599,TCONS_00234884,TCONS_00334980,TCONS_00000773,TCONS_000…
ENSSSCG00000016185	ARPC2	TCONS_00028388,TCONS_00325477,TCONS_00005964,TCONS_00135181,TCONS_00005905,TCONS_00071101,TCONS_00319173,TCONS_00151718,TCONS_00233371
ENSSSCG00000007625	ARPC1B	TCONS_00298149,TCONS_00170642,TCONS_00358487,TCONS_00006581,TCONS_00197570,TCONS_00342048,TCONS_00253677,TCONS_00000772,TCONS_00000771,TCONS_00112666,TCONS_00000767,TCONS_00028389,TCONS_00028388,TCONS_00227688,TCONS_00172347,TCONS_00325477,TCONS_00365514,TCONS_00163245,TCONS_00234642,TCONS_00093995,TCONS_00172881,TCONS_00005964,TCONS_00135181,TCONS_00056396,TCONS_00005905,TCONS_00026519,TCONS_000…
ENSSSCG00000000717	KCNA6	TCONS_00114819
ENSSSCG00000038322	--	TCONS_00200789
ENSSSCG00000030283	--	TCONS_00023202
ENSSSCG00000036013	--	TCONS_00306624
ENSSSCG00000006400	SLAMF9	TCONS_00298149,TCONS_00170642,TCONS_00358487,TCONS_00006581,TCONS_00091900,TCONS_00197570,TCONS_00342048,TCONS_00253677,TCONS_00000772,TCONS_00000771,TCONS_00112666,TCONS_00000767,TCONS_00028389,TCONS_00028388,TCONS_00227688,TCONS_00172347,TCONS_00325477,TCONS_00365514,TCONS_00365512,TCONS_00163245,TCONS_00234642,TCONS_00093995,TCONS_00172881,TCONS_00005964,TCONS_00135181,TCONS_00056396,TCONS_000…
ENSSSCG00000005664	LRRC8A	TCONS_00200789
ENSSSCG00000033032	ZBTB14	TCONS_00141570
ENSSSCG00000033521	--	TCONS_00000767,TCONS_00028388,TCONS_00325477,TCONS_00097121,TCONS_00005964,TCONS_00135181,TCONS_00005905,TCONS_00026519,TCONS_00071101,TCONS_00338335,TCONS_00268990,TCONS_00151718,TCONS_00233371
ENSSSCG00000015215	--	TCONS_00358487,TCONS_00253289,TCONS_00338335,TCONS_00268990
ENSSSCG00000027070	ENTPD6	TCONS_00026519,TCONS_00233371
ENSSSCG00000009755	AACS	TCONS_00000583,TCONS_00285681
ENSSSCG00000013298	PDHX	TCONS_00003354,TCONS_00239230,TCONS_00332746
ENSSSCG00000004646	ATP8B4	TCONS_00298149,TCONS_00170642,TCONS_00358487,TCONS_00006581,TCONS_00197570,TCONS_00342048,TCONS_00253677,TCONS_00000772,TCONS_00000771,TCONS_00112666,TCONS_00000767,TCONS_00028389,TCONS_00028388,TCONS_00227688,TCONS_00172347,TCONS_00325477,TCONS_00365514,TCONS_00365512,TCONS_00163245,TCONS_00234642,TCONS_00093995,TCONS_00172881,TCONS_00005964,TCONS_00135181,TCONS_00056396,TCONS_00005905,TCONS_000…
ENSSSCG00000036651	--	TCONS_00067359
ENSSSCG00000004587	MYO1E	TCONS_00298149,TCONS_00358487,TCONS_00091900,TCONS_00197570,TCONS_00000772,TCONS_00000771,TCONS_00112666,TCONS_00000767,TCONS_00028389,TCONS_00028388,TCONS_00227688,TCONS_00172347,TCONS_00325477,TCONS_00097121,TCONS_00172881,TCONS_00005964,TCONS_00135181,TCONS_00005905,TCONS_00026519,TCONS_00104599,TCONS_00000773,TCONS_00071101,TCONS_00319173,TCONS_00338335,TCONS_00268990,TCONS_00151718,TCONS_002…
ENSSSCG00000033931	--	TCONS_00244588
ENSSSCG00000000521	PHLDA1	TCONS_00097121,TCONS_00338335
ENSSSCG00000013591	TIMM44	TCONS_00072109,TCONS_00216489
ENSSSCG00000040981	GMFG	TCONS_00112666,TCONS_00028389,TCONS_00172347,TCONS_00325477,TCONS_00005964,TCONS_00005905
ENSSSCG00000034610	--	TCONS_00016445
ENSSSCG00000038062	SAMSN1	TCONS_00298149,TCONS_00170642,TCONS_00358487,TCONS_00006581,TCONS_00197570,TCONS_00342048,TCONS_00253677,TCONS_00000772,TCONS_00000771,TCONS_00112666,TCONS_00000767,TCONS_00028389,TCONS_00028388,TCONS_00227688,TCONS_00172347,TCONS_00325477,TCONS_00365514,TCONS_00163245,TCONS_00234642,TCONS_00093995,TCONS_00172881,TCONS_00005964,TCONS_00135181,TCONS_00056396,TCONS_00005905,TCONS_00026519,TCONS_000…
ENSSSCG00000033182	--	TCONS_00346200
ENSSSCG00000038156	TMED7	TCONS_00264876,TCONS_00068211,TCONS_00233881,TCONS_00115954,TCONS_00340426,TCONS_00270892,TCONS_00130709,TCONS_00313089,TCONS_00016278,TCONS_00326112,TCONS_00258249
ENSSSCG00000009498	--	TCONS_00269210
ENSSSCG00000006955	GSDMD	TCONS_00170642,TCONS_00006581,TCONS_00342048,TCONS_00028388,TCONS_00365514,TCONS_00163245,TCONS_00093995,TCONS_00056396,TCONS_00234884,TCONS_00334980
ENSSSCG00000006829	SYPL2	TCONS_00193844
ENSSSCG00000040802	--	TCONS_00329293
ENSSSCG00000010892	KCNT2	TCONS_00262340
ENSSSCG00000021176	LPXN	TCONS_00298149,TCONS_00170642,TCONS_00006581,TCONS_00197570,TCONS_00342048,TCONS_00253677,TCONS_00000772,TCONS_00000771,TCONS_00112666,TCONS_00000767,TCONS_00028389,TCONS_00028388,TCONS_00227688,TCONS_00172347,TCONS_00325477,TCONS_00365514,TCONS_00163245,TCONS_00234642,TCONS_00093995,TCONS_00005964,TCONS_00135181,TCONS_00056396,TCONS_00005905,TCONS_00026519,TCONS_00000452,TCONS_00104599,TCONS_002…
ENSSSCG00000015071	SIK3	TCONS_00003354,TCONS_00239230
ENSSSCG00000040881	SLC38A7	TCONS_00062264
ENSSSCG00000035038	CGNL1	TCONS_00052274
ENSSSCG00000010077	--	TCONS_00269425
ENSSSCG00000025537	PTPN6	TCONS_00298149,TCONS_00170642,TCONS_00006581,TCONS_00197570,TCONS_00342048,TCONS_00253677,TCONS_00000772,TCONS_00000771,TCONS_00112666,TCONS_00000767,TCONS_00028389,TCONS_00028388,TCONS_00227688,TCONS_00172347,TCONS_00325477,TCONS_00365514,TCONS_00163245,TCONS_00234642,TCONS_00093995,TCONS_00005964,TCONS_00135181,TCONS_00056396,TCONS_00005905,TCONS_00026519,TCONS_00000452,TCONS_00104599,TCONS_002…
ENSSSCG00000035726	--	TCONS_00070440
ENSSSCG00000039935	CRIPT	TCONS_00067359
ENSSSCG00000031331	--	TCONS_00332497,TCONS_00349265
ENSSSCG00000039112	HIST1H3E	TCONS_00253677
ENSSSCG00000005203	IL33	TCONS_00298149,TCONS_00091900,TCONS_00000767,TCONS_00172347,TCONS_00151078,TCONS_00365512,TCONS_00172881,TCONS_00104599,TCONS_00000773,TCONS_00071101
ENSSSCG00000025072	C16orf89	TCONS_00264876,TCONS_00216433,TCONS_00068211,TCONS_00233881,TCONS_00115954,TCONS_00340426,TCONS_00270892,TCONS_00130709,TCONS_00121752,TCONS_00313089,TCONS_00016278,TCONS_00326112,TCONS_00258249
ENSSSCG00000015559	NCF2	TCONS_00028388,TCONS_00325477,TCONS_00097121,TCONS_00005964,TCONS_00005905,TCONS_00026519,TCONS_00319173,TCONS_00338335,TCONS_00151718,TCONS_00233371
ENSSSCG00000003795	WLS	TCONS_00298149,TCONS_00170642,TCONS_00006581,TCONS_00091900,TCONS_00197570,TCONS_00342048,TCONS_00253677,TCONS_00000772,TCONS_00112666,TCONS_00000767,TCONS_00028389,TCONS_00028388,TCONS_00227688,TCONS_00172347,TCONS_00325477,TCONS_00097121,TCONS_00365514,TCONS_00163245,TCONS_00234642,TCONS_00093995,TCONS_00172881,TCONS_00005964,TCONS_00135181,TCONS_00056396,TCONS_00005905,TCONS_00026519,TCONS_001…
ENSSSCG00000003187	FCGRT	TCONS_00197570,TCONS_00253677,TCONS_00112666,TCONS_00028389,TCONS_00227688,TCONS_00172347,TCONS_00005964,TCONS_00005905,TCONS_00233373
ENSSSCG00000038646	--	TCONS_00134449
ENSSSCG00000000877	SCYL2	TCONS_00072107,TCONS_00072109
ENSSSCG00000021439	CCDC66	TCONS_00253289,TCONS_00233375
ENSSSCG00000033797	--	TCONS_00298149,TCONS_00170642,TCONS_00358487,TCONS_00006581,TCONS_00091900,TCONS_00197570,TCONS_00342048,TCONS_00253677,TCONS_00000772,TCONS_00000771,TCONS_00112666,TCONS_00000767,TCONS_00028389,TCONS_00028388,TCONS_00227688,TCONS_00172347,TCONS_00325477,TCONS_00365514,TCONS_00365512,TCONS_00163245,TCONS_00234642,TCONS_00093995,TCONS_00172881,TCONS_00005964,TCONS_00135181,TCONS_00056396,TCONS_000…
ENSSSCG00000013775	ADGRE5	TCONS_00028388,TCONS_00325477,TCONS_00097121,TCONS_00005964,TCONS_00026519,TCONS_00338335,TCONS_00151718,TCONS_00233371
ENSSSCG00000011884	HCLS1	TCONS_00298149,TCONS_00170642,TCONS_00358487,TCONS_00006581,TCONS_00197570,TCONS_00342048,TCONS_00253677,TCONS_00000772,TCONS_00000771,TCONS_00112666,TCONS_00000767,TCONS_00028389,TCONS_00028388,TCONS_00227688,TCONS_00172347,TCONS_00325477,TCONS_00097121,TCONS_00365514,TCONS_00163245,TCONS_00234642,TCONS_00093995,TCONS_00172881,TCONS_00005964,TCONS_00135181,TCONS_00056396,TCONS_00005905,TCONS_000…
ENSSSCG00000007151	CDC25B	TCONS_00298149,TCONS_00170642,TCONS_00358487,TCONS_00006581,TCONS_00091900,TCONS_00197570,TCONS_00342048,TCONS_00253677,TCONS_00000772,TCONS_00000771,TCONS_00112666,TCONS_00000767,TCONS_00028389,TCONS_00028388,TCONS_00227688,TCONS_00172347,TCONS_00325477,TCONS_00097121,TCONS_00365514,TCONS_00365512,TCONS_00163245,TCONS_00234642,TCONS_00093995,TCONS_00172881,TCONS_00005964,TCONS_00135181,TCONS_000…
ENSSSCG00000032341	AIF1	TCONS_00298149,TCONS_00170642,TCONS_00358487,TCONS_00006581,TCONS_00197570,TCONS_00342048,TCONS_00253677,TCONS_00000772,TCONS_00000771,TCONS_00112666,TCONS_00000767,TCONS_00028389,TCONS_00028388,TCONS_00227688,TCONS_00172347,TCONS_00325477,TCONS_00365514,TCONS_00163245,TCONS_00234642,TCONS_00093995,TCONS_00172881,TCONS_00005964,TCONS_00135181,TCONS_00056396,TCONS_00005905,TCONS_00000452,TCONS_001…
ENSSSCG00000038471	NUAK2	TCONS_00026174
ENSSSCG00000008395	VRK2	TCONS_00028388,TCONS_00325477,TCONS_00097121,TCONS_00005964,TCONS_00026519,TCONS_00071101,TCONS_00338335,TCONS_00151718,TCONS_00233371
ENSSSCG00000007684	PRKRIP1	TCONS_00091900,TCONS_00365512
ENSSSCG00000039482	--	TCONS_00297605
ENSSSCG00000017325	PLEKHM1	TCONS_00325477,TCONS_00097121,TCONS_00026519,TCONS_00071101,TCONS_00338335,TCONS_00151718,TCONS_00233371
ENSSSCG00000002821	CCL22	TCONS_00269425
ENSSSCG00000009823	VPS29	TCONS_00253531,TCONS_00270825
ENSSSCG00000036242	--	TCONS_00340426
ENSSSCG00000015857	UGGT1	TCONS_00097121,TCONS_00026519,TCONS_00338335,TCONS_00233371
ENSSSCG00000038953	UBE2B	TCONS_00180535
ENSSSCG00000040095	GPR35	TCONS_00298149,TCONS_00170642,TCONS_00006581,TCONS_00197570,TCONS_00342048,TCONS_00253677,TCONS_00000772,TCONS_00000771,TCONS_00112666,TCONS_00000767,TCONS_00028389,TCONS_00028388,TCONS_00227688,TCONS_00172347,TCONS_00325477,TCONS_00365514,TCONS_00163245,TCONS_00234642,TCONS_00093995,TCONS_00172881,TCONS_00005964,TCONS_00135181,TCONS_00056396,TCONS_00005905,TCONS_00000452,TCONS_00104599,TCONS_002…
ENSSSCG00000030957	NFKB1	TCONS_00097121,TCONS_00338335
ENSSSCG00000020846	SCARA3	TCONS_00358487,TCONS_00253289,TCONS_00325477,TCONS_00097121,TCONS_00026519,TCONS_00071101,TCONS_00338335,TCONS_00268990
ENSSSCG00000002921	CLIP3	TCONS_00298149,TCONS_00170642,TCONS_00006581,TCONS_00197570,TCONS_00342048,TCONS_00253677,TCONS_00000772,TCONS_00000771,TCONS_00000767,TCONS_00028388,TCONS_00227688,TCONS_00172347,TCONS_00325477,TCONS_00141572,TCONS_00365514,TCONS_00365512,TCONS_00163245,TCONS_00234642,TCONS_00093995,TCONS_00172881,TCONS_00005964,TCONS_00135181,TCONS_00056396,TCONS_00005905,TCONS_00000452,TCONS_00104599,TCONS_002…
ENSSSCG00000022786	MOGS	TCONS_00097121
ENSSSCG00000007454	--	TCONS_00097121,TCONS_00233371
ENSSSCG00000017901	INCA1	TCONS_00281566
ENSSSCG00000007116	CD93	TCONS_00141570
ENSSSCG00000034954	C5orf24	TCONS_00148400
ENSSSCG00000038929	CEMIP	TCONS_00298149,TCONS_00170642,TCONS_00358487,TCONS_00006581,TCONS_00091900,TCONS_00197570,TCONS_00342048,TCONS_00253289,TCONS_00253677,TCONS_00000772,TCONS_00000771,TCONS_00112666,TCONS_00000767,TCONS_00028389,TCONS_00028388,TCONS_00227688,TCONS_00172347,TCONS_00325477,TCONS_00097121,TCONS_00365514,TCONS_00163245,TCONS_00269738,TCONS_00234642,TCONS_00093995,TCONS_00172881,TCONS_00005964,TCONS_001…
ENSSSCG00000008747	NCAPG	TCONS_00298149,TCONS_00170642,TCONS_00358487,TCONS_00006581,TCONS_00091900,TCONS_00197570,TCONS_00342048,TCONS_00253677,TCONS_00000772,TCONS_00000771,TCONS_00112666,TCONS_00000767,TCONS_00028389,TCONS_00028388,TCONS_00227688,TCONS_00172347,TCONS_00325477,TCONS_00365514,TCONS_00163245,TCONS_00234642,TCONS_00093995,TCONS_00172881,TCONS_00005964,TCONS_00135181,TCONS_00056396,TCONS_00005905,TCONS_000…
ENSSSCG00000008155	SLC9A4	TCONS_00264876,TCONS_00068211,TCONS_00233881,TCONS_00115954,TCONS_00340426,TCONS_00270892,TCONS_00130709,TCONS_00313089,TCONS_00016278,TCONS_00326112,TCONS_00258249
ENSSSCG00000034491	PRICKLE1	TCONS_00358487,TCONS_00091900,TCONS_00197570,TCONS_00253289,TCONS_00253677,TCONS_00000772,TCONS_00000771,TCONS_00112666,TCONS_00005710,TCONS_00000767,TCONS_00028389,TCONS_00227688,TCONS_00172347,TCONS_00269738,TCONS_00234642,TCONS_00172881,TCONS_00005964,TCONS_00135181,TCONS_00005905,TCONS_00104599,TCONS_00000773,TCONS_00071101,TCONS_00338335,TCONS_00268990,TCONS_00233373
ENSSSCG00000003366	CHD5	TCONS_00216433,TCONS_00340426,TCONS_00121752
ENSSSCG00000000619	FAM234B	TCONS_00149872
ENSSSCG00000033009	--	TCONS_00358487,TCONS_00000767,TCONS_00325477,TCONS_00269738,TCONS_00135181,TCONS_00071101,TCONS_00338335,TCONS_00268990
ENSSSCG00000012034	TIAM1	TCONS_00298149,TCONS_00170642,TCONS_00006581,TCONS_00197570,TCONS_00342048,TCONS_00253677,TCONS_00000772,TCONS_00000771,TCONS_00112666,TCONS_00000767,TCONS_00028389,TCONS_00028388,TCONS_00227688,TCONS_00172347,TCONS_00325477,TCONS_00097121,TCONS_00365514,TCONS_00163245,TCONS_00234642,TCONS_00093995,TCONS_00172881,TCONS_00005964,TCONS_00135181,TCONS_00056396,TCONS_00005905,TCONS_00026519,TCONS_000…
ENSSSCG00000007565	TTYH3	TCONS_00028388,TCONS_00325477,TCONS_00097121,TCONS_00005964,TCONS_00135181,TCONS_00005905,TCONS_00026519,TCONS_00071101,TCONS_00319173,TCONS_00338335,TCONS_00151718,TCONS_00233371
ENSSSCG00000033766	--	TCONS_00063515
ENSSSCG00000008383	--	TCONS_00298149,TCONS_00170642,TCONS_00006581,TCONS_00197570,TCONS_00342048,TCONS_00253677,TCONS_00000772,TCONS_00000771,TCONS_00112666,TCONS_00000767,TCONS_00028389,TCONS_00028388,TCONS_00227688,TCONS_00172347,TCONS_00325477,TCONS_00097121,TCONS_00365514,TCONS_00365512,TCONS_00163245,TCONS_00234642,TCONS_00093995,TCONS_00172881,TCONS_00005964,TCONS_00135181,TCONS_00056396,TCONS_00005905,TCONS_000…
ENSSSCG00000022066	PIAS4	TCONS_00200789
ENSSSCG00000014289	UQCRQ	TCONS_00003354,TCONS_00239230
ENSSSCG00000040140	CD3E	TCONS_00298149,TCONS_00170642,TCONS_00006581,TCONS_00197570,TCONS_00342048,TCONS_00253677,TCONS_00000772,TCONS_00000771,TCONS_00112666,TCONS_00000767,TCONS_00028389,TCONS_00028388,TCONS_00227688,TCONS_00172347,TCONS_00365514,TCONS_00365512,TCONS_00163245,TCONS_00234642,TCONS_00093995,TCONS_00172881,TCONS_00005964,TCONS_00135181,TCONS_00056396,TCONS_00005905,TCONS_00000452,TCONS_00104599,TCONS_002…
ENSSSCG00000015645	--	TCONS_00026519
ENSSSCG00000001520	LEMD2	TCONS_00200789
ENSSSCG00000032416	RGS1	TCONS_00298149,TCONS_00170642,TCONS_00358487,TCONS_00006581,TCONS_00197570,TCONS_00342048,TCONS_00253677,TCONS_00000772,TCONS_00000771,TCONS_00112666,TCONS_00000767,TCONS_00028389,TCONS_00028388,TCONS_00227688,TCONS_00172347,TCONS_00325477,TCONS_00365514,TCONS_00163245,TCONS_00234642,TCONS_00093995,TCONS_00172881,TCONS_00005964,TCONS_00135181,TCONS_00056396,TCONS_00005905,TCONS_00000452,TCONS_001…
ENSSSCG00000015717	C1QL2	TCONS_00298149,TCONS_00170642,TCONS_00358487,TCONS_00006581,TCONS_00091900,TCONS_00197570,TCONS_00342048,TCONS_00253677,TCONS_00000772,TCONS_00000771,TCONS_00112666,TCONS_00000767,TCONS_00028389,TCONS_00028388,TCONS_00227688,TCONS_00172347,TCONS_00325477,TCONS_00097121,TCONS_00365514,TCONS_00365512,TCONS_00163245,TCONS_00234642,TCONS_00093995,TCONS_00172881,TCONS_00005964,TCONS_00135181,TCONS_000…
ENSSSCG00000006280	GORAB	TCONS_00026174
ENSSSCG00000039512	RBP5	TCONS_00298149,TCONS_00170642,TCONS_00358487,TCONS_00006581,TCONS_00091900,TCONS_00197570,TCONS_00342048,TCONS_00253677,TCONS_00000772,TCONS_00000771,TCONS_00112666,TCONS_00000767,TCONS_00028389,TCONS_00028388,TCONS_00227688,TCONS_00172347,TCONS_00325477,TCONS_00151078,TCONS_00365514,TCONS_00365512,TCONS_00163245,TCONS_00234642,TCONS_00093995,TCONS_00172881,TCONS_00005964,TCONS_00135181,TCONS_000…
ENSSSCG00000014310	CXCL14	TCONS_00298149,TCONS_00170642,TCONS_00358487,TCONS_00006581,TCONS_00091900,TCONS_00197570,TCONS_00342048,TCONS_00253677,TCONS_00000772,TCONS_00000771,TCONS_00112666,TCONS_00000767,TCONS_00028389,TCONS_00028388,TCONS_00227688,TCONS_00172347,TCONS_00325477,TCONS_00365514,TCONS_00365512,TCONS_00163245,TCONS_00234642,TCONS_00093995,TCONS_00172881,TCONS_00005964,TCONS_00135181,TCONS_00056396,TCONS_000…
ENSSSCG00000007481	ZFP64	TCONS_00269425,TCONS_00347239
ENSSSCG00000040449	ABHD12	TCONS_00028388,TCONS_00325477,TCONS_00005964,TCONS_00005905,TCONS_00026519,TCONS_00071101,TCONS_00319173,TCONS_00338335,TCONS_00151718,TCONS_00233371
ENSSSCG00000029043	--	TCONS_00142191,TCONS_00056263,TCONS_00119031
ENSSSCG00000011946	ALCAM	TCONS_00298149,TCONS_00170642,TCONS_00006581,TCONS_00091900,TCONS_00197570,TCONS_00342048,TCONS_00253677,TCONS_00000772,TCONS_00000771,TCONS_00028388,TCONS_00227688,TCONS_00172347,TCONS_00325477,TCONS_00097121,TCONS_00365514,TCONS_00163245,TCONS_00093995,TCONS_00172881,TCONS_00005964,TCONS_00135181,TCONS_00056396,TCONS_00005905,TCONS_00026519,TCONS_00104599,TCONS_00234884,TCONS_00334980,TCONS_000…
ENSSSCG00000034632	PDXP	TCONS_00181068
ENSSSCG00000004746	ITPKA	TCONS_00312112
ENSSSCG00000037146	SWSAP1	TCONS_00134449
ENSSSCG00000004709	--	TCONS_00200789
ENSSSCG00000010103	TUBA3D	TCONS_00298149,TCONS_00170642,TCONS_00358487,TCONS_00006581,TCONS_00197570,TCONS_00342048,TCONS_00253289,TCONS_00253677,TCONS_00000772,TCONS_00000771,TCONS_00112666,TCONS_00000767,TCONS_00028389,TCONS_00028388,TCONS_00227688,TCONS_00172347,TCONS_00325477,TCONS_00365514,TCONS_00163245,TCONS_00269738,TCONS_00234642,TCONS_00093995,TCONS_00172881,TCONS_00005964,TCONS_00135181,TCONS_00056396,TCONS_000…
ENSSSCG00000038715	FLCN	TCONS_00042597
ENSSSCG00000031242	--	ENSSSCT00000065663
ENSSSCG00000013989	GJC2	TCONS_00067359
ENSSSCG00000039391	--	TCONS_00298149,TCONS_00170642,TCONS_00358487,TCONS_00006581,TCONS_00091900,TCONS_00197570,TCONS_00342048,TCONS_00253677,TCONS_00000772,TCONS_00000771,TCONS_00112666,TCONS_00000767,TCONS_00028389,TCONS_00028388,TCONS_00227688,TCONS_00172347,TCONS_00325477,TCONS_00365514,TCONS_00365512,TCONS_00163245,TCONS_00234642,TCONS_00093995,TCONS_00172881,TCONS_00005964,TCONS_00135181,TCONS_00056396,TCONS_000…
ENSSSCG00000001422	C2	TCONS_00338335
ENSSSCG00000003697	NDC80	TCONS_00298149,TCONS_00170642,TCONS_00358487,TCONS_00006581,TCONS_00091900,TCONS_00197570,TCONS_00342048,TCONS_00253677,TCONS_00000772,TCONS_00000771,TCONS_00112666,TCONS_00000767,TCONS_00028389,TCONS_00028388,TCONS_00227688,TCONS_00172347,TCONS_00325477,TCONS_00365514,TCONS_00365512,TCONS_00163245,TCONS_00234642,TCONS_00093995,TCONS_00172881,TCONS_00005964,TCONS_00135181,TCONS_00056396,TCONS_000…
ENSSSCG00000033368	ATP5MC2	TCONS_00073944
ENSSSCG00000033453	BST2	TCONS_00091900,TCONS_00365512,TCONS_00233375
ENSSSCG00000024018	SLC16A3	TCONS_00028388,TCONS_00325477,TCONS_00005964,TCONS_00005905,TCONS_00026519,TCONS_00071101,TCONS_00338335,TCONS_00151718,TCONS_00233371
ENSSSCG00000009012	TMEM154	TCONS_00253289,TCONS_00325477,TCONS_00338335,TCONS_00268990
ENSSSCG00000037579	PPBP	TCONS_00298149,TCONS_00170642,TCONS_00358487,TCONS_00006581,TCONS_00091900,TCONS_00197570,TCONS_00342048,TCONS_00253677,TCONS_00000772,TCONS_00000771,TCONS_00112666,TCONS_00000767,TCONS_00028389,TCONS_00028388,TCONS_00227688,TCONS_00172347,TCONS_00325477,TCONS_00365514,TCONS_00365512,TCONS_00163245,TCONS_00234642,TCONS_00093995,TCONS_00172881,TCONS_00005964,TCONS_00135181,TCONS_00056396,TCONS_000…
ENSSSCG00000023706	CHIA	TCONS_00264876,TCONS_00216433,TCONS_00068211,TCONS_00233881,TCONS_00115954,TCONS_00340426,TCONS_00270892,TCONS_00130709,TCONS_00313089,TCONS_00016278,TCONS_00326112,TCONS_00258249
ENSSSCG00000001456	--	TCONS_00028388,TCONS_00325477,TCONS_00151718
ENSSSCG00000033918	--	TCONS_00298149,TCONS_00170642,TCONS_00006581,TCONS_00342048,TCONS_00253677,TCONS_00000772,TCONS_00000771,TCONS_00028388,TCONS_00325477,TCONS_00365514,TCONS_00163245,TCONS_00234642,TCONS_00093995,TCONS_00005964,TCONS_00056396,TCONS_00005905,TCONS_00234884,TCONS_00334980,TCONS_00000773,TCONS_00319173,TCONS_00151718,TCONS_00233373
ENSSSCG00000014222	ARL14EPL	TCONS_00260425
ENSSSCG00000031340	--	TCONS_00026519,TCONS_00319173,TCONS_00151718,TCONS_00233371
ENSSSCG00000031415	--	TCONS_00099179
ENSSSCG00000000862	GNPTAB	TCONS_00298149,TCONS_00358487,TCONS_00197570,TCONS_00000772,TCONS_00000771,TCONS_00112666,TCONS_00000767,TCONS_00028389,TCONS_00028388,TCONS_00227688,TCONS_00172347,TCONS_00325477,TCONS_00097121,TCONS_00234642,TCONS_00005964,TCONS_00135181,TCONS_00005905,TCONS_00026519,TCONS_00104599,TCONS_00000773,TCONS_00071101,TCONS_00319173,TCONS_00338335,TCONS_00151718,TCONS_00233373,TCONS_00233371
ENSSSCG00000033299	FLNA	TCONS_00325477,TCONS_00097121,TCONS_00026519,TCONS_00338335,TCONS_00151718,TCONS_00233371
ENSSSCG00000001439	GPSM3	TCONS_00325477,TCONS_00097121,TCONS_00026519,TCONS_00338335,TCONS_00151718,TCONS_00233371
ENSSSCG00000026817	ZNF646	TCONS_00190171
ENSSSCG00000038481	--	TCONS_00216433,TCONS_00269553,TCONS_00121752
ENSSSCG00000013776	DDX39A	TCONS_00325477,TCONS_00026519,TCONS_00338335,TCONS_00233371
ENSSSCG00000012335	FGD1	TCONS_00200789
ENSSSCG00000017362	ATXN7L3	TCONS_00200789
ENSSSCG00000002906	ETV2	TCONS_00005710,TCONS_00329293,TCONS_00253287
ENSSSCG00000028518	--	TCONS_00358484,TCONS_00054847,ENSSSCT00000065663,TCONS_00082666,TCONS_00265759,TCONS_00334710,TCONS_00082440,TCONS_00326535,TCONS_00110212,TCONS_00148338,TCONS_00338334,TCONS_00145504
ENSSSCG00000003707	NPC1	TCONS_00005964
ENSSSCG00000024837	SYT12	TCONS_00298149,TCONS_00170642,TCONS_00358487,TCONS_00006581,TCONS_00091900,TCONS_00197570,TCONS_00342048,TCONS_00253677,TCONS_00000772,TCONS_00000771,TCONS_00112666,TCONS_00000767,TCONS_00028389,TCONS_00028388,TCONS_00227688,TCONS_00172347,TCONS_00325477,TCONS_00365514,TCONS_00365512,TCONS_00163245,TCONS_00234642,TCONS_00093995,TCONS_00172881,TCONS_00005964,TCONS_00135181,TCONS_00056396,TCONS_000…
ENSSSCG00000007730	CALN1	TCONS_00072104
ENSSSCG00000024417	ERC2	TCONS_00082292
ENSSSCG00000036747	WAS	TCONS_00170642,TCONS_00006581,TCONS_00197570,TCONS_00342048,TCONS_00000772,TCONS_00000771,TCONS_00000767,TCONS_00028388,TCONS_00227688,TCONS_00325477,TCONS_00365514,TCONS_00163245,TCONS_00234642,TCONS_00093995,TCONS_00005964,TCONS_00135181,TCONS_00056396,TCONS_00005905,TCONS_00104599,TCONS_00234884,TCONS_00334980,TCONS_00000773,TCONS_00151718,TCONS_00233373
ENSSSCG00000017395	RETREG3	TCONS_00141570
ENSSSCG00000000968	SBF1	TCONS_00200789
ENSSSCG00000039025	FREM1	TCONS_00282354
ENSSSCG00000029753	CYTIP	TCONS_00298149,TCONS_00170642,TCONS_00358487,TCONS_00006581,TCONS_00197570,TCONS_00342048,TCONS_00253677,TCONS_00000772,TCONS_00000771,TCONS_00112666,TCONS_00000767,TCONS_00028389,TCONS_00028388,TCONS_00227688,TCONS_00172347,TCONS_00325477,TCONS_00097121,TCONS_00365514,TCONS_00163245,TCONS_00234642,TCONS_00093995,TCONS_00172881,TCONS_00005964,TCONS_00135181,TCONS_00056396,TCONS_00005905,TCONS_000…
ENSSSCG00000011731	SMC4	TCONS_00298149,TCONS_00170642,TCONS_00006581,TCONS_00197570,TCONS_00342048,TCONS_00253677,TCONS_00000772,TCONS_00000771,TCONS_00112666,TCONS_00000767,TCONS_00028389,TCONS_00028388,TCONS_00227688,TCONS_00172347,TCONS_00325477,TCONS_00365514,TCONS_00365512,TCONS_00163245,TCONS_00234642,TCONS_00093995,TCONS_00172881,TCONS_00005964,TCONS_00135181,TCONS_00056396,TCONS_00005905,TCONS_00000452,TCONS_001…
ENSSSCG00000016092	SGO2	TCONS_00298149,TCONS_00170642,TCONS_00006581,TCONS_00197570,TCONS_00342048,TCONS_00253677,TCONS_00000772,TCONS_00000771,TCONS_00112666,TCONS_00000767,TCONS_00028389,TCONS_00028388,TCONS_00227688,TCONS_00172347,TCONS_00325477,TCONS_00365514,TCONS_00163245,TCONS_00234642,TCONS_00093995,TCONS_00172881,TCONS_00005964,TCONS_00135181,TCONS_00056396,TCONS_00005905,TCONS_00000452,TCONS_00104599,TCONS_002…
ENSSSCG00000013551	C3	TCONS_00358487,TCONS_00253289,TCONS_00329293
ENSSSCG00000035589	--	TCONS_00342289,TCONS_00313031,TCONS_00313032,TCONS_00067334,TCONS_00070959,TCONS_00313035,TCONS_00313033,TCONS_00088731,TCONS_00151008,TCONS_00284263,TCONS_00261888,TCONS_00241513,TCONS_00241512,TCONS_00241511,ENSSSCT00000042440,TCONS_00261889,TCONS_00261590,TCONS_00173232,TCONS_00264784,TCONS_00262340,TCONS_00016710,TCONS_00137444
ENSSSCG00000036436	FZD1	TCONS_00298149,TCONS_00170642,TCONS_00358487,TCONS_00006581,TCONS_00091900,TCONS_00197570,TCONS_00342048,TCONS_00253677,TCONS_00000772,TCONS_00000771,TCONS_00112666,TCONS_00000767,TCONS_00028389,TCONS_00028388,TCONS_00227688,TCONS_00172347,TCONS_00325477,TCONS_00365514,TCONS_00365512,TCONS_00163245,TCONS_00234642,TCONS_00093995,TCONS_00172881,TCONS_00005964,TCONS_00135181,TCONS_00056396,TCONS_000…
ENSSSCG00000023933	CRACR2B	TCONS_00097121
ENSSSCG00000006588	S100A9	TCONS_00298149,TCONS_00170642,TCONS_00358487,TCONS_00006581,TCONS_00197570,TCONS_00342048,TCONS_00253677,TCONS_00000772,TCONS_00000771,TCONS_00112666,TCONS_00000767,TCONS_00028389,TCONS_00028388,TCONS_00227688,TCONS_00172347,TCONS_00325477,TCONS_00097121,TCONS_00365514,TCONS_00163245,TCONS_00234642,TCONS_00093995,TCONS_00172881,TCONS_00005964,TCONS_00135181,TCONS_00056396,TCONS_00005905,TCONS_000…
ENSSSCG00000037541	--	TCONS_00298149,TCONS_00170642,TCONS_00006581,TCONS_00197570,TCONS_00342048,TCONS_00253677,TCONS_00000772,TCONS_00000771,TCONS_00112666,TCONS_00000767,TCONS_00028389,TCONS_00028388,TCONS_00227688,TCONS_00172347,TCONS_00325477,TCONS_00097121,TCONS_00365514,TCONS_00163245,TCONS_00234642,TCONS_00093995,TCONS_00172881,TCONS_00005964,TCONS_00135181,TCONS_00056396,TCONS_00005905,TCONS_00026519,TCONS_000…
ENSSSCG00000006380	--	TCONS_00253289,TCONS_00325477,TCONS_00097121,TCONS_00005964,TCONS_00005905,TCONS_00026519,TCONS_00338335,TCONS_00151718,TCONS_00233371
ENSSSCG00000017920	--	TCONS_00097121,TCONS_00026519,TCONS_00338335,TCONS_00233371
ENSSSCG00000040355	TICRR	TCONS_00298149,TCONS_00170642,TCONS_00358487,TCONS_00006581,TCONS_00091900,TCONS_00197570,TCONS_00342048,TCONS_00253677,TCONS_00000772,TCONS_00000771,TCONS_00112666,TCONS_00000767,TCONS_00028389,TCONS_00028388,TCONS_00227688,TCONS_00172347,TCONS_00325477,TCONS_00365514,TCONS_00365512,TCONS_00163245,TCONS_00234642,TCONS_00093995,TCONS_00172881,TCONS_00005964,TCONS_00135181,TCONS_00056396,TCONS_000…
ENSSSCG00000003644	FHL3	TCONS_00325477,TCONS_00026519,TCONS_00338335,TCONS_00268990
ENSSSCG00000020906	TNFSF10	TCONS_00298149,TCONS_00170642,TCONS_00006581,TCONS_00091900,TCONS_00197570,TCONS_00342048,TCONS_00253677,TCONS_00000772,TCONS_00000771,TCONS_00000767,TCONS_00028388,TCONS_00227688,TCONS_00325477,TCONS_00097121,TCONS_00365514,TCONS_00365512,TCONS_00163245,TCONS_00234642,TCONS_00093995,TCONS_00172881,TCONS_00005964,TCONS_00135181,TCONS_00056396,TCONS_00005905,TCONS_00000452,TCONS_00104599,TCONS_002…
ENSSSCG00000002039	MMP14	TCONS_00091900,TCONS_00151078,TCONS_00365512
ENSSSCG00000004072	IPCEF1	TCONS_00298149,TCONS_00170642,TCONS_00006581,TCONS_00197570,TCONS_00342048,TCONS_00253677,TCONS_00000772,TCONS_00112666,TCONS_00028389,TCONS_00028388,TCONS_00227688,TCONS_00172347,TCONS_00325477,TCONS_00365514,TCONS_00163245,TCONS_00234642,TCONS_00093995,TCONS_00172881,TCONS_00005964,TCONS_00056396,TCONS_00005905,TCONS_00104599,TCONS_00234884,TCONS_00334980,TCONS_00000773,TCONS_00071101,TCONS_003…
ENSSSCG00000005845	TOR4A	TCONS_00298149,TCONS_00170642,TCONS_00006581,TCONS_00342048,TCONS_00253677,TCONS_00000772,TCONS_00000771,TCONS_00028388,TCONS_00325477,TCONS_00365514,TCONS_00163245,TCONS_00234642,TCONS_00093995,TCONS_00005964,TCONS_00135181,TCONS_00056396,TCONS_00005905,TCONS_00026519,TCONS_00234884,TCONS_00334980,TCONS_00319173,TCONS_00151718,TCONS_00233373,TCONS_00233371
ENSSSCG00000035828	ARHGEF4	TCONS_00298149,TCONS_00170642,TCONS_00006581,TCONS_00091900,TCONS_00197570,TCONS_00342048,TCONS_00253677,TCONS_00000772,TCONS_00000771,TCONS_00112666,TCONS_00000767,TCONS_00028389,TCONS_00028388,TCONS_00227688,TCONS_00172347,TCONS_00325477,TCONS_00097121,TCONS_00365514,TCONS_00365512,TCONS_00163245,TCONS_00234642,TCONS_00093995,TCONS_00172881,TCONS_00005964,TCONS_00135181,TCONS_00056396,TCONS_000…
ENSSSCG00000000007	TRMU	TCONS_00028388,TCONS_00325477,TCONS_00097121,TCONS_00026519,TCONS_00338335,TCONS_00151718,TCONS_00233371
ENSSSCG00000009228	MAPK10	TCONS_00082286
ENSSSCG00000029662	RASSF4	TCONS_00298149,TCONS_00170642,TCONS_00358487,TCONS_00006581,TCONS_00091900,TCONS_00197570,TCONS_00342048,TCONS_00253677,TCONS_00000772,TCONS_00000771,TCONS_00112666,TCONS_00000767,TCONS_00028389,TCONS_00028388,TCONS_00227688,TCONS_00172347,TCONS_00325477,TCONS_00097121,TCONS_00365514,TCONS_00365512,TCONS_00163245,TCONS_00234642,TCONS_00093995,TCONS_00172881,TCONS_00005964,TCONS_00135181,TCONS_000…
ENSSSCG00000011426	POC1A	TCONS_00026519,TCONS_00233371
ENSSSCG00000036465	--	TCONS_00082286,TCONS_00369839,TCONS_00121752
ENSSSCG00000034114	GPR68	TCONS_00298149,TCONS_00170642,TCONS_00358487,TCONS_00006581,TCONS_00091900,TCONS_00197570,TCONS_00342048,TCONS_00253677,TCONS_00000772,TCONS_00000771,TCONS_00112666,TCONS_00000767,TCONS_00028389,TCONS_00028388,TCONS_00227688,TCONS_00172347,TCONS_00325477,TCONS_00097121,TCONS_00365514,TCONS_00365512,TCONS_00163245,TCONS_00234642,TCONS_00093995,TCONS_00172881,TCONS_00005964,TCONS_00135181,TCONS_000…
ENSSSCG00000031282	--	TCONS_00298149,TCONS_00170642,TCONS_00358487,TCONS_00006581,TCONS_00091900,TCONS_00197570,TCONS_00342048,TCONS_00253677,TCONS_00000772,TCONS_00000771,TCONS_00112666,TCONS_00000767,TCONS_00028389,TCONS_00028388,TCONS_00227688,TCONS_00172347,TCONS_00325477,TCONS_00365514,TCONS_00365512,TCONS_00163245,TCONS_00234642,TCONS_00093995,TCONS_00172881,TCONS_00005964,TCONS_00135181,TCONS_00056396,TCONS_000…
ENSSSCG00000029264	PKMYT1	TCONS_00325477,TCONS_00097121,TCONS_00026519,TCONS_00338335,TCONS_00151718,TCONS_00233371
ENSSSCG00000035703	--	TCONS_00304801,TCONS_00329293,TCONS_00253287,TCONS_00180535
ENSSSCG00000008239	CAPG	TCONS_00298149,TCONS_00170642,TCONS_00358487,TCONS_00006581,TCONS_00091900,TCONS_00197570,TCONS_00342048,TCONS_00253677,TCONS_00000772,TCONS_00000771,TCONS_00112666,TCONS_00000767,TCONS_00028389,TCONS_00028388,TCONS_00227688,TCONS_00172347,TCONS_00325477,TCONS_00365514,TCONS_00163245,TCONS_00234642,TCONS_00093995,TCONS_00172881,TCONS_00005964,TCONS_00135181,TCONS_00056396,TCONS_00005905,TCONS_000…
ENSSSCG00000005530	LHX6	TCONS_00200789
ENSSSCG00000037340	--	TCONS_00349982,TCONS_00062508,TCONS_00229788,TCONS_00239680,TCONS_00314541
ENSSSCG00000037524	LY6D	TCONS_00298149,TCONS_00170642,TCONS_00358487,TCONS_00006581,TCONS_00091900,TCONS_00197570,TCONS_00342048,TCONS_00253289,TCONS_00253677,TCONS_00000772,TCONS_00000771,TCONS_00112666,TCONS_00000767,TCONS_00028389,TCONS_00028388,TCONS_00227688,TCONS_00172347,TCONS_00325477,TCONS_00097121,TCONS_00365514,TCONS_00163245,TCONS_00234642,TCONS_00093995,TCONS_00172881,TCONS_00005964,TCONS_00135181,TCONS_000…
ENSSSCG00000020764	CABP2	TCONS_00358484,TCONS_00054847,TCONS_00082666,TCONS_00265759,TCONS_00334710,TCONS_00082440,TCONS_00326535,TCONS_00110212,TCONS_00346200,TCONS_00148338,TCONS_00338334,TCONS_00321345,TCONS_00276563,TCONS_00145504
ENSSSCG00000001473	COL11A2	TCONS_00342289,TCONS_00313031,TCONS_00313032,TCONS_00067334,TCONS_00070959,TCONS_00313035,TCONS_00313033,TCONS_00088731,TCONS_00151008,TCONS_00284263,TCONS_00261888,TCONS_00241513,TCONS_00241512,TCONS_00241511,ENSSSCT00000042440,TCONS_00261889,TCONS_00261590,TCONS_00173232,TCONS_00264784,TCONS_00262340,TCONS_00016710,TCONS_00137444
ENSSSCG00000015037	IL18	TCONS_00298149,TCONS_00170642,TCONS_00358487,TCONS_00006581,TCONS_00197570,TCONS_00342048,TCONS_00253677,TCONS_00000772,TCONS_00000771,TCONS_00112666,TCONS_00000767,TCONS_00028389,TCONS_00028388,TCONS_00227688,TCONS_00172347,TCONS_00325477,TCONS_00365514,TCONS_00163245,TCONS_00234642,TCONS_00093995,TCONS_00172881,TCONS_00005964,TCONS_00135181,TCONS_00056396,TCONS_00005905,TCONS_00000452,TCONS_001…
ENSSSCG00000007495	CASS4	TCONS_00298149,TCONS_00170642,TCONS_00358487,TCONS_00006581,TCONS_00091900,TCONS_00197570,TCONS_00342048,TCONS_00253677,TCONS_00000772,TCONS_00000771,TCONS_00112666,TCONS_00000767,TCONS_00028389,TCONS_00028388,TCONS_00227688,TCONS_00172347,TCONS_00325477,TCONS_00097121,TCONS_00365514,TCONS_00163245,TCONS_00234642,TCONS_00093995,TCONS_00172881,TCONS_00005964,TCONS_00135181,TCONS_00056396,TCONS_000…
ENSSSCG00000002294	ARG2	TCONS_00298149,TCONS_00170642,TCONS_00006581,TCONS_00197570,TCONS_00342048,TCONS_00253677,TCONS_00000772,TCONS_00000771,TCONS_00112666,TCONS_00000767,TCONS_00028389,TCONS_00028388,TCONS_00227688,TCONS_00172347,TCONS_00325477,TCONS_00097121,TCONS_00365514,TCONS_00163245,TCONS_00234642,TCONS_00093995,TCONS_00172881,TCONS_00005964,TCONS_00135181,TCONS_00056396,TCONS_00005905,TCONS_00000452,TCONS_001…
ENSSSCG00000036654	--	TCONS_00298149,TCONS_00170642,TCONS_00358487,TCONS_00006581,TCONS_00091900,TCONS_00197570,TCONS_00342048,TCONS_00253677,TCONS_00000772,TCONS_00000771,TCONS_00112666,TCONS_00000767,TCONS_00028389,TCONS_00028388,TCONS_00227688,TCONS_00172347,TCONS_00325477,TCONS_00365514,TCONS_00365512,TCONS_00163245,TCONS_00234642,TCONS_00093995,TCONS_00172881,TCONS_00005964,TCONS_00135181,TCONS_00056396,TCONS_000…
ENSSSCG00000001596	MOCS1	TCONS_00072104,TCONS_00062213
ENSSSCG00000030274	PPEF1	TCONS_00003354
ENSSSCG00000005995	MTBP	TCONS_00298149,TCONS_00170642,TCONS_00006581,TCONS_00197570,TCONS_00342048,TCONS_00253677,TCONS_00000772,TCONS_00000771,TCONS_00112666,TCONS_00028389,TCONS_00028388,TCONS_00227688,TCONS_00172347,TCONS_00325477,TCONS_00365514,TCONS_00163245,TCONS_00234642,TCONS_00093995,TCONS_00005964,TCONS_00135181,TCONS_00056396,TCONS_00005905,TCONS_00026519,TCONS_00104599,TCONS_00234884,TCONS_00334980,TCONS_000…
ENSSSCG00000026653	--	TCONS_00097121
ENSSSCG00000007493	--	TCONS_00298149,TCONS_00170642,TCONS_00358487,TCONS_00006581,TCONS_00091900,TCONS_00197570,TCONS_00342048,TCONS_00253677,TCONS_00000772,TCONS_00000771,TCONS_00112666,TCONS_00000767,TCONS_00028389,TCONS_00028388,TCONS_00227688,TCONS_00172347,TCONS_00325477,TCONS_00365514,TCONS_00365512,TCONS_00163245,TCONS_00234642,TCONS_00093995,TCONS_00172881,TCONS_00005964,TCONS_00135181,TCONS_00056396,TCONS_000…
ENSSSCG00000000856	PAH	TCONS_00264876,TCONS_00082286,TCONS_00068211,TCONS_00369839,TCONS_00000583,TCONS_00233881,TCONS_00115954,TCONS_00340426,TCONS_00270892,TCONS_00130709,TCONS_00313089,TCONS_00016278,TCONS_00326112,TCONS_00258249
ENSSSCG00000001710	RUNX2	TCONS_00298149,TCONS_00170642,TCONS_00358487,TCONS_00006581,TCONS_00091900,TCONS_00197570,TCONS_00342048,TCONS_00253677,TCONS_00000772,TCONS_00000771,TCONS_00112666,TCONS_00000767,TCONS_00028389,TCONS_00028388,TCONS_00227688,TCONS_00172347,TCONS_00325477,TCONS_00365514,TCONS_00365512,TCONS_00163245,TCONS_00234642,TCONS_00093995,TCONS_00172881,TCONS_00005964,TCONS_00135181,TCONS_00056396,TCONS_000…
ENSSSCG00000035596	--	TCONS_00130233,TCONS_00253287
ENSSSCG00000028748	NDC1	TCONS_00097121
ENSSSCG00000002954	SPINT2	TCONS_00170642,TCONS_00006581,TCONS_00197570,TCONS_00342048,TCONS_00253677,TCONS_00000772,TCONS_00000771,TCONS_00112666,TCONS_00028389,TCONS_00227688,TCONS_00172347,TCONS_00365514,TCONS_00163245,TCONS_00234642,TCONS_00093995,TCONS_00005964,TCONS_00056396,TCONS_00005905,TCONS_00000452,TCONS_00104599,TCONS_00234884,TCONS_00334980,TCONS_00000773,TCONS_00233373
ENSSSCG00000014958	FUT4	TCONS_00233375
ENSSSCG00000008227	ST3GAL5	TCONS_00072109,TCONS_00072112
ENSSSCG00000033674	PRKCB	TCONS_00026519,TCONS_00233371
ENSSSCG00000021343	ZEB2	TCONS_00000772,TCONS_00000771,TCONS_00000767,TCONS_00028388,TCONS_00325477,TCONS_00005964,TCONS_00135181,TCONS_00151718
ENSSSCG00000035531	--	TCONS_00298149,TCONS_00170642,TCONS_00358487,TCONS_00006581,TCONS_00091900,TCONS_00197570,TCONS_00342048,TCONS_00253677,TCONS_00000772,TCONS_00000771,TCONS_00112666,TCONS_00000767,TCONS_00028389,TCONS_00028388,TCONS_00227688,TCONS_00172347,TCONS_00325477,TCONS_00151078,TCONS_00365514,TCONS_00365512,TCONS_00163245,TCONS_00234642,TCONS_00093995,TCONS_00172881,TCONS_00005964,TCONS_00135181,TCONS_000…
ENSSSCG00000033829	RIMS2	TCONS_00298149,TCONS_00170642,TCONS_00358487,TCONS_00006581,TCONS_00197570,TCONS_00342048,TCONS_00253677,TCONS_00000772,TCONS_00000771,TCONS_00112666,TCONS_00000767,TCONS_00028389,TCONS_00028388,TCONS_00227688,TCONS_00172347,TCONS_00325477,TCONS_00365514,TCONS_00163245,TCONS_00234642,TCONS_00093995,TCONS_00172881,TCONS_00005964,TCONS_00135181,TCONS_00056396,TCONS_00005905,TCONS_00026519,TCONS_000…
ENSSSCG00000038508	SPTBN2	TCONS_00298149,TCONS_00170642,TCONS_00358487,TCONS_00006581,TCONS_00091900,TCONS_00197570,TCONS_00342048,TCONS_00253289,TCONS_00253677,TCONS_00000772,TCONS_00000771,TCONS_00112666,TCONS_00000767,TCONS_00028389,TCONS_00028388,TCONS_00227688,TCONS_00172347,TCONS_00325477,TCONS_00097121,TCONS_00365514,TCONS_00365512,TCONS_00163245,TCONS_00234642,TCONS_00093995,TCONS_00172881,TCONS_00005964,TCONS_001…
ENSSSCG00000006173	GDAP1	TCONS_00026519,TCONS_00233371
ENSSSCG00000017396	PSMC3IP	TCONS_00298149,TCONS_00170642,TCONS_00006581,TCONS_00197570,TCONS_00342048,TCONS_00253677,TCONS_00000772,TCONS_00000771,TCONS_00112666,TCONS_00000767,TCONS_00028389,TCONS_00028388,TCONS_00227688,TCONS_00172347,TCONS_00325477,TCONS_00365514,TCONS_00163245,TCONS_00234642,TCONS_00093995,TCONS_00172881,TCONS_00005964,TCONS_00135181,TCONS_00056396,TCONS_00005905,TCONS_00000452,TCONS_00104599,TCONS_002…
ENSSSCG00000034278	SLC31A1	TCONS_00197570,TCONS_00112666,TCONS_00028389,TCONS_00028388,TCONS_00227688,TCONS_00325477,TCONS_00005964,TCONS_00005905,TCONS_00151718,TCONS_00233373
ENSSSCG00000032056	--	TCONS_00284802,TCONS_00062515,TCONS_00072104,TCONS_00016282,TCONS_00072095,TCONS_00062213,TCONS_00157830,TCONS_00216489
ENSSSCG00000007458	NCOA3	TCONS_00097121,TCONS_00026519,TCONS_00338335,TCONS_00233371
ENSSSCG00000010860	PSEN2	TCONS_00298149,TCONS_00170642,TCONS_00358487,TCONS_00006581,TCONS_00197570,TCONS_00342048,TCONS_00253677,TCONS_00000772,TCONS_00000771,TCONS_00112666,TCONS_00000767,TCONS_00028389,TCONS_00028388,TCONS_00227688,TCONS_00172347,TCONS_00325477,TCONS_00365514,TCONS_00163245,TCONS_00234642,TCONS_00093995,TCONS_00172881,TCONS_00005964,TCONS_00135181,TCONS_00056396,TCONS_00005905,TCONS_00026519,TCONS_000…
ENSSSCG00000039763	CMBL	TCONS_00227053,TCONS_00205823
ENSSSCG00000007807	CD19	TCONS_00209262,TCONS_00024037,TCONS_00346200
ENSSSCG00000034312	--	TCONS_00325477,TCONS_00026519,TCONS_00319173,TCONS_00151718,TCONS_00233371
ENSSSCG00000021464	SOAT1	TCONS_00298149,TCONS_00170642,TCONS_00006581,TCONS_00197570,TCONS_00342048,TCONS_00253677,TCONS_00000772,TCONS_00000771,TCONS_00112666,TCONS_00000767,TCONS_00028389,TCONS_00028388,TCONS_00227688,TCONS_00172347,TCONS_00325477,TCONS_00365514,TCONS_00365512,TCONS_00163245,TCONS_00234642,TCONS_00093995,TCONS_00172881,TCONS_00005964,TCONS_00135181,TCONS_00056396,TCONS_00005905,TCONS_00000452,TCONS_001…
ENSSSCG00000027989	FAM187B	TCONS_00358484,TCONS_00054847,TCONS_00082666,TCONS_00265759,TCONS_00334710,TCONS_00082440,TCONS_00326535,TCONS_00110212,TCONS_00346200,TCONS_00148338,TCONS_00338334,TCONS_00321345,TCONS_00276563,TCONS_00145504
ENSSSCG00000004222	NCOA7	TCONS_00298149,TCONS_00000772,TCONS_00000771,TCONS_00000767,TCONS_00028388,TCONS_00325477,TCONS_00097121,TCONS_00005964,TCONS_00135181,TCONS_00005905,TCONS_00026519,TCONS_00000452,TCONS_00104599,TCONS_00000773,TCONS_00071101,TCONS_00319173,TCONS_00338335,TCONS_00268990,TCONS_00151718,TCONS_00233371
ENSSSCG00000005619	TOR2A	TCONS_00298149,TCONS_00170642,TCONS_00006581,TCONS_00342048,TCONS_00253677,TCONS_00000772,TCONS_00028388,TCONS_00325477,TCONS_00141572,TCONS_00365514,TCONS_00163245,TCONS_00234642,TCONS_00093995,TCONS_00005964,TCONS_00056396,TCONS_00005905,TCONS_00000452,TCONS_00104599,TCONS_00234884,TCONS_00334980,TCONS_00000773,TCONS_00071101,TCONS_00319173,TCONS_00151718,TCONS_00233373,TCONS_00233371
ENSSSCG00000030709	--	TCONS_00284802,TCONS_00062515,TCONS_00072104,TCONS_00016282,TCONS_00072095,TCONS_00157830
ENSSSCG00000030575	TMEM158	TCONS_00338335
ENSSSCG00000001989	CIDEB	TCONS_00298149,TCONS_00170642,TCONS_00006581,TCONS_00197570,TCONS_00342048,TCONS_00253677,TCONS_00000772,TCONS_00000771,TCONS_00112666,TCONS_00000767,TCONS_00028389,TCONS_00028388,TCONS_00227688,TCONS_00172347,TCONS_00141572,TCONS_00365514,TCONS_00365512,TCONS_00163245,TCONS_00234642,TCONS_00093995,TCONS_00172881,TCONS_00005964,TCONS_00135181,TCONS_00056396,TCONS_00005905,TCONS_00000452,TCONS_001…
ENSSSCG00000034986	--	TCONS_00298149,TCONS_00170642,TCONS_00006581,TCONS_00197570,TCONS_00342048,TCONS_00253677,TCONS_00000772,TCONS_00000771,TCONS_00112666,TCONS_00000767,TCONS_00028389,TCONS_00028388,TCONS_00227688,TCONS_00172347,TCONS_00365514,TCONS_00163245,TCONS_00234642,TCONS_00093995,TCONS_00172881,TCONS_00005964,TCONS_00135181,TCONS_00056396,TCONS_00005905,TCONS_00000452,TCONS_00104599,TCONS_00234884,TCONS_003…
ENSSSCG00000004775	KNSTRN	TCONS_00298149,TCONS_00170642,TCONS_00006581,TCONS_00197570,TCONS_00342048,TCONS_00253677,TCONS_00000772,TCONS_00000771,TCONS_00112666,TCONS_00000767,TCONS_00028389,TCONS_00028388,TCONS_00227688,TCONS_00172347,TCONS_00325477,TCONS_00365514,TCONS_00163245,TCONS_00234642,TCONS_00093995,TCONS_00005964,TCONS_00135181,TCONS_00056396,TCONS_00005905,TCONS_00000452,TCONS_00104599,TCONS_00234884,TCONS_003…
ENSSSCG00000032328	MAP6D1	TCONS_00284802,TCONS_00062515,TCONS_00016282,TCONS_00072095,TCONS_00157830
ENSSSCG00000005612	--	TCONS_00365512
ENSSSCG00000040904	CLDN1	TCONS_00072104
ENSSSCG00000012479	PCDH19	TCONS_00298905,TCONS_00097121
ENSSSCG00000037463	MRPS36	TCONS_00072107
ENSSSCG00000000228	SCN8A	TCONS_00298905
ENSSSCG00000027075	--	TCONS_00271977
ENSSSCG00000024179	NAGS	TCONS_00298149,TCONS_00170642,TCONS_00358487,TCONS_00006581,TCONS_00091900,TCONS_00197570,TCONS_00342048,TCONS_00253677,TCONS_00000772,TCONS_00000771,TCONS_00112666,TCONS_00000767,TCONS_00028389,TCONS_00028388,TCONS_00227688,TCONS_00172347,TCONS_00325477,TCONS_00365514,TCONS_00365512,TCONS_00163245,TCONS_00234642,TCONS_00093995,TCONS_00172881,TCONS_00005964,TCONS_00135181,TCONS_00056396,TCONS_000…
ENSSSCG00000017305	EFCAB13	TCONS_00305731,TCONS_00246183
ENSSSCG00000016243	RHBDD1	TCONS_00232759
ENSSSCG00000032304	MAEA	TCONS_00284802,TCONS_00062515,TCONS_00016282,TCONS_00072095,TCONS_00157830,TCONS_00216489
ENSSSCG00000037974	--	TCONS_00298149,TCONS_00170642,TCONS_00358487,TCONS_00006581,TCONS_00091900,TCONS_00197570,TCONS_00342048,TCONS_00253677,TCONS_00000772,TCONS_00000771,TCONS_00112666,TCONS_00000767,TCONS_00028389,TCONS_00028388,TCONS_00227688,TCONS_00172347,TCONS_00325477,TCONS_00365514,TCONS_00365512,TCONS_00163245,TCONS_00234642,TCONS_00093995,TCONS_00172881,TCONS_00005964,TCONS_00135181,TCONS_00056396,TCONS_000…
ENSSSCG00000009129	TIFA	TCONS_00026174
ENSSSCG00000008070	--	TCONS_00005710,TCONS_00269738,TCONS_00268990
ENSSSCG00000038542	NCBP2AS2	TCONS_00358484,TCONS_00054847,TCONS_00082666,TCONS_00265759,TCONS_00334710,TCONS_00082440,TCONS_00326535,TCONS_00110212,TCONS_00346200,TCONS_00148338,TCONS_00338334,TCONS_00321345,TCONS_00276563,TCONS_00145504
ENSSSCG00000037534	--	TCONS_00003354
ENSSSCG00000002372	YLPM1	TCONS_00193806
ENSSSCG00000025133	ITGB2	TCONS_00298149,TCONS_00170642,TCONS_00358487,TCONS_00006581,TCONS_00091900,TCONS_00197570,TCONS_00342048,TCONS_00253677,TCONS_00000772,TCONS_00000771,TCONS_00112666,TCONS_00000767,TCONS_00028389,TCONS_00028388,TCONS_00227688,TCONS_00172347,TCONS_00325477,TCONS_00097121,TCONS_00365514,TCONS_00365512,TCONS_00163245,TCONS_00234642,TCONS_00093995,TCONS_00172881,TCONS_00005964,TCONS_00135181,TCONS_000…
ENSSSCG00000038728	--	TCONS_00305731
ENSSSCG00000017956	CD68	TCONS_00298149,TCONS_00170642,TCONS_00358487,TCONS_00006581,TCONS_00091900,TCONS_00197570,TCONS_00342048,TCONS_00253677,TCONS_00000772,TCONS_00000771,TCONS_00112666,TCONS_00000767,TCONS_00028389,TCONS_00028388,TCONS_00227688,TCONS_00172347,TCONS_00325477,TCONS_00365514,TCONS_00163245,TCONS_00234642,TCONS_00093995,TCONS_00172881,TCONS_00005964,TCONS_00135181,TCONS_00056396,TCONS_00005905,TCONS_000…
ENSSSCG00000011344	--	TCONS_00092938
ENSSSCG00000015512	PAPPA2	TCONS_00264876,TCONS_00216433,TCONS_00068211,TCONS_00233881,TCONS_00115954,TCONS_00340426,TCONS_00270892,TCONS_00130709,TCONS_00121752,TCONS_00313089,TCONS_00016278,TCONS_00326112,TCONS_00258249
ENSSSCG00000017473	TOP2A	TCONS_00298149,TCONS_00170642,TCONS_00358487,TCONS_00006581,TCONS_00197570,TCONS_00342048,TCONS_00253677,TCONS_00000772,TCONS_00000771,TCONS_00112666,TCONS_00000767,TCONS_00028389,TCONS_00028388,TCONS_00227688,TCONS_00172347,TCONS_00325477,TCONS_00365514,TCONS_00163245,TCONS_00234642,TCONS_00093995,TCONS_00172881,TCONS_00005964,TCONS_00135181,TCONS_00056396,TCONS_00005905,TCONS_00000452,TCONS_001…
ENSSSCG00000011436	--	TCONS_00269425,TCONS_00347239
ENSSSCG00000030241	TSC22D3	TCONS_00230708
ENSSSCG00000006304	MPC2	TCONS_00343293,TCONS_00332746,TCONS_00181068
ENSSSCG00000028947	PELI1	TCONS_00026174
ENSSSCG00000012470	--	TCONS_00067360,TCONS_00213558,TCONS_00058763,TCONS_00338733,TCONS_00158275,TCONS_00230708
ENSSSCG00000010457	KIF20B	TCONS_00298149,TCONS_00170642,TCONS_00358487,TCONS_00006581,TCONS_00091900,TCONS_00197570,TCONS_00342048,TCONS_00253289,TCONS_00253677,TCONS_00000772,TCONS_00000771,TCONS_00112666,TCONS_00000767,TCONS_00028389,TCONS_00028388,TCONS_00227688,TCONS_00172347,TCONS_00325477,TCONS_00365514,TCONS_00163245,TCONS_00234642,TCONS_00093995,TCONS_00172881,TCONS_00005964,TCONS_00135181,TCONS_00056396,TCONS_000…
ENSSSCG00000035078	CD40	TCONS_00028388,TCONS_00325477,TCONS_00005964,TCONS_00005905,TCONS_00026519,TCONS_00319173,TCONS_00151718,TCONS_00233371
ENSSSCG00000024518	--	TCONS_00165274
ENSSSCG00000036562	--	TCONS_00298149,TCONS_00170642,TCONS_00006581,TCONS_00197570,TCONS_00342048,TCONS_00253677,TCONS_00000772,TCONS_00227688,TCONS_00172347,TCONS_00365514,TCONS_00365512,TCONS_00163245,TCONS_00234642,TCONS_00093995,TCONS_00172881,TCONS_00005964,TCONS_00056396,TCONS_00005905,TCONS_00234884,TCONS_00334980,TCONS_00000773,TCONS_00319173,TCONS_00233373
ENSSSCG00000011399	GNAI2	TCONS_00028388,TCONS_00151718
ENSSSCG00000039696	--	TCONS_00298149,TCONS_00170642,TCONS_00006581,TCONS_00091900,TCONS_00197570,TCONS_00342048,TCONS_00253677,TCONS_00000772,TCONS_00000771,TCONS_00112666,TCONS_00000767,TCONS_00028389,TCONS_00028388,TCONS_00227688,TCONS_00172347,TCONS_00325477,TCONS_00141572,TCONS_00365514,TCONS_00365512,TCONS_00163245,TCONS_00234642,TCONS_00093995,TCONS_00172881,TCONS_00005964,TCONS_00135181,TCONS_00056396,TCONS_000…
ENSSSCG00000034749	--	TCONS_00281810,TCONS_00367514
ENSSSCG00000004364	HACE1	TCONS_00091900
ENSSSCG00000021734	GPR174	TCONS_00298149,TCONS_00170642,TCONS_00358487,TCONS_00006581,TCONS_00091900,TCONS_00197570,TCONS_00342048,TCONS_00253677,TCONS_00000772,TCONS_00000771,TCONS_00112666,TCONS_00000767,TCONS_00028389,TCONS_00028388,TCONS_00227688,TCONS_00172347,TCONS_00325477,TCONS_00151078,TCONS_00365514,TCONS_00365512,TCONS_00163245,TCONS_00234642,TCONS_00093995,TCONS_00172881,TCONS_00005964,TCONS_00135181,TCONS_000…
ENSSSCG00000032629	ADM5	TCONS_00165274
ENSSSCG00000029413	DNMT3A	TCONS_00141570
ENSSSCG00000020864	VDR	TCONS_00298149,TCONS_00170642,TCONS_00358487,TCONS_00006581,TCONS_00197570,TCONS_00342048,TCONS_00253677,TCONS_00000772,TCONS_00000771,TCONS_00112666,TCONS_00000767,TCONS_00028389,TCONS_00028388,TCONS_00227688,TCONS_00172347,TCONS_00325477,TCONS_00365514,TCONS_00163245,TCONS_00234642,TCONS_00093995,TCONS_00172881,TCONS_00005964,TCONS_00135181,TCONS_00056396,TCONS_00005905,TCONS_00000452,TCONS_001…
ENSSSCG00000012618	SOWAHD	TCONS_00253289,TCONS_00338335
ENSSSCG00000010896	ASPM	TCONS_00298149,TCONS_00170642,TCONS_00358487,TCONS_00006581,TCONS_00197570,TCONS_00342048,TCONS_00253677,TCONS_00000772,TCONS_00000771,TCONS_00112666,TCONS_00000767,TCONS_00028389,TCONS_00028388,TCONS_00227688,TCONS_00172347,TCONS_00325477,TCONS_00365514,TCONS_00163245,TCONS_00234642,TCONS_00093995,TCONS_00172881,TCONS_00005964,TCONS_00135181,TCONS_00056396,TCONS_00005905,TCONS_00000452,TCONS_001…
ENSSSCG00000034475	--	TCONS_00329293
ENSSSCG00000038423	GLA	TCONS_00298149,TCONS_00170642,TCONS_00358487,TCONS_00006581,TCONS_00091900,TCONS_00197570,TCONS_00342048,TCONS_00253677,TCONS_00000772,TCONS_00000771,TCONS_00112666,TCONS_00000767,TCONS_00028389,TCONS_00028388,TCONS_00227688,TCONS_00172347,TCONS_00325477,TCONS_00097121,TCONS_00365514,TCONS_00163245,TCONS_00234642,TCONS_00093995,TCONS_00172881,TCONS_00005964,TCONS_00135181,TCONS_00056396,TCONS_000…
ENSSSCG00000037591	AMMECR1	TCONS_00298149,TCONS_00170642,TCONS_00358487,TCONS_00006581,TCONS_00091900,TCONS_00197570,TCONS_00342048,TCONS_00253289,TCONS_00253677,TCONS_00000772,TCONS_00000771,TCONS_00112666,TCONS_00000767,TCONS_00028389,TCONS_00028388,TCONS_00227688,TCONS_00172347,TCONS_00325477,TCONS_00097121,TCONS_00365514,TCONS_00365512,TCONS_00163245,TCONS_00234642,TCONS_00093995,TCONS_00172881,TCONS_00005964,TCONS_001…
ENSSSCG00000022364	CPT1B	TCONS_00253289,TCONS_00338335
ENSSSCG00000005651	ODF2	TCONS_00097121
ENSSSCG00000008634	ATP6V1C2	TCONS_00298905
ENSSSCG00000000847	TDG	TCONS_00329293,TCONS_00269738
ENSSSCG00000008973	NAAA	TCONS_00298149,TCONS_00091900,TCONS_00253677,TCONS_00172347,TCONS_00151078,TCONS_00365512,TCONS_00172881
ENSSSCG00000027565	--	TCONS_00298149,TCONS_00170642,TCONS_00006581,TCONS_00197570,TCONS_00342048,TCONS_00253677,TCONS_00000772,TCONS_00000771,TCONS_00028388,TCONS_00227688,TCONS_00325477,TCONS_00097121,TCONS_00365514,TCONS_00163245,TCONS_00234642,TCONS_00093995,TCONS_00005964,TCONS_00135181,TCONS_00056396,TCONS_00005905,TCONS_00026519,TCONS_00104599,TCONS_00234884,TCONS_00334980,TCONS_00000773,TCONS_00071101,TCONS_003…
ENSSSCG00000014136	VCAN	TCONS_00298149,TCONS_00170642,TCONS_00006581,TCONS_00197570,TCONS_00342048,TCONS_00253677,TCONS_00000772,TCONS_00000771,TCONS_00112666,TCONS_00000767,TCONS_00028389,TCONS_00028388,TCONS_00227688,TCONS_00172347,TCONS_00325477,TCONS_00365514,TCONS_00163245,TCONS_00234642,TCONS_00093995,TCONS_00005964,TCONS_00135181,TCONS_00056396,TCONS_00005905,TCONS_00000452,TCONS_00104599,TCONS_00234884,TCONS_003…
ENSSSCG00000006528	DPM3	TCONS_00243362
ENSSSCG00000021440	GPSM2	TCONS_00000772,TCONS_00000771,TCONS_00298905,TCONS_00000767,TCONS_00028388,TCONS_00135181,TCONS_00000452,TCONS_00104599,TCONS_00000773,TCONS_00071101,TCONS_00268990
ENSSSCG00000038588	--	TCONS_00082286,TCONS_00369839
ENSSSCG00000034293	ARL4C	TCONS_00298149,TCONS_00170642,TCONS_00006581,TCONS_00197570,TCONS_00342048,TCONS_00253677,TCONS_00000772,TCONS_00000771,TCONS_00112666,TCONS_00000767,TCONS_00028389,TCONS_00028388,TCONS_00227688,TCONS_00172347,TCONS_00325477,TCONS_00365514,TCONS_00163245,TCONS_00234642,TCONS_00093995,TCONS_00172881,TCONS_00005964,TCONS_00135181,TCONS_00056396,TCONS_00005905,TCONS_00026519,TCONS_00000452,TCONS_001…
ENSSSCG00000040687	CDH8	TCONS_00342289,TCONS_00313031,TCONS_00313032,TCONS_00067334,TCONS_00070959,TCONS_00313035,TCONS_00313033,TCONS_00088731,TCONS_00151008,TCONS_00284263,TCONS_00261888,TCONS_00241513,TCONS_00241512,TCONS_00241511,ENSSSCT00000042440,TCONS_00261889,TCONS_00261590,TCONS_00173232,TCONS_00264784,TCONS_00262340,TCONS_00016710,TCONS_00137444
ENSSSCG00000036177	--	TCONS_00340426
ENSSSCG00000006862	VCAM1	TCONS_00298149,TCONS_00170642,TCONS_00358487,TCONS_00006581,TCONS_00091900,TCONS_00197570,TCONS_00342048,TCONS_00253677,TCONS_00000772,TCONS_00000771,TCONS_00112666,TCONS_00000767,TCONS_00028389,TCONS_00028388,TCONS_00227688,TCONS_00172347,TCONS_00325477,TCONS_00365514,TCONS_00365512,TCONS_00163245,TCONS_00234642,TCONS_00093995,TCONS_00172881,TCONS_00005964,TCONS_00135181,TCONS_00056396,TCONS_000…
ENSSSCG00000031327	--	TCONS_00141572
ENSSSCG00000030469	BUB1	TCONS_00298149,TCONS_00170642,TCONS_00358487,TCONS_00006581,TCONS_00091900,TCONS_00197570,TCONS_00342048,TCONS_00253677,TCONS_00000772,TCONS_00000771,TCONS_00112666,TCONS_00000767,TCONS_00028389,TCONS_00028388,TCONS_00227688,TCONS_00172347,TCONS_00325477,TCONS_00365514,TCONS_00365512,TCONS_00163245,TCONS_00234642,TCONS_00093995,TCONS_00172881,TCONS_00005964,TCONS_00135181,TCONS_00056396,TCONS_000…
ENSSSCG00000001487	KLHL31	TCONS_00072109,TCONS_00216489
ENSSSCG00000024166	SLC2A6	TCONS_00325477,TCONS_00026519,TCONS_00233371
ENSSSCG00000039761	MYCL	TCONS_00298149,TCONS_00170642,TCONS_00006581,TCONS_00197570,TCONS_00342048,TCONS_00253677,TCONS_00000772,TCONS_00000771,TCONS_00112666,TCONS_00028389,TCONS_00028388,TCONS_00227688,TCONS_00172347,TCONS_00325477,TCONS_00365514,TCONS_00163245,TCONS_00234642,TCONS_00093995,TCONS_00005964,TCONS_00056396,TCONS_00005905,TCONS_00026519,TCONS_00000452,TCONS_00104599,TCONS_00234884,TCONS_00334980,TCONS_000…
ENSSSCG00000036907	NMB	TCONS_00227717
ENSSSCG00000000623	BCL2L14	TCONS_00325477,TCONS_00097121,TCONS_00026519,TCONS_00319173,TCONS_00151718,TCONS_00233371
ENSSSCG00000034089	--	TCONS_00054850,TCONS_00212231,TCONS_00302938,TCONS_00254291,TCONS_00339334,TCONS_00331793,TCONS_00271045,TCONS_00099179,TCONS_00192874,TCONS_00111369,TCONS_00045339,TCONS_00104232,TCONS_00062265,TCONS_00341690,TCONS_00359914,TCONS_00276446,TCONS_00254283
ENSSSCG00000017282	SCN4A	TCONS_00264876,TCONS_00068211,TCONS_00233881,TCONS_00115954,TCONS_00340426,TCONS_00270892,TCONS_00130709,TCONS_00313089,TCONS_00016278,TCONS_00326112,TCONS_00258249
XLOC_004964	XLOC_004964	TCONS_00191569
ENSSSCG00000031378	KBTBD6	TCONS_00343295
ENSSSCG00000030582	BATF	TCONS_00325477,TCONS_00097121,TCONS_00026519,TCONS_00338335,TCONS_00151718,TCONS_00233371
ENSSSCG00000036324	--	TCONS_00298149,TCONS_00170642,TCONS_00358487,TCONS_00006581,TCONS_00091900,TCONS_00197570,TCONS_00342048,TCONS_00253677,TCONS_00000772,TCONS_00000771,TCONS_00112666,TCONS_00000767,TCONS_00028389,TCONS_00028388,TCONS_00227688,TCONS_00172347,TCONS_00325477,TCONS_00365514,TCONS_00365512,TCONS_00163245,TCONS_00234642,TCONS_00093995,TCONS_00172881,TCONS_00005964,TCONS_00135181,TCONS_00056396,TCONS_000…
ENSSSCG00000033337	ARHGDIB	TCONS_00298149,TCONS_00170642,TCONS_00006581,TCONS_00197570,TCONS_00342048,TCONS_00253677,TCONS_00000772,TCONS_00000771,TCONS_00112666,TCONS_00028389,TCONS_00028388,TCONS_00227688,TCONS_00172347,TCONS_00325477,TCONS_00365514,TCONS_00163245,TCONS_00234642,TCONS_00093995,TCONS_00005964,TCONS_00056396,TCONS_00005905,TCONS_00000452,TCONS_00104599,TCONS_00234884,TCONS_00334980,TCONS_00000773,TCONS_003…
ENSSSCG00000025965	SPDL1	TCONS_00000767,TCONS_00005964,TCONS_00135181,TCONS_00005905,TCONS_00071101
ENSSSCG00000010656	CCDC172	TCONS_00054850,TCONS_00212231,TCONS_00302938,TCONS_00254291,TCONS_00339334,TCONS_00331793,TCONS_00271045,TCONS_00192874,TCONS_00111369,TCONS_00045339,TCONS_00104232,TCONS_00062265,TCONS_00341690,TCONS_00359914,TCONS_00276446,TCONS_00254283
ENSSSCG00000013490	PIP5K1C	TCONS_00141570
ENSSSCG00000035954	ATAD5	TCONS_00358487,TCONS_00253289,TCONS_00112666,TCONS_00028389,TCONS_00028388,TCONS_00172347,TCONS_00325477,TCONS_00097121,TCONS_00005964,TCONS_00005905,TCONS_00026519,TCONS_00071101,TCONS_00338335,TCONS_00268990,TCONS_00151718,TCONS_00233371
ENSSSCG00000021683	--	TCONS_00151078
ENSSSCG00000038543	CENPA	TCONS_00298149,TCONS_00170642,TCONS_00006581,TCONS_00197570,TCONS_00342048,TCONS_00253677,TCONS_00000772,TCONS_00000771,TCONS_00112666,TCONS_00000767,TCONS_00028389,TCONS_00028388,TCONS_00227688,TCONS_00172347,TCONS_00365514,TCONS_00163245,TCONS_00234642,TCONS_00093995,TCONS_00172881,TCONS_00005964,TCONS_00135181,TCONS_00056396,TCONS_00005905,TCONS_00000452,TCONS_00104599,TCONS_00234884,TCONS_003…
ENSSSCG00000011309	KIF15	TCONS_00298149,TCONS_00170642,TCONS_00006581,TCONS_00197570,TCONS_00342048,TCONS_00253677,TCONS_00000772,TCONS_00000771,TCONS_00112666,TCONS_00000767,TCONS_00028389,TCONS_00028388,TCONS_00227688,TCONS_00172347,TCONS_00325477,TCONS_00365514,TCONS_00163245,TCONS_00234642,TCONS_00093995,TCONS_00172881,TCONS_00005964,TCONS_00135181,TCONS_00056396,TCONS_00005905,TCONS_00000452,TCONS_00104599,TCONS_002…
ENSSSCG00000033443	DEPDC1	TCONS_00298149,TCONS_00170642,TCONS_00358487,TCONS_00006581,TCONS_00091900,TCONS_00197570,TCONS_00342048,TCONS_00253677,TCONS_00000772,TCONS_00000771,TCONS_00112666,TCONS_00000767,TCONS_00028389,TCONS_00028388,TCONS_00227688,TCONS_00172347,TCONS_00325477,TCONS_00365514,TCONS_00365512,TCONS_00163245,TCONS_00234642,TCONS_00093995,TCONS_00172881,TCONS_00005964,TCONS_00135181,TCONS_00056396,TCONS_000…
ENSSSCG00000006495	SEMA4A	TCONS_00298149,TCONS_00170642,TCONS_00358487,TCONS_00006581,TCONS_00091900,TCONS_00197570,TCONS_00342048,TCONS_00253677,TCONS_00000772,TCONS_00000771,TCONS_00112666,TCONS_00000767,TCONS_00028389,TCONS_00028388,TCONS_00227688,TCONS_00172347,TCONS_00325477,TCONS_00097121,TCONS_00365514,TCONS_00365512,TCONS_00163245,TCONS_00234642,TCONS_00093995,TCONS_00172881,TCONS_00005964,TCONS_00135181,TCONS_000…
ENSSSCG00000032531	SMG1	TCONS_00158275,TCONS_00230708
ENSSSCG00000004870	CNDP2	TCONS_00298149,TCONS_00170642,TCONS_00006581,TCONS_00197570,TCONS_00342048,TCONS_00253677,TCONS_00000772,TCONS_00000771,TCONS_00112666,TCONS_00028389,TCONS_00028388,TCONS_00227688,TCONS_00172347,TCONS_00325477,TCONS_00365514,TCONS_00163245,TCONS_00234642,TCONS_00093995,TCONS_00172881,TCONS_00005964,TCONS_00135181,TCONS_00056396,TCONS_00005905,TCONS_00026519,TCONS_00000452,TCONS_00104599,TCONS_002…
ENSSSCG00000029367	CARD6	TCONS_00298149,TCONS_00170642,TCONS_00006581,TCONS_00197570,TCONS_00342048,TCONS_00253677,TCONS_00000772,TCONS_00000771,TCONS_00112666,TCONS_00028389,TCONS_00028388,TCONS_00227688,TCONS_00172347,TCONS_00325477,TCONS_00097121,TCONS_00365514,TCONS_00163245,TCONS_00234642,TCONS_00093995,TCONS_00172881,TCONS_00005964,TCONS_00135181,TCONS_00056396,TCONS_00005905,TCONS_00026519,TCONS_00104599,TCONS_002…
ENSSSCG00000033845	--	TCONS_00017209,TCONS_00062520,TCONS_00099943,TCONS_00078359
ENSSSCG00000011074	ARHGAP21	TCONS_00244588
ENSSSCG00000021414	--	TCONS_00173552
ENSSSCG00000028065	USPL1	TCONS_00077752
ENSSSCG00000001510	KIFC1	TCONS_00298149,TCONS_00170642,TCONS_00358487,TCONS_00006581,TCONS_00091900,TCONS_00197570,TCONS_00342048,TCONS_00253677,TCONS_00000772,TCONS_00000771,TCONS_00112666,TCONS_00000767,TCONS_00028389,TCONS_00028388,TCONS_00227688,TCONS_00172347,TCONS_00325477,TCONS_00365514,TCONS_00163245,TCONS_00234642,TCONS_00093995,TCONS_00172881,TCONS_00005964,TCONS_00135181,TCONS_00056396,TCONS_00005905,TCONS_000…
ENSSSCG00000007268	E2F1	TCONS_00298149,TCONS_00170642,TCONS_00358487,TCONS_00006581,TCONS_00197570,TCONS_00342048,TCONS_00253289,TCONS_00253677,TCONS_00000772,TCONS_00000771,TCONS_00112666,TCONS_00000767,TCONS_00028389,TCONS_00028388,TCONS_00227688,TCONS_00172347,TCONS_00325477,TCONS_00365514,TCONS_00163245,TCONS_00234642,TCONS_00093995,TCONS_00172881,TCONS_00005964,TCONS_00135181,TCONS_00056396,TCONS_00005905,TCONS_000…
ENSSSCG00000026742	BTK	TCONS_00298149,TCONS_00170642,TCONS_00006581,TCONS_00197570,TCONS_00342048,TCONS_00253677,TCONS_00000772,TCONS_00000771,TCONS_00112666,TCONS_00028389,TCONS_00028388,TCONS_00227688,TCONS_00172347,TCONS_00325477,TCONS_00365514,TCONS_00163245,TCONS_00234642,TCONS_00093995,TCONS_00005964,TCONS_00135181,TCONS_00056396,TCONS_00005905,TCONS_00000452,TCONS_00104599,TCONS_00234884,TCONS_00334980,TCONS_000…
ENSSSCG00000000084	ATF4	TCONS_00216489
ENSSSCG00000008141	ST6GAL2	TCONS_00078178,TCONS_00326482,TCONS_00079103
ENSSSCG00000017602	STXBP4	TCONS_00026519,TCONS_00233371
ENSSSCG00000012445	LPAR4	TCONS_00079103,TCONS_00091046
ENSSSCG00000006350	--	TCONS_00165274
ENSSSCG00000004351	USP45	TCONS_00141570
ENSSSCG00000004201	TMEM200A	TCONS_00358487,TCONS_00091900,TCONS_00197570,TCONS_00253677,TCONS_00000772,TCONS_00112666,TCONS_00000767,TCONS_00028389,TCONS_00227688,TCONS_00172347,TCONS_00269738,TCONS_00234642,TCONS_00172881,TCONS_00005964,TCONS_00135181,TCONS_00005905,TCONS_00104599,TCONS_00000773,TCONS_00071101,TCONS_00268990,TCONS_00233373
ENSSSCG00000030877	FRMPD4	TCONS_00325477,TCONS_00097121,TCONS_00026519,TCONS_00338335,TCONS_00151718,TCONS_00233371
ENSSSCG00000031883	--	TCONS_00342289,TCONS_00313031,TCONS_00313032,TCONS_00067334,TCONS_00070959,TCONS_00313035,TCONS_00313033,TCONS_00088731,TCONS_00151008,TCONS_00284263,TCONS_00261888,TCONS_00241513,TCONS_00241512,TCONS_00241511,ENSSSCT00000042440,TCONS_00261889,TCONS_00261590,TCONS_00173232,TCONS_00264784,TCONS_00187329,TCONS_00262340,TCONS_00016710,TCONS_00137444,TCONS_00091046
ENSSSCG00000013292	PRR5L	TCONS_00003354,TCONS_00239230,TCONS_00072107,TCONS_00072109
ENSSSCG00000023142	GAMT	TCONS_00200789
ENSSSCG00000006995	ASAH1	TCONS_00298149,TCONS_00170642,TCONS_00006581,TCONS_00197570,TCONS_00342048,TCONS_00253677,TCONS_00000772,TCONS_00000771,TCONS_00112666,TCONS_00000767,TCONS_00028389,TCONS_00028388,TCONS_00227688,TCONS_00172347,TCONS_00365514,TCONS_00163245,TCONS_00234642,TCONS_00093995,TCONS_00172881,TCONS_00005964,TCONS_00135181,TCONS_00056396,TCONS_00005905,TCONS_00000452,TCONS_00104599,TCONS_00234884,TCONS_003…
ENSSSCG00000013363	LDHC	TCONS_00269425
ENSSSCG00000005186	TTC39B	TCONS_00298905
ENSSSCG00000026043	--	TCONS_00298149,TCONS_00170642,TCONS_00358487,TCONS_00006581,TCONS_00197570,TCONS_00342048,TCONS_00253677,TCONS_00000772,TCONS_00000771,TCONS_00112666,TCONS_00000767,TCONS_00028389,TCONS_00028388,TCONS_00227688,TCONS_00172347,TCONS_00325477,TCONS_00365514,TCONS_00365512,TCONS_00163245,TCONS_00234642,TCONS_00093995,TCONS_00172881,TCONS_00005964,TCONS_00135181,TCONS_00056396,TCONS_00005905,TCONS_000…
XLOC_003624	XLOC_003624	TCONS_00298149,TCONS_00170642,TCONS_00358487,TCONS_00006581,TCONS_00091900,TCONS_00197570,TCONS_00342048,TCONS_00253677,TCONS_00000772,TCONS_00000771,TCONS_00112666,TCONS_00000767,TCONS_00028389,TCONS_00028388,TCONS_00227688,TCONS_00172347,TCONS_00325477,TCONS_00365514,TCONS_00365512,TCONS_00163245,TCONS_00234642,TCONS_00093995,TCONS_00172881,TCONS_00005964,TCONS_00135181,TCONS_00056396,TCONS_000…
ENSSSCG00000030395	ASB5	TCONS_00332497
ENSSSCG00000029879	LTF	TCONS_00264876,TCONS_00068211,TCONS_00233881,TCONS_00115954,TCONS_00340426,TCONS_00270892,TCONS_00130709,TCONS_00313089,TCONS_00016278,TCONS_00326112,TCONS_00258249
ENSSSCG00000039053	VGF	TCONS_00298149,TCONS_00170642,TCONS_00358487,TCONS_00006581,TCONS_00091900,TCONS_00197570,TCONS_00342048,TCONS_00253677,TCONS_00000772,TCONS_00000771,TCONS_00112666,TCONS_00000767,TCONS_00028389,TCONS_00028388,TCONS_00227688,TCONS_00172347,TCONS_00325477,TCONS_00097121,TCONS_00365514,TCONS_00365512,TCONS_00163245,TCONS_00234642,TCONS_00093995,TCONS_00172881,TCONS_00005964,TCONS_00135181,TCONS_000…
ENSSSCG00000013768	MISP3	TCONS_00005969
XLOC_282535	XLOC_282535	TCONS_00067334,TCONS_00191569
ENSSSCG00000030991	--	TCONS_00232759
ENSSSCG00000016233	SERPINE2	TCONS_00338335
ENSSSCG00000012779	ABCD1	TCONS_00298149,TCONS_00170642,TCONS_00006581,TCONS_00342048,TCONS_00253677,TCONS_00365514,TCONS_00365512,TCONS_00163245,TCONS_00093995,TCONS_00172881,TCONS_00056396,TCONS_00234884,TCONS_00334980,TCONS_00319173
ENSSSCG00000011193	BTD	TCONS_00149869
ENSSSCG00000007751	--	TCONS_00264876,TCONS_00068211,TCONS_00233881,TCONS_00115954,TCONS_00340426,TCONS_00270892,TCONS_00130709,TCONS_00313089,TCONS_00016278,TCONS_00037345,TCONS_00326112,TCONS_00258249
ENSSSCG00000034870	--	TCONS_00298149,TCONS_00170642,TCONS_00358487,TCONS_00006581,TCONS_00197570,TCONS_00342048,TCONS_00253677,TCONS_00000772,TCONS_00000771,TCONS_00112666,TCONS_00000767,TCONS_00028389,TCONS_00028388,TCONS_00227688,TCONS_00172347,TCONS_00325477,TCONS_00365514,TCONS_00365512,TCONS_00163245,TCONS_00234642,TCONS_00093995,TCONS_00172881,TCONS_00005964,TCONS_00135181,TCONS_00056396,TCONS_00005905,TCONS_000…
ENSSSCG00000016239	NYAP2	TCONS_00298149,TCONS_00170642,TCONS_00358487,TCONS_00006581,TCONS_00091900,TCONS_00197570,TCONS_00342048,TCONS_00253677,TCONS_00000772,TCONS_00000771,TCONS_00112666,TCONS_00000767,TCONS_00028389,TCONS_00028388,TCONS_00227688,TCONS_00172347,TCONS_00325477,TCONS_00365514,TCONS_00365512,TCONS_00163245,TCONS_00234642,TCONS_00093995,TCONS_00172881,TCONS_00005964,TCONS_00135181,TCONS_00056396,TCONS_000…
ENSSSCG00000017758	SPAG5	TCONS_00298149,TCONS_00170642,TCONS_00358487,TCONS_00006581,TCONS_00197570,TCONS_00342048,TCONS_00253677,TCONS_00000772,TCONS_00000771,TCONS_00112666,TCONS_00000767,TCONS_00028389,TCONS_00028388,TCONS_00227688,TCONS_00172347,TCONS_00325477,TCONS_00365514,TCONS_00365512,TCONS_00163245,TCONS_00234642,TCONS_00093995,TCONS_00172881,TCONS_00005964,TCONS_00135181,TCONS_00056396,TCONS_00005905,TCONS_000…
ENSSSCG00000035222	CHST8	TCONS_00028388,TCONS_00325477,TCONS_00005964,TCONS_00026519,TCONS_00319173,TCONS_00151718,TCONS_00233371
ENSSSCG00000012480	TNMD	TCONS_00281810,TCONS_00332497
ENSSSCG00000008392	BCL11A	TCONS_00298149,TCONS_00000772,TCONS_00028388,TCONS_00325477,TCONS_00097121,TCONS_00005964,TCONS_00005905,TCONS_00026519,TCONS_00071101,TCONS_00319173,TCONS_00338335,TCONS_00151718,TCONS_00233371
ENSSSCG00000016107	--	TCONS_00005710,TCONS_00329293,TCONS_00269738
ENSSSCG00000040651	--	TCONS_00298149,TCONS_00170642,TCONS_00358487,TCONS_00006581,TCONS_00091900,TCONS_00197570,TCONS_00342048,TCONS_00253677,TCONS_00000772,TCONS_00000771,TCONS_00112666,TCONS_00000767,TCONS_00028389,TCONS_00028388,TCONS_00227688,TCONS_00172347,TCONS_00325477,TCONS_00365514,TCONS_00365512,TCONS_00163245,TCONS_00234642,TCONS_00093995,TCONS_00172881,TCONS_00005964,TCONS_00135181,TCONS_00056396,TCONS_000…
ENSSSCG00000006653	ENSA	TCONS_00347239
ENSSSCG00000024911	--	TCONS_00141572
ENSSSCG00000036724	CRYAB	TCONS_00284802,TCONS_00062515,TCONS_00072104,TCONS_00016282,TCONS_00072095,TCONS_00062213,TCONS_00157830,TCONS_00216489
ENSSSCG00000037595	--	TCONS_00325477,TCONS_00097121,TCONS_00338335,TCONS_00151718
ENSSSCG00000014987	MMP12	TCONS_00298149,TCONS_00170642,TCONS_00358487,TCONS_00006581,TCONS_00091900,TCONS_00197570,TCONS_00342048,TCONS_00253677,TCONS_00000772,TCONS_00000771,TCONS_00112666,TCONS_00000767,TCONS_00028389,TCONS_00028388,TCONS_00227688,TCONS_00172347,TCONS_00325477,TCONS_00365514,TCONS_00163245,TCONS_00234642,TCONS_00093995,TCONS_00172881,TCONS_00005964,TCONS_00135181,TCONS_00056396,TCONS_00005905,TCONS_000…
ENSSSCG00000007240	HCK	TCONS_00298149,TCONS_00170642,TCONS_00358487,TCONS_00006581,TCONS_00091900,TCONS_00197570,TCONS_00342048,TCONS_00253677,TCONS_00000772,TCONS_00000771,TCONS_00112666,TCONS_00000767,TCONS_00028389,TCONS_00028388,TCONS_00227688,TCONS_00172347,TCONS_00325477,TCONS_00365514,TCONS_00163245,TCONS_00234642,TCONS_00093995,TCONS_00172881,TCONS_00005964,TCONS_00135181,TCONS_00056396,TCONS_00005905,TCONS_000…
ENSSSCG00000033787	--	TCONS_00028388,TCONS_00325477,TCONS_00097121,TCONS_00005964,TCONS_00135181,TCONS_00005905,TCONS_00026519,TCONS_00071101,TCONS_00319173,TCONS_00338335,TCONS_00151718,TCONS_00233371
ENSSSCG00000002041	SLC7A7	TCONS_00298149,TCONS_00170642,TCONS_00358487,TCONS_00006581,TCONS_00091900,TCONS_00197570,TCONS_00342048,TCONS_00253677,TCONS_00000772,TCONS_00000771,TCONS_00112666,TCONS_00000767,TCONS_00028389,TCONS_00028388,TCONS_00227688,TCONS_00172347,TCONS_00325477,TCONS_00097121,TCONS_00365514,TCONS_00365512,TCONS_00163245,TCONS_00234642,TCONS_00093995,TCONS_00172881,TCONS_00005964,TCONS_00135181,TCONS_000…
ENSSSCG00000005257	TRPM3	TCONS_00008408
ENSSSCG00000012793	HCFC1	TCONS_00200789
ENSSSCG00000002648	CBFA2T3	TCONS_00200789
ENSSSCG00000015153	OR6T1	TCONS_00358487,TCONS_00197570,TCONS_00253289,TCONS_00253677,TCONS_00000772,TCONS_00112666,TCONS_00005710,TCONS_00000767,TCONS_00028389,TCONS_00227688,TCONS_00172347,TCONS_00329293,TCONS_00269738,TCONS_00234642,TCONS_00172881,TCONS_00005964,TCONS_00005905,TCONS_00104599,TCONS_00000773,TCONS_00071101,TCONS_00268990,TCONS_00233373
ENSSSCG00000003110	--	TCONS_00003354,TCONS_00239230
ENSSSCG00000028101	SLC9B2	TCONS_00298149,TCONS_00170642,TCONS_00358487,TCONS_00006581,TCONS_00091900,TCONS_00197570,TCONS_00342048,TCONS_00253677,TCONS_00000772,TCONS_00000771,TCONS_00112666,TCONS_00000767,TCONS_00028389,TCONS_00028388,TCONS_00227688,TCONS_00172347,TCONS_00325477,TCONS_00365514,TCONS_00365512,TCONS_00163245,TCONS_00234642,TCONS_00093995,TCONS_00172881,TCONS_00005964,TCONS_00135181,TCONS_00056396,TCONS_000…
ENSSSCG00000035051	ADORA2B	TCONS_00298149,TCONS_00170642,TCONS_00358487,TCONS_00006581,TCONS_00091900,TCONS_00197570,TCONS_00342048,TCONS_00253289,TCONS_00253677,TCONS_00000772,TCONS_00000771,TCONS_00112666,TCONS_00000767,TCONS_00028389,TCONS_00028388,TCONS_00227688,TCONS_00172347,TCONS_00325477,TCONS_00097121,TCONS_00365514,TCONS_00163245,TCONS_00234642,TCONS_00093995,TCONS_00172881,TCONS_00005964,TCONS_00135181,TCONS_000…
ENSSSCG00000030305	SLC15A2	TCONS_00298149,TCONS_00170642,TCONS_00358487,TCONS_00006581,TCONS_00091900,TCONS_00197570,TCONS_00342048,TCONS_00253677,TCONS_00000772,TCONS_00000771,TCONS_00112666,TCONS_00000767,TCONS_00028389,TCONS_00028388,TCONS_00227688,TCONS_00172347,TCONS_00325477,TCONS_00141572,TCONS_00365514,TCONS_00365512,TCONS_00163245,TCONS_00234642,TCONS_00093995,TCONS_00172881,TCONS_00005964,TCONS_00135181,TCONS_000…
ENSSSCG00000022107	CHTOP	TCONS_00305731
ENSSSCG00000039849	--	TCONS_00284802,TCONS_00062515,TCONS_00072104,TCONS_00016282,TCONS_00072095,TCONS_00157830,TCONS_00216489
ENSSSCG00000002135	PNP	TCONS_00000767,TCONS_00268990
ENSSSCG00000009223	NUDT9	TCONS_00298149,TCONS_00170642,TCONS_00006581,TCONS_00197570,TCONS_00342048,TCONS_00253677,TCONS_00000772,TCONS_00000771,TCONS_00112666,TCONS_00000767,TCONS_00028389,TCONS_00028388,TCONS_00227688,TCONS_00172347,TCONS_00325477,TCONS_00365514,TCONS_00163245,TCONS_00234642,TCONS_00093995,TCONS_00172881,TCONS_00005964,TCONS_00135181,TCONS_00056396,TCONS_00005905,TCONS_00026519,TCONS_00000452,TCONS_001…
ENSSSCG00000029449	--	TCONS_00358487,TCONS_00000771,TCONS_00298905,TCONS_00000767,TCONS_00135181,TCONS_00071101,TCONS_00268990
ENSSSCG00000012118	TLR8	TCONS_00298149,TCONS_00170642,TCONS_00358487,TCONS_00006581,TCONS_00197570,TCONS_00342048,TCONS_00253677,TCONS_00000772,TCONS_00000771,TCONS_00112666,TCONS_00000767,TCONS_00028389,TCONS_00028388,TCONS_00227688,TCONS_00172347,TCONS_00325477,TCONS_00365514,TCONS_00365512,TCONS_00163245,TCONS_00234642,TCONS_00093995,TCONS_00172881,TCONS_00005964,TCONS_00135181,TCONS_00056396,TCONS_00005905,TCONS_000…
XLOC_208510	XLOC_208510	TCONS_00264876,TCONS_00216433,TCONS_00068211,TCONS_00233881,TCONS_00115954,TCONS_00340426,TCONS_00270892,TCONS_00130709,TCONS_00121752,TCONS_00313089,TCONS_00016278,TCONS_00326112,TCONS_00258249
ENSSSCG00000002526	RCOR1	TCONS_00325477,TCONS_00097121,TCONS_00026519,TCONS_00338335,TCONS_00233371
ENSSSCG00000017544	ATP5MC1	TCONS_00072112
ENSSSCG00000024249	GABRR2	TCONS_00264876,TCONS_00233881,TCONS_00115954,TCONS_00340426,TCONS_00313089,TCONS_00016278,TCONS_00326112,TCONS_00258249
ENSSSCG00000007432	ZNF335	TCONS_00200789
ENSSSCG00000036326	LATS2	TCONS_00244588
ENSSSCG00000028461	--	TCONS_00000772,TCONS_00028388,TCONS_00325477,TCONS_00097121,TCONS_00005964,TCONS_00135181,TCONS_00005905,TCONS_00026519,TCONS_00071101,TCONS_00319173,TCONS_00338335,TCONS_00151718,TCONS_00233371
ENSSSCG00000007944	--	TCONS_00026519,TCONS_00338335,TCONS_00233371
ENSSSCG00000025588	FJX1	TCONS_00298149,TCONS_00170642,TCONS_00358487,TCONS_00006581,TCONS_00197570,TCONS_00342048,TCONS_00253677,TCONS_00000772,TCONS_00000771,TCONS_00112666,TCONS_00000767,TCONS_00028389,TCONS_00028388,TCONS_00227688,TCONS_00172347,TCONS_00325477,TCONS_00365514,TCONS_00163245,TCONS_00234642,TCONS_00093995,TCONS_00172881,TCONS_00005964,TCONS_00135181,TCONS_00056396,TCONS_00005905,TCONS_00026519,TCONS_000…
ENSSSCG00000020984	LXN	TCONS_00253677
ENSSSCG00000006243	PENK	TCONS_00264780,TCONS_00149869
ENSSSCG00000030269	--	TCONS_00269425,TCONS_00347239
ENSSSCG00000040509	LIMD2	TCONS_00026519,TCONS_00338335
ENSSSCG00000015001	SLC35F2	TCONS_00298905
ENSSSCG00000035908	--	TCONS_00062264
ENSSSCG00000029070	PAFAH1B3	TCONS_00298149,TCONS_00170642,TCONS_00006581,TCONS_00197570,TCONS_00342048,TCONS_00253677,TCONS_00000772,TCONS_00000771,TCONS_00112666,TCONS_00000767,TCONS_00028389,TCONS_00028388,TCONS_00227688,TCONS_00172347,TCONS_00325477,TCONS_00141572,TCONS_00365514,TCONS_00163245,TCONS_00234642,TCONS_00093995,TCONS_00172881,TCONS_00005964,TCONS_00135181,TCONS_00056396,TCONS_00005905,TCONS_00000452,TCONS_001…
ENSSSCG00000014182	SLCO4C1	TCONS_00197570,TCONS_00112666,TCONS_00028389,TCONS_00227688,TCONS_00172347
ENSSSCG00000017421	ACLY	TCONS_00003354
ENSSSCG00000029808	EIF2B3	TCONS_00239230,TCONS_00072107,TCONS_00072109,TCONS_00072112
ENSSSCG00000036926	MVB12B	TCONS_00306624,TCONS_00315972
ENSSSCG00000005609	GARNL3	TCONS_00349390
ENSSSCG00000016093	--	TCONS_00208370,TCONS_00108906
ENSSSCG00000032067	--	TCONS_00331856,TCONS_00305728
ENSSSCG00000029119	PRPF6	TCONS_00232759
ENSSSCG00000020716	UNC119B	TCONS_00141570
ENSSSCG00000040648	CCL11	TCONS_00298149,TCONS_00170642,TCONS_00358487,TCONS_00006581,TCONS_00197570,TCONS_00342048,TCONS_00253677,TCONS_00000772,TCONS_00000771,TCONS_00112666,TCONS_00000767,TCONS_00028389,TCONS_00028388,TCONS_00227688,TCONS_00172347,TCONS_00325477,TCONS_00141572,TCONS_00365514,TCONS_00365512,TCONS_00163245,TCONS_00234642,TCONS_00093995,TCONS_00172881,TCONS_00005964,TCONS_00135181,TCONS_00056396,TCONS_000…
ENSSSCG00000013344	ANO5	TCONS_00369161
ENSSSCG00000035682	ANKRD63	TCONS_00347239
ENSSSCG00000012006	--	TCONS_00298149,TCONS_00170642,TCONS_00006581,TCONS_00091900,TCONS_00197570,TCONS_00342048,TCONS_00253677,TCONS_00000772,TCONS_00000771,TCONS_00112666,TCONS_00000767,TCONS_00028389,TCONS_00028388,TCONS_00227688,TCONS_00172347,TCONS_00325477,TCONS_00097121,TCONS_00365514,TCONS_00365512,TCONS_00163245,TCONS_00234642,TCONS_00093995,TCONS_00172881,TCONS_00005964,TCONS_00135181,TCONS_00056396,TCONS_000…
ENSSSCG00000037425	NFAM1	TCONS_00298149,TCONS_00170642,TCONS_00358487,TCONS_00006581,TCONS_00091900,TCONS_00197570,TCONS_00342048,TCONS_00253677,TCONS_00000772,TCONS_00000771,TCONS_00112666,TCONS_00000767,TCONS_00028389,TCONS_00028388,TCONS_00227688,TCONS_00172347,TCONS_00325477,TCONS_00097121,TCONS_00365514,TCONS_00365512,TCONS_00163245,TCONS_00234642,TCONS_00093995,TCONS_00172881,TCONS_00005964,TCONS_00135181,TCONS_000…
ENSSSCG00000027085	--	TCONS_00003354,TCONS_00239230,TCONS_00072109
ENSSSCG00000035139	--	TCONS_00301613
ENSSSCG00000003861	ORC1	TCONS_00298149,TCONS_00170642,TCONS_00358487,TCONS_00006581,TCONS_00197570,TCONS_00342048,TCONS_00253677,TCONS_00000772,TCONS_00000771,TCONS_00112666,TCONS_00000767,TCONS_00028389,TCONS_00028388,TCONS_00227688,TCONS_00172347,TCONS_00325477,TCONS_00365514,TCONS_00163245,TCONS_00234642,TCONS_00093995,TCONS_00172881,TCONS_00005964,TCONS_00135181,TCONS_00056396,TCONS_00005905,TCONS_00026519,TCONS_000…
ENSSSCG00000022536	SLC37A2	TCONS_00298149,TCONS_00170642,TCONS_00358487,TCONS_00006581,TCONS_00091900,TCONS_00197570,TCONS_00342048,TCONS_00253677,TCONS_00000772,TCONS_00000771,TCONS_00112666,TCONS_00000767,TCONS_00028389,TCONS_00028388,TCONS_00227688,TCONS_00172347,TCONS_00325477,TCONS_00097121,TCONS_00365514,TCONS_00365512,TCONS_00163245,TCONS_00234642,TCONS_00093995,TCONS_00172881,TCONS_00005964,TCONS_00135181,TCONS_000…
ENSSSCG00000004454	ME1	TCONS_00003354,TCONS_00239230,TCONS_00014443
ENSSSCG00000004946	ZWILCH	TCONS_00325477,TCONS_00026519,TCONS_00338335,TCONS_00233371
ENSSSCG00000011358	TREX1	TCONS_00072104,TCONS_00072112
ENSSSCG00000000951	--	TCONS_00298149,TCONS_00170642,TCONS_00358487,TCONS_00006581,TCONS_00091900,TCONS_00197570,TCONS_00342048,TCONS_00253677,TCONS_00000772,TCONS_00000771,TCONS_00112666,TCONS_00000767,TCONS_00028389,TCONS_00028388,TCONS_00227688,TCONS_00172347,TCONS_00325477,TCONS_00365514,TCONS_00365512,TCONS_00163245,TCONS_00234642,TCONS_00093995,TCONS_00172881,TCONS_00005964,TCONS_00135181,TCONS_00056396,TCONS_000…
ENSSSCG00000015027	--	TCONS_00344959
ENSSSCG00000004238	HSF2	TCONS_00050025
ENSSSCG00000010908	PTPRC	TCONS_00298149,TCONS_00170642,TCONS_00358487,TCONS_00006581,TCONS_00197570,TCONS_00342048,TCONS_00253677,TCONS_00000772,TCONS_00000771,TCONS_00112666,TCONS_00000767,TCONS_00028389,TCONS_00028388,TCONS_00227688,TCONS_00172347,TCONS_00325477,TCONS_00365514,TCONS_00163245,TCONS_00234642,TCONS_00093995,TCONS_00172881,TCONS_00005964,TCONS_00135181,TCONS_00056396,TCONS_00005905,TCONS_00026519,TCONS_000…
ENSSSCG00000027514	ELP5	TCONS_00026519,TCONS_00338335,TCONS_00233371
ENSSSCG00000032909	CDCA8	TCONS_00298149,TCONS_00170642,TCONS_00358487,TCONS_00006581,TCONS_00197570,TCONS_00342048,TCONS_00253677,TCONS_00000772,TCONS_00000771,TCONS_00112666,TCONS_00000767,TCONS_00028389,TCONS_00028388,TCONS_00227688,TCONS_00172347,TCONS_00325477,TCONS_00365514,TCONS_00163245,TCONS_00234642,TCONS_00093995,TCONS_00172881,TCONS_00005964,TCONS_00135181,TCONS_00056396,TCONS_00005905,TCONS_00026519,TCONS_000…
ENSSSCG00000002329	MAP3K9	TCONS_00000771,TCONS_00028388,TCONS_00325477,TCONS_00097121,TCONS_00005964,TCONS_00135181,TCONS_00026519,TCONS_00071101,TCONS_00338335,TCONS_00151718,TCONS_00233371
ENSSSCG00000039770	SLC6A9	TCONS_00298149,TCONS_00170642,TCONS_00006581,TCONS_00197570,TCONS_00342048,TCONS_00253677,TCONS_00000772,TCONS_00000771,TCONS_00112666,TCONS_00000767,TCONS_00028389,TCONS_00028388,TCONS_00227688,TCONS_00172347,TCONS_00325477,TCONS_00097121,TCONS_00365514,TCONS_00163245,TCONS_00234642,TCONS_00093995,TCONS_00005964,TCONS_00135181,TCONS_00056396,TCONS_00005905,TCONS_00026519,TCONS_00000452,TCONS_001…
ENSSSCG00000039327	DAPP1	TCONS_00298149,TCONS_00170642,TCONS_00358487,TCONS_00006581,TCONS_00197570,TCONS_00342048,TCONS_00253677,TCONS_00000772,TCONS_00000771,TCONS_00112666,TCONS_00000767,TCONS_00028389,TCONS_00028388,TCONS_00227688,TCONS_00172347,TCONS_00325477,TCONS_00097121,TCONS_00365514,TCONS_00163245,TCONS_00234642,TCONS_00093995,TCONS_00005964,TCONS_00135181,TCONS_00056396,TCONS_00005905,TCONS_00026519,TCONS_000…
XLOC_232203	XLOC_232203	ENSSSCT00000065663,TCONS_00209262,TCONS_00346200,TCONS_00338334,TCONS_00321345,TCONS_00145504
ENSSSCG00000010798	GGA2	TCONS_00298149,TCONS_00170642,TCONS_00358487,TCONS_00006581,TCONS_00091900,TCONS_00197570,TCONS_00342048,TCONS_00253677,TCONS_00000772,TCONS_00000771,TCONS_00112666,TCONS_00000767,TCONS_00028389,TCONS_00028388,TCONS_00227688,TCONS_00172347,TCONS_00325477,TCONS_00365514,TCONS_00365512,TCONS_00163245,TCONS_00234642,TCONS_00093995,TCONS_00172881,TCONS_00005964,TCONS_00135181,TCONS_00056396,TCONS_000…
ENSSSCG00000007189	SDCBP2	TCONS_00306624
ENSSSCG00000008414	ERLEC1	TCONS_00072109,TCONS_00216489
ENSSSCG00000017539	HOXB6	TCONS_00264780,TCONS_00149869,TCONS_00227717,TCONS_00066718
ENSSSCG00000014051	TSPAN17	TCONS_00197570,TCONS_00253677,TCONS_00112666,TCONS_00028389,TCONS_00227688,TCONS_00172347,TCONS_00325477,TCONS_00005964,TCONS_00005905,TCONS_00233373
ENSSSCG00000031308	--	TCONS_00200789
ENSSSCG00000037929	HIST1H2BJ	TCONS_00298149,TCONS_00170642,TCONS_00006581,TCONS_00197570,TCONS_00342048,TCONS_00253677,TCONS_00000772,TCONS_00000771,TCONS_00112666,TCONS_00000767,TCONS_00028389,TCONS_00028388,TCONS_00227688,TCONS_00172347,TCONS_00325477,TCONS_00365514,TCONS_00163245,TCONS_00234642,TCONS_00093995,TCONS_00172881,TCONS_00005964,TCONS_00135181,TCONS_00056396,TCONS_00005905,TCONS_00000452,TCONS_00104599,TCONS_002…
ENSSSCG00000032612	MILR1	TCONS_00298149,TCONS_00170642,TCONS_00006581,TCONS_00197570,TCONS_00342048,TCONS_00253677,TCONS_00000772,TCONS_00112666,TCONS_00028389,TCONS_00028388,TCONS_00227688,TCONS_00172347,TCONS_00325477,TCONS_00365514,TCONS_00163245,TCONS_00234642,TCONS_00093995,TCONS_00172881,TCONS_00005964,TCONS_00056396,TCONS_00005905,TCONS_00026519,TCONS_00104599,TCONS_00234884,TCONS_00334980,TCONS_00000773,TCONS_000…
ENSSSCG00000010509	PIK3AP1	TCONS_00298149,TCONS_00170642,TCONS_00358487,TCONS_00006581,TCONS_00091900,TCONS_00197570,TCONS_00342048,TCONS_00253677,TCONS_00000772,TCONS_00000771,TCONS_00112666,TCONS_00000767,TCONS_00028389,TCONS_00028388,TCONS_00227688,TCONS_00172347,TCONS_00325477,TCONS_00097121,TCONS_00365514,TCONS_00163245,TCONS_00234642,TCONS_00093995,TCONS_00172881,TCONS_00005964,TCONS_00135181,TCONS_00056396,TCONS_000…
ENSSSCG00000007436	MMP9	TCONS_00298149,TCONS_00170642,TCONS_00358487,TCONS_00006581,TCONS_00091900,TCONS_00197570,TCONS_00342048,TCONS_00253677,TCONS_00000772,TCONS_00000771,TCONS_00112666,TCONS_00000767,TCONS_00028389,TCONS_00028388,TCONS_00227688,TCONS_00172347,TCONS_00325477,TCONS_00365514,TCONS_00365512,TCONS_00163245,TCONS_00234642,TCONS_00093995,TCONS_00172881,TCONS_00005964,TCONS_00135181,TCONS_00056396,TCONS_000…
ENSSSCG00000004518	--	TCONS_00028388,TCONS_00325477,TCONS_00005964,TCONS_00005905,TCONS_00026519,TCONS_00338335,TCONS_00151718,TCONS_00233371
ENSSSCG00000034522	TRIP13	TCONS_00200789
ENSSSCG00000004999	MIS18BP1	TCONS_00298149,TCONS_00170642,TCONS_00358487,TCONS_00006581,TCONS_00197570,TCONS_00342048,TCONS_00253289,TCONS_00253677,TCONS_00000772,TCONS_00000771,TCONS_00112666,TCONS_00000767,TCONS_00028389,TCONS_00028388,TCONS_00227688,TCONS_00172347,TCONS_00325477,TCONS_00365514,TCONS_00163245,TCONS_00269738,TCONS_00234642,TCONS_00093995,TCONS_00172881,TCONS_00005964,TCONS_00135181,TCONS_00056396,TCONS_000…
ENSSSCG00000003478	CROCC	TCONS_00193806
ENSSSCG00000007522	CTSZ	TCONS_00298149,TCONS_00170642,TCONS_00358487,TCONS_00006581,TCONS_00091900,TCONS_00197570,TCONS_00342048,TCONS_00253677,TCONS_00000772,TCONS_00000771,TCONS_00112666,TCONS_00000767,TCONS_00028389,TCONS_00028388,TCONS_00227688,TCONS_00172347,TCONS_00325477,TCONS_00365514,TCONS_00365512,TCONS_00163245,TCONS_00234642,TCONS_00093995,TCONS_00172881,TCONS_00005964,TCONS_00135181,TCONS_00056396,TCONS_000…
ENSSSCG00000033593	CIP2A	TCONS_00298149,TCONS_00170642,TCONS_00006581,TCONS_00197570,TCONS_00342048,TCONS_00253677,TCONS_00000772,TCONS_00000771,TCONS_00112666,TCONS_00000767,TCONS_00028389,TCONS_00028388,TCONS_00227688,TCONS_00172347,TCONS_00325477,TCONS_00365514,TCONS_00163245,TCONS_00234642,TCONS_00093995,TCONS_00005964,TCONS_00135181,TCONS_00056396,TCONS_00005905,TCONS_00000452,TCONS_00104599,TCONS_00234884,TCONS_003…
ENSSSCG00000031117	--	TCONS_00298149,TCONS_00170642,TCONS_00358487,TCONS_00006581,TCONS_00197570,TCONS_00342048,TCONS_00253677,TCONS_00000772,TCONS_00000771,TCONS_00112666,TCONS_00000767,TCONS_00028389,TCONS_00028388,TCONS_00227688,TCONS_00172347,TCONS_00325477,TCONS_00365514,TCONS_00163245,TCONS_00234642,TCONS_00093995,TCONS_00005964,TCONS_00135181,TCONS_00056396,TCONS_00005905,TCONS_00000452,TCONS_00104599,TCONS_002…
ENSSSCG00000021483	NPBWR1	TCONS_00298149,TCONS_00170642,TCONS_00358487,TCONS_00006581,TCONS_00091900,TCONS_00197570,TCONS_00342048,TCONS_00253289,TCONS_00253677,TCONS_00000772,TCONS_00000771,TCONS_00112666,TCONS_00000767,TCONS_00028389,TCONS_00028388,TCONS_00227688,TCONS_00172347,TCONS_00325477,TCONS_00365514,TCONS_00365512,TCONS_00163245,TCONS_00234642,TCONS_00093995,TCONS_00172881,TCONS_00005964,TCONS_00135181,TCONS_000…
ENSSSCG00000003903	--	TCONS_00239230
ENSSSCG00000033908	SMIM2	TCONS_00046302,TCONS_00067360,TCONS_00072112,TCONS_00213558,TCONS_00058763,TCONS_00338733,TCONS_00230708
ENSSSCG00000024344	CCR5	TCONS_00028388,TCONS_00325477,TCONS_00005964,TCONS_00005905,TCONS_00026519,TCONS_00151718,TCONS_00233371
ENSSSCG00000021569	MMP25	TCONS_00298149,TCONS_00170642,TCONS_00358487,TCONS_00006581,TCONS_00197570,TCONS_00342048,TCONS_00253289,TCONS_00253677,TCONS_00000772,TCONS_00000771,TCONS_00112666,TCONS_00000767,TCONS_00028389,TCONS_00028388,TCONS_00227688,TCONS_00172347,TCONS_00325477,TCONS_00365514,TCONS_00163245,TCONS_00234642,TCONS_00093995,TCONS_00172881,TCONS_00005964,TCONS_00135181,TCONS_00056396,TCONS_00005905,TCONS_000…
ENSSSCG00000025271	--	TCONS_00298149,TCONS_00170642,TCONS_00006581,TCONS_00197570,TCONS_00342048,TCONS_00253677,TCONS_00000772,TCONS_00028388,TCONS_00227688,TCONS_00325477,TCONS_00365514,TCONS_00163245,TCONS_00234642,TCONS_00093995,TCONS_00005964,TCONS_00135181,TCONS_00056396,TCONS_00005905,TCONS_00000452,TCONS_00234884,TCONS_00334980,TCONS_00000773,TCONS_00319173,TCONS_00151718,TCONS_00233373
ENSSSCG00000040642	LASP1	TCONS_00097121,TCONS_00233371
ENSSSCG00000033778	OR10J5	TCONS_00298149,TCONS_00170642,TCONS_00358487,TCONS_00006581,TCONS_00091900,TCONS_00197570,TCONS_00342048,TCONS_00253677,TCONS_00000772,TCONS_00000771,TCONS_00112666,TCONS_00000767,TCONS_00028389,TCONS_00028388,TCONS_00227688,TCONS_00172347,TCONS_00325477,TCONS_00097121,TCONS_00365514,TCONS_00365512,TCONS_00163245,TCONS_00234642,TCONS_00093995,TCONS_00172881,TCONS_00005964,TCONS_00135181,TCONS_000…
ENSSSCG00000012744	CD99L2	TCONS_00332746
ENSSSCG00000032434	PLAUR	TCONS_00170642,TCONS_00006581,TCONS_00197570,TCONS_00342048,TCONS_00000772,TCONS_00000771,TCONS_00000767,TCONS_00028388,TCONS_00227688,TCONS_00325477,TCONS_00365514,TCONS_00163245,TCONS_00234642,TCONS_00093995,TCONS_00005964,TCONS_00135181,TCONS_00056396,TCONS_00005905,TCONS_00000452,TCONS_00104599,TCONS_00234884,TCONS_00334980,TCONS_00000773,TCONS_00071101,TCONS_00338335,TCONS_00151718,TCONS_002…
ENSSSCG00000040931	SLC17A9	TCONS_00298149,TCONS_00170642,TCONS_00358487,TCONS_00006581,TCONS_00091900,TCONS_00197570,TCONS_00342048,TCONS_00253677,TCONS_00000772,TCONS_00000771,TCONS_00112666,TCONS_00000767,TCONS_00028389,TCONS_00028388,TCONS_00227688,TCONS_00172347,TCONS_00325477,TCONS_00097121,TCONS_00365514,TCONS_00163245,TCONS_00234642,TCONS_00093995,TCONS_00172881,TCONS_00005964,TCONS_00135181,TCONS_00056396,TCONS_000…
ENSSSCG00000004113	STXBP5	TCONS_00338335
ENSSSCG00000039650	PCYT2	TCONS_00003354
ENSSSCG00000006634	TNFAIP8L2	TCONS_00298149,TCONS_00170642,TCONS_00358487,TCONS_00006581,TCONS_00197570,TCONS_00342048,TCONS_00253677,TCONS_00000772,TCONS_00000771,TCONS_00112666,TCONS_00000767,TCONS_00028389,TCONS_00028388,TCONS_00227688,TCONS_00172347,TCONS_00325477,TCONS_00097121,TCONS_00365514,TCONS_00163245,TCONS_00234642,TCONS_00093995,TCONS_00172881,TCONS_00005964,TCONS_00135181,TCONS_00056396,TCONS_00005905,TCONS_000…
ENSSSCG00000034668	--	TCONS_00070440
ENSSSCG00000009120	ZGRF1	TCONS_00298149,TCONS_00170642,TCONS_00358487,TCONS_00006581,TCONS_00197570,TCONS_00342048,TCONS_00253677,TCONS_00000772,TCONS_00000771,TCONS_00112666,TCONS_00000767,TCONS_00028389,TCONS_00028388,TCONS_00227688,TCONS_00172347,TCONS_00325477,TCONS_00365514,TCONS_00163245,TCONS_00234642,TCONS_00093995,TCONS_00172881,TCONS_00005964,TCONS_00135181,TCONS_00056396,TCONS_00005905,TCONS_00026519,TCONS_000…
ENSSSCG00000013604	MYO1F	TCONS_00298149,TCONS_00170642,TCONS_00358487,TCONS_00006581,TCONS_00197570,TCONS_00342048,TCONS_00253677,TCONS_00000772,TCONS_00000771,TCONS_00112666,TCONS_00000767,TCONS_00028389,TCONS_00028388,TCONS_00227688,TCONS_00172347,TCONS_00325477,TCONS_00097121,TCONS_00365514,TCONS_00163245,TCONS_00234642,TCONS_00093995,TCONS_00172881,TCONS_00005964,TCONS_00135181,TCONS_00056396,TCONS_00005905,TCONS_000…
ENSSSCG00000012174	APOO	TCONS_00096631,TCONS_00041920
ENSSSCG00000001867	PSTPIP1	TCONS_00298149,TCONS_00170642,TCONS_00358487,TCONS_00006581,TCONS_00197570,TCONS_00342048,TCONS_00253677,TCONS_00000772,TCONS_00000771,TCONS_00112666,TCONS_00000767,TCONS_00028389,TCONS_00028388,TCONS_00227688,TCONS_00172347,TCONS_00325477,TCONS_00365514,TCONS_00163245,TCONS_00234642,TCONS_00093995,TCONS_00172881,TCONS_00005964,TCONS_00135181,TCONS_00056396,TCONS_00005905,TCONS_00026519,TCONS_000…
ENSSSCG00000036570	CTXN3	TCONS_00264876,TCONS_00068211,TCONS_00233881,TCONS_00115954,TCONS_00270892,TCONS_00130709,TCONS_00313089,TCONS_00016278,TCONS_00326112,TCONS_00258249
ENSSSCG00000035835	--	TCONS_00037345,TCONS_00332212
ENSSSCG00000028561	CD28	TCONS_00298149,TCONS_00170642,TCONS_00358487,TCONS_00006581,TCONS_00197570,TCONS_00342048,TCONS_00253677,TCONS_00000772,TCONS_00000771,TCONS_00112666,TCONS_00000767,TCONS_00028389,TCONS_00028388,TCONS_00227688,TCONS_00172347,TCONS_00325477,TCONS_00365514,TCONS_00163245,TCONS_00234642,TCONS_00093995,TCONS_00172881,TCONS_00005964,TCONS_00135181,TCONS_00056396,TCONS_00005905,TCONS_00000452,TCONS_001…
ENSSSCG00000024145	PRR11	TCONS_00298149,TCONS_00170642,TCONS_00006581,TCONS_00197570,TCONS_00342048,TCONS_00253677,TCONS_00000772,TCONS_00000771,TCONS_00112666,TCONS_00000767,TCONS_00028389,TCONS_00028388,TCONS_00227688,TCONS_00172347,TCONS_00325477,TCONS_00365514,TCONS_00163245,TCONS_00234642,TCONS_00093995,TCONS_00172881,TCONS_00005964,TCONS_00135181,TCONS_00056396,TCONS_00005905,TCONS_00000452,TCONS_00104599,TCONS_002…
ENSSSCG00000015115	CBL	TCONS_00097121,TCONS_00026519,TCONS_00233371
ENSSSCG00000036445	--	TCONS_00129551
ENSSSCG00000034019	--	TCONS_00072104
ENSSSCG00000014899	PRCP	TCONS_00197570,TCONS_00253677,TCONS_00112666,TCONS_00028389,TCONS_00227688,TCONS_00172347,TCONS_00325477,TCONS_00005964,TCONS_00005905,TCONS_00071101,TCONS_00319173,TCONS_00151718,TCONS_00233373
ENSSSCG00000031248	--	TCONS_00298149,TCONS_00170642,TCONS_00358487,TCONS_00006581,TCONS_00091900,TCONS_00197570,TCONS_00342048,TCONS_00253677,TCONS_00000772,TCONS_00000771,TCONS_00112666,TCONS_00000767,TCONS_00028389,TCONS_00028388,TCONS_00227688,TCONS_00172347,TCONS_00325477,TCONS_00365514,TCONS_00365512,TCONS_00163245,TCONS_00234642,TCONS_00093995,TCONS_00172881,TCONS_00005964,TCONS_00135181,TCONS_00056396,TCONS_000…
ENSSSCG00000005965	MYC	TCONS_00026174
ENSSSCG00000015677	LYPD6B	TCONS_00119031
ENSSSCG00000006250	LYN	TCONS_00358487,TCONS_00197570,TCONS_00000772,TCONS_00000771,TCONS_00112666,TCONS_00000767,TCONS_00028389,TCONS_00028388,TCONS_00227688,TCONS_00172347,TCONS_00325477,TCONS_00234642,TCONS_00005964,TCONS_00135181,TCONS_00005905,TCONS_00026519,TCONS_00104599,TCONS_00000773,TCONS_00071101,TCONS_00338335,TCONS_00268990,TCONS_00151718,TCONS_00233373,TCONS_00233371
ENSSSCG00000008957	AMCF-II	TCONS_00298149,TCONS_00170642,TCONS_00358487,TCONS_00006581,TCONS_00091900,TCONS_00197570,TCONS_00342048,TCONS_00253677,TCONS_00000772,TCONS_00000771,TCONS_00112666,TCONS_00000767,TCONS_00028389,TCONS_00028388,TCONS_00227688,TCONS_00172347,TCONS_00325477,TCONS_00365514,TCONS_00365512,TCONS_00163245,TCONS_00234642,TCONS_00093995,TCONS_00172881,TCONS_00005964,TCONS_00135181,TCONS_00056396,TCONS_000…
ENSSSCG00000015246	ST14	TCONS_00298149,TCONS_00170642,TCONS_00006581,TCONS_00197570,TCONS_00342048,TCONS_00253677,TCONS_00000772,TCONS_00000771,TCONS_00112666,TCONS_00000767,TCONS_00028389,TCONS_00028388,TCONS_00227688,TCONS_00172347,TCONS_00325477,TCONS_00365514,TCONS_00163245,TCONS_00234642,TCONS_00093995,TCONS_00005964,TCONS_00135181,TCONS_00056396,TCONS_00005905,TCONS_00026519,TCONS_00000452,TCONS_00104599,TCONS_002…
ENSSSCG00000000653	CD69	TCONS_00298149,TCONS_00170642,TCONS_00358487,TCONS_00006581,TCONS_00091900,TCONS_00197570,TCONS_00342048,TCONS_00253677,TCONS_00000772,TCONS_00000771,TCONS_00112666,TCONS_00000767,TCONS_00028389,TCONS_00028388,TCONS_00227688,TCONS_00172347,TCONS_00325477,TCONS_00365514,TCONS_00365512,TCONS_00163245,TCONS_00234642,TCONS_00093995,TCONS_00172881,TCONS_00005964,TCONS_00135181,TCONS_00056396,TCONS_000…
ENSSSCG00000004134	PEX3	TCONS_00026174
ENSSSCG00000001770	CTSH	TCONS_00298149,TCONS_00170642,TCONS_00358487,TCONS_00006581,TCONS_00197570,TCONS_00342048,TCONS_00253677,TCONS_00000772,TCONS_00000771,TCONS_00112666,TCONS_00000767,TCONS_00028389,TCONS_00028388,TCONS_00227688,TCONS_00172347,TCONS_00325477,TCONS_00365514,TCONS_00163245,TCONS_00234642,TCONS_00093995,TCONS_00172881,TCONS_00005964,TCONS_00135181,TCONS_00056396,TCONS_00005905,TCONS_00000452,TCONS_001…
ENSSSCG00000011880	EAF2	TCONS_00170642,TCONS_00006581,TCONS_00197570,TCONS_00342048,TCONS_00253677,TCONS_00000772,TCONS_00000771,TCONS_00000767,TCONS_00227688,TCONS_00365514,TCONS_00163245,TCONS_00234642,TCONS_00093995,TCONS_00135181,TCONS_00056396,TCONS_00000452,TCONS_00104599,TCONS_00234884,TCONS_00334980,TCONS_00000773,TCONS_00233373
ENSSSCG00000033819	--	TCONS_00298149,TCONS_00170642,TCONS_00006581,TCONS_00197570,TCONS_00342048,TCONS_00253677,TCONS_00000772,TCONS_00000771,TCONS_00112666,TCONS_00028389,TCONS_00028388,TCONS_00227688,TCONS_00172347,TCONS_00325477,TCONS_00365514,TCONS_00163245,TCONS_00234642,TCONS_00093995,TCONS_00005964,TCONS_00056396,TCONS_00005905,TCONS_00000452,TCONS_00104599,TCONS_00234884,TCONS_00334980,TCONS_00000773,TCONS_003…
ENSSSCG00000010337	MAT1A	TCONS_00298149,TCONS_00170642,TCONS_00006581,TCONS_00091900,TCONS_00197570,TCONS_00342048,TCONS_00253677,TCONS_00000772,TCONS_00000771,TCONS_00112666,TCONS_00000767,TCONS_00028389,TCONS_00028388,TCONS_00227688,TCONS_00172347,TCONS_00325477,TCONS_00365514,TCONS_00365512,TCONS_00163245,TCONS_00234642,TCONS_00093995,TCONS_00172881,TCONS_00005964,TCONS_00135181,TCONS_00056396,TCONS_00005905,TCONS_000…
ENSSSCG00000013369	--	TCONS_00298149,TCONS_00170642,TCONS_00358487,TCONS_00006581,TCONS_00197570,TCONS_00342048,TCONS_00253289,TCONS_00253677,TCONS_00000772,TCONS_00000771,TCONS_00112666,TCONS_00005710,TCONS_00000767,TCONS_00028389,TCONS_00028388,TCONS_00227688,TCONS_00172347,TCONS_00325477,TCONS_00365514,TCONS_00163245,TCONS_00269738,TCONS_00234642,TCONS_00093995,TCONS_00172881,TCONS_00005964,TCONS_00135181,TCONS_000…
ENSSSCG00000012790	ARHGAP4	TCONS_00026519,TCONS_00233371
ENSSSCG00000038345	IKZF1	TCONS_00298149,TCONS_00170642,TCONS_00358487,TCONS_00006581,TCONS_00197570,TCONS_00342048,TCONS_00253677,TCONS_00000772,TCONS_00000771,TCONS_00112666,TCONS_00000767,TCONS_00028389,TCONS_00028388,TCONS_00227688,TCONS_00172347,TCONS_00325477,TCONS_00365514,TCONS_00163245,TCONS_00234642,TCONS_00093995,TCONS_00172881,TCONS_00005964,TCONS_00135181,TCONS_00056396,TCONS_00005905,TCONS_00026519,TCONS_000…
ENSSSCG00000013068	SCGB1D1	TCONS_00264876,TCONS_00216433,TCONS_00068211,TCONS_00233881,TCONS_00115954,TCONS_00340426,TCONS_00270892,TCONS_00130709,TCONS_00121752,TCONS_00313089,TCONS_00016278,TCONS_00326112,TCONS_00258249
ENSSSCG00000014048	HK3	TCONS_00298149,TCONS_00170642,TCONS_00358487,TCONS_00006581,TCONS_00197570,TCONS_00342048,TCONS_00253677,TCONS_00000772,TCONS_00000771,TCONS_00112666,TCONS_00000767,TCONS_00028389,TCONS_00028388,TCONS_00227688,TCONS_00172347,TCONS_00325477,TCONS_00097121,TCONS_00365514,TCONS_00163245,TCONS_00234642,TCONS_00093995,TCONS_00005964,TCONS_00135181,TCONS_00056396,TCONS_00005905,TCONS_00026519,TCONS_000…
ENSSSCG00000000874	GAS2L3	TCONS_00298149,TCONS_00170642,TCONS_00358487,TCONS_00006581,TCONS_00197570,TCONS_00342048,TCONS_00253289,TCONS_00253677,TCONS_00000772,TCONS_00000771,TCONS_00112666,TCONS_00000767,TCONS_00028389,TCONS_00028388,TCONS_00227688,TCONS_00172347,TCONS_00325477,TCONS_00365514,TCONS_00163245,TCONS_00234642,TCONS_00093995,TCONS_00172881,TCONS_00005964,TCONS_00056396,TCONS_00005905,TCONS_00104599,TCONS_002…
ENSSSCG00000020926	SDHB	TCONS_00003354,TCONS_00239230
ENSSSCG00000032024	URB1	TCONS_00232759
ENSSSCG00000013901	IFI30	TCONS_00298149,TCONS_00170642,TCONS_00358487,TCONS_00006581,TCONS_00197570,TCONS_00342048,TCONS_00253677,TCONS_00000772,TCONS_00000771,TCONS_00112666,TCONS_00000767,TCONS_00028389,TCONS_00028388,TCONS_00227688,TCONS_00172347,TCONS_00325477,TCONS_00365514,TCONS_00163245,TCONS_00234642,TCONS_00093995,TCONS_00172881,TCONS_00005964,TCONS_00135181,TCONS_00056396,TCONS_00005905,TCONS_00026519,TCONS_000…
ENSSSCG00000003888	STIL	TCONS_00358487,TCONS_00253289,TCONS_00005710,TCONS_00269738,TCONS_00338335,TCONS_00268990
ENSSSCG00000010376	GDF10	TCONS_00284802,TCONS_00062515,TCONS_00072104,TCONS_00016282,TCONS_00072095,TCONS_00157830,TCONS_00216489
ENSSSCG00000027875	CA14	TCONS_00298905
ENSSSCG00000031897	--	TCONS_00298149,TCONS_00170642,TCONS_00358487,TCONS_00006581,TCONS_00091900,TCONS_00197570,TCONS_00342048,TCONS_00253677,TCONS_00000772,TCONS_00000771,TCONS_00112666,TCONS_00000767,TCONS_00028389,TCONS_00028388,TCONS_00227688,TCONS_00172347,TCONS_00325477,TCONS_00365514,TCONS_00163245,TCONS_00234642,TCONS_00093995,TCONS_00172881,TCONS_00005964,TCONS_00135181,TCONS_00056396,TCONS_00005905,TCONS_000…
ENSSSCG00000005376	TBC1D2	TCONS_00298149,TCONS_00170642,TCONS_00358487,TCONS_00006581,TCONS_00091900,TCONS_00197570,TCONS_00342048,TCONS_00253677,TCONS_00000772,TCONS_00000771,TCONS_00112666,TCONS_00000767,TCONS_00028389,TCONS_00028388,TCONS_00227688,TCONS_00172347,TCONS_00325477,TCONS_00097121,TCONS_00365514,TCONS_00365512,TCONS_00163245,TCONS_00234642,TCONS_00093995,TCONS_00172881,TCONS_00005964,TCONS_00135181,TCONS_000…
ENSSSCG00000038973	PPP1R12A	TCONS_00097121,TCONS_00338335,TCONS_00268990
ENSSSCG00000026842	CDH18	TCONS_00264876,TCONS_00068211,TCONS_00199154,TCONS_00233881,TCONS_00115954,TCONS_00270892,TCONS_00130709,TCONS_00313089,TCONS_00016278,TCONS_00326112,TCONS_00258249
ENSSSCG00000012130	FANCB	TCONS_00325477,TCONS_00097121,TCONS_00026519,TCONS_00071101,TCONS_00338335,TCONS_00268990,TCONS_00151718,TCONS_00233371
ENSSSCG00000004921	ATP8B1	TCONS_00344988
ENSSSCG00000032366	MOB3A	TCONS_00097121
XLOC_091044	XLOC_091044	TCONS_00298149,TCONS_00170642,TCONS_00006581,TCONS_00197570,TCONS_00342048,TCONS_00253677,TCONS_00000772,TCONS_00000771,TCONS_00112666,TCONS_00000767,TCONS_00028389,TCONS_00028388,TCONS_00227688,TCONS_00172347,TCONS_00325477,TCONS_00097121,TCONS_00365514,TCONS_00163245,TCONS_00234642,TCONS_00093995,TCONS_00172881,TCONS_00005964,TCONS_00135181,TCONS_00056396,TCONS_00005905,TCONS_00026519,TCONS_000…
ENSSSCG00000035204	--	TCONS_00151718
ENSSSCG00000031175	FNIP2	TCONS_00097121
ENSSSCG00000039270	TREM2	TCONS_00298149,TCONS_00170642,TCONS_00006581,TCONS_00197570,TCONS_00342048,TCONS_00253677,TCONS_00000772,TCONS_00000771,TCONS_00112666,TCONS_00028389,TCONS_00028388,TCONS_00227688,TCONS_00172347,TCONS_00325477,TCONS_00365514,TCONS_00163245,TCONS_00234642,TCONS_00093995,TCONS_00005964,TCONS_00135181,TCONS_00056396,TCONS_00005905,TCONS_00000452,TCONS_00104599,TCONS_00234884,TCONS_00334980,TCONS_000…
ENSSSCG00000039216	CENPN	TCONS_00005905
ENSSSCG00000016122	CTLA4	TCONS_00298149,TCONS_00170642,TCONS_00358487,TCONS_00006581,TCONS_00091900,TCONS_00197570,TCONS_00342048,TCONS_00253289,TCONS_00253677,TCONS_00000772,TCONS_00000771,TCONS_00112666,TCONS_00000767,TCONS_00028389,TCONS_00028388,TCONS_00227688,TCONS_00172347,TCONS_00325477,TCONS_00365514,TCONS_00365512,TCONS_00163245,TCONS_00234642,TCONS_00093995,TCONS_00172881,TCONS_00005964,TCONS_00135181,TCONS_000…
ENSSSCG00000005494	TNC	TCONS_00298149,TCONS_00170642,TCONS_00358487,TCONS_00006581,TCONS_00197570,TCONS_00342048,TCONS_00253289,TCONS_00253677,TCONS_00000772,TCONS_00000771,TCONS_00112666,TCONS_00000767,TCONS_00028389,TCONS_00028388,TCONS_00227688,TCONS_00172347,TCONS_00325477,TCONS_00097121,TCONS_00365514,TCONS_00163245,TCONS_00234642,TCONS_00093995,TCONS_00172881,TCONS_00005964,TCONS_00135181,TCONS_00056396,TCONS_000…
ENSSSCG00000026547	SLC45A3	TCONS_00026519,TCONS_00338335,TCONS_00233371
ENSSSCG00000034659	--	TCONS_00298149,TCONS_00170642,TCONS_00358487,TCONS_00006581,TCONS_00091900,TCONS_00197570,TCONS_00342048,TCONS_00253677,TCONS_00000772,TCONS_00000771,TCONS_00112666,TCONS_00000767,TCONS_00028389,TCONS_00028388,TCONS_00227688,TCONS_00172347,TCONS_00365514,TCONS_00163245,TCONS_00234642,TCONS_00093995,TCONS_00172881,TCONS_00005964,TCONS_00135181,TCONS_00056396,TCONS_00005905,TCONS_00000452,TCONS_001…
ENSSSCG00000029458	SLC16A2	TCONS_00305731
ENSSSCG00000006235	TOX	TCONS_00298149,TCONS_00253677,TCONS_00172347,TCONS_00151078,TCONS_00365512,TCONS_00234642,TCONS_00172881,TCONS_00000773
ENSSSCG00000006187	MSC	TCONS_00325477,TCONS_00097121,TCONS_00026519,TCONS_00338335
ENSSSCG00000011260	SCN10A	TCONS_00264905
ENSSSCG00000031348	--	TCONS_00298149,TCONS_00170642,TCONS_00006581,TCONS_00091900,TCONS_00342048,TCONS_00253677,TCONS_00000772,TCONS_00000771,TCONS_00000767,TCONS_00028388,TCONS_00365514,TCONS_00163245,TCONS_00093995,TCONS_00005964,TCONS_00135181,TCONS_00056396,TCONS_00005905,TCONS_00000452,TCONS_00234884,TCONS_00334980,TCONS_00000773,TCONS_00071101,TCONS_00319173,TCONS_00151718,TCONS_00233373
ENSSSCG00000024347	CRISP3	TCONS_00264876,TCONS_00216433,TCONS_00068211,TCONS_00233881,TCONS_00115954,TCONS_00340426,TCONS_00270892,TCONS_00130709,TCONS_00121752,TCONS_00313089,TCONS_00016278,TCONS_00326112,TCONS_00258249
ENSSSCG00000033123	TMEM97	TCONS_00003354,TCONS_00239230
ENSSSCG00000013576	STXBP2	TCONS_00298149,TCONS_00028388,TCONS_00325477,TCONS_00005964,TCONS_00005905,TCONS_00026519,TCONS_00071101,TCONS_00319173,TCONS_00338335,TCONS_00151718,TCONS_00233373,TCONS_00233371
ENSSSCG00000038055	CORO1A	TCONS_00298149,TCONS_00170642,TCONS_00358487,TCONS_00006581,TCONS_00197570,TCONS_00342048,TCONS_00253677,TCONS_00000772,TCONS_00000771,TCONS_00112666,TCONS_00000767,TCONS_00028389,TCONS_00028388,TCONS_00227688,TCONS_00172347,TCONS_00325477,TCONS_00097121,TCONS_00365514,TCONS_00163245,TCONS_00234642,TCONS_00093995,TCONS_00172881,TCONS_00005964,TCONS_00135181,TCONS_00056396,TCONS_00005905,TCONS_000…
ENSSSCG00000033104	--	TCONS_00298905
ENSSSCG00000013919	--	TCONS_00197570,TCONS_00253677,TCONS_00000772,TCONS_00000767,TCONS_00028389,TCONS_00028388,TCONS_00227688,TCONS_00005964,TCONS_00135181,TCONS_00005905,TCONS_00071101,TCONS_00233373
ENSSSCG00000015907	GALNT3	TCONS_00298149,TCONS_00170642,TCONS_00006581,TCONS_00197570,TCONS_00342048,TCONS_00253677,TCONS_00000772,TCONS_00000771,TCONS_00112666,TCONS_00000767,TCONS_00028389,TCONS_00028388,TCONS_00227688,TCONS_00172347,TCONS_00325477,TCONS_00097121,TCONS_00365514,TCONS_00163245,TCONS_00234642,TCONS_00093995,TCONS_00005964,TCONS_00135181,TCONS_00056396,TCONS_00005905,TCONS_00026519,TCONS_00000452,TCONS_001…
ENSSSCG00000032211	--	TCONS_00054850,TCONS_00212231,TCONS_00302938,TCONS_00254291,TCONS_00339334,TCONS_00331793,TCONS_00271045,TCONS_00192874,TCONS_00111369,TCONS_00045339,TCONS_00104232,TCONS_00062265,TCONS_00341690,TCONS_00359914,TCONS_00276446,TCONS_00254283
ENSSSCG00000036406	--	TCONS_00342289,TCONS_00313031,TCONS_00313032,TCONS_00067334,TCONS_00070959,TCONS_00313033,TCONS_00088731,TCONS_00151008,TCONS_00284263,TCONS_00261888,TCONS_00241513,TCONS_00241512,TCONS_00241511,TCONS_00261889,TCONS_00261590,TCONS_00173232,TCONS_00264784,TCONS_00262340,TCONS_00016710,TCONS_00137444,TCONS_00091046
ENSSSCG00000033592	TMC8	TCONS_00073944
ENSSSCG00000005311	CD72	TCONS_00298149,TCONS_00170642,TCONS_00358487,TCONS_00006581,TCONS_00197570,TCONS_00342048,TCONS_00253677,TCONS_00000772,TCONS_00000771,TCONS_00112666,TCONS_00000767,TCONS_00028389,TCONS_00028388,TCONS_00227688,TCONS_00172347,TCONS_00325477,TCONS_00365514,TCONS_00163245,TCONS_00234642,TCONS_00093995,TCONS_00172881,TCONS_00005964,TCONS_00135181,TCONS_00056396,TCONS_00005905,TCONS_00000452,TCONS_001…
ENSSSCG00000031400	--	TCONS_00298149,TCONS_00170642,TCONS_00358487,TCONS_00006581,TCONS_00091900,TCONS_00197570,TCONS_00342048,TCONS_00253677,TCONS_00000772,TCONS_00000771,TCONS_00112666,TCONS_00000767,TCONS_00028389,TCONS_00028388,TCONS_00227688,TCONS_00172347,TCONS_00325477,TCONS_00365514,TCONS_00365512,TCONS_00163245,TCONS_00234642,TCONS_00093995,TCONS_00172881,TCONS_00005964,TCONS_00135181,TCONS_00056396,TCONS_000…
ENSSSCG00000015604	NEK2	TCONS_00298149,TCONS_00170642,TCONS_00358487,TCONS_00006581,TCONS_00197570,TCONS_00342048,TCONS_00253677,TCONS_00000772,TCONS_00000771,TCONS_00112666,TCONS_00000767,TCONS_00028389,TCONS_00028388,TCONS_00227688,TCONS_00172347,TCONS_00325477,TCONS_00365514,TCONS_00163245,TCONS_00234642,TCONS_00093995,TCONS_00172881,TCONS_00005964,TCONS_00135181,TCONS_00056396,TCONS_00005905,TCONS_00000452,TCONS_001…
ENSSSCG00000003216	POLD1	TCONS_00298149,TCONS_00028388,TCONS_00319173
ENSSSCG00000022256	DEPP1	TCONS_00142191,TCONS_00056263
ENSSSCG00000012525	BEX1	TCONS_00306624
ENSSSCG00000017893	PIMREG	TCONS_00298149,TCONS_00170642,TCONS_00358487,TCONS_00006581,TCONS_00197570,TCONS_00342048,TCONS_00253677,TCONS_00000772,TCONS_00000771,TCONS_00112666,TCONS_00000767,TCONS_00028389,TCONS_00028388,TCONS_00227688,TCONS_00172347,TCONS_00325477,TCONS_00365514,TCONS_00163245,TCONS_00234642,TCONS_00093995,TCONS_00172881,TCONS_00005964,TCONS_00135181,TCONS_00056396,TCONS_00005905,TCONS_00000452,TCONS_001…
ENSSSCG00000006294	NME7	TCONS_00358484,TCONS_00326535,TCONS_00276563
ENSSSCG00000024174	TGIF1	TCONS_00165274
ENSSSCG00000028355	ACTG1	TCONS_00000772,TCONS_00000767,TCONS_00325477,TCONS_00005964,TCONS_00135181,TCONS_00005905,TCONS_00071101,TCONS_00268990
ENSSSCG00000011470	ABHD6	TCONS_00003354,TCONS_00239230
ENSSSCG00000006956	ZC3H3	TCONS_00097121
ENSSSCG00000004179	VNN2	TCONS_00026519,TCONS_00151718,TCONS_00233371
ENSSSCG00000029651	SLN	TCONS_00170642,TCONS_00006581,TCONS_00197570,TCONS_00342048,TCONS_00253677,TCONS_00000772,TCONS_00000771,TCONS_00112666,TCONS_00028389,TCONS_00227688,TCONS_00172347,TCONS_00365514,TCONS_00163245,TCONS_00234642,TCONS_00093995,TCONS_00056396,TCONS_00005905,TCONS_00000452,TCONS_00104599,TCONS_00234884,TCONS_00334980,TCONS_00000773,TCONS_00233373
ENSSSCG00000039214	--	TCONS_00298149,TCONS_00170642,TCONS_00006581,TCONS_00197570,TCONS_00342048,TCONS_00253677,TCONS_00000772,TCONS_00000771,TCONS_00112666,TCONS_00000767,TCONS_00028389,TCONS_00028388,TCONS_00227688,TCONS_00172347,TCONS_00325477,TCONS_00097121,TCONS_00365514,TCONS_00163245,TCONS_00234642,TCONS_00093995,TCONS_00005964,TCONS_00135181,TCONS_00056396,TCONS_00005905,TCONS_00026519,TCONS_00000452,TCONS_001…
ENSSSCG00000037531	MAP3K11	TCONS_00141570
ENSSSCG00000014248	LMNB1	TCONS_00298149,TCONS_00170642,TCONS_00006581,TCONS_00197570,TCONS_00342048,TCONS_00253677,TCONS_00000772,TCONS_00000771,TCONS_00112666,TCONS_00000767,TCONS_00028389,TCONS_00028388,TCONS_00227688,TCONS_00172347,TCONS_00325477,TCONS_00365514,TCONS_00163245,TCONS_00234642,TCONS_00093995,TCONS_00172881,TCONS_00005964,TCONS_00135181,TCONS_00056396,TCONS_00005905,TCONS_00026519,TCONS_00000452,TCONS_001…
ENSSSCG00000028185	FGD3	TCONS_00028388,TCONS_00325477,TCONS_00026519,TCONS_00151718,TCONS_00233371
ENSSSCG00000040016	--	TCONS_00170642,TCONS_00006581,TCONS_00197570,TCONS_00342048,TCONS_00253677,TCONS_00000772,TCONS_00000771,TCONS_00028388,TCONS_00227688,TCONS_00325477,TCONS_00365514,TCONS_00163245,TCONS_00234642,TCONS_00093995,TCONS_00005964,TCONS_00056396,TCONS_00005905,TCONS_00234884,TCONS_00334980,TCONS_00319173,TCONS_00151718,TCONS_00233373
ENSSSCG00000029615	VAMP7	TCONS_00072109
ENSSSCG00000013772	ASF1B	TCONS_00298149,TCONS_00170642,TCONS_00358487,TCONS_00006581,TCONS_00091900,TCONS_00197570,TCONS_00342048,TCONS_00253677,TCONS_00000772,TCONS_00000771,TCONS_00112666,TCONS_00000767,TCONS_00028389,TCONS_00028388,TCONS_00227688,TCONS_00172347,TCONS_00325477,TCONS_00365514,TCONS_00163245,TCONS_00234642,TCONS_00093995,TCONS_00172881,TCONS_00005964,TCONS_00135181,TCONS_00056396,TCONS_00005905,TCONS_000…
ENSSSCG00000006333	NUF2	TCONS_00298149,TCONS_00170642,TCONS_00358487,TCONS_00006581,TCONS_00197570,TCONS_00342048,TCONS_00253677,TCONS_00000772,TCONS_00000771,TCONS_00112666,TCONS_00000767,TCONS_00028389,TCONS_00028388,TCONS_00227688,TCONS_00172347,TCONS_00325477,TCONS_00365514,TCONS_00163245,TCONS_00234642,TCONS_00093995,TCONS_00172881,TCONS_00005964,TCONS_00135181,TCONS_00056396,TCONS_00005905,TCONS_00000452,TCONS_001…
ENSSSCG00000016692	TAX1BP1	TCONS_00253289,TCONS_00329293,TCONS_00269738
ENSSSCG00000023362	RHBDF2	TCONS_00325477,TCONS_00097121,TCONS_00026519,TCONS_00338335,TCONS_00151718,TCONS_00233371
ENSSSCG00000023674	SON	TCONS_00073944
ENSSSCG00000032163	--	TCONS_00298149,TCONS_00170642,TCONS_00358487,TCONS_00006581,TCONS_00197570,TCONS_00342048,TCONS_00253677,TCONS_00000772,TCONS_00000771,TCONS_00112666,TCONS_00000767,TCONS_00028389,TCONS_00028388,TCONS_00227688,TCONS_00172347,TCONS_00325477,TCONS_00141572,TCONS_00365514,TCONS_00365512,TCONS_00163245,TCONS_00234642,TCONS_00093995,TCONS_00172881,TCONS_00005964,TCONS_00135181,TCONS_00056396,TCONS_000…
ENSSSCG00000001567	CPNE5	TCONS_00358487,TCONS_00253289,TCONS_00329293,TCONS_00269738,TCONS_00338335,TCONS_00268990
ENSSSCG00000032686	RUNX3	TCONS_00325477,TCONS_00097121,TCONS_00026519,TCONS_00338335,TCONS_00151718,TCONS_00233371
ENSSSCG00000033041	--	TCONS_00067359
ENSSSCG00000003282	--	TCONS_00298149,TCONS_00170642,TCONS_00358487,TCONS_00006581,TCONS_00091900,TCONS_00197570,TCONS_00342048,TCONS_00253677,TCONS_00000772,TCONS_00000771,TCONS_00112666,TCONS_00000767,TCONS_00028389,TCONS_00028388,TCONS_00227688,TCONS_00172347,TCONS_00325477,TCONS_00365514,TCONS_00365512,TCONS_00163245,TCONS_00234642,TCONS_00093995,TCONS_00172881,TCONS_00005964,TCONS_00135181,TCONS_00056396,TCONS_000…
ENSSSCG00000037159	MNT	TCONS_00098939
ENSSSCG00000014369	CD14	TCONS_00097121,TCONS_00026519,TCONS_00338335,TCONS_00233371
ENSSSCG00000027984	ZWINT	TCONS_00298149,TCONS_00028388,TCONS_00325477,TCONS_00097121,TCONS_00005964,TCONS_00005905,TCONS_00026519,TCONS_00071101,TCONS_00319173,TCONS_00338335,TCONS_00151718,TCONS_00233371
ENSSSCG00000034854	SEC16A	TCONS_00200789
ENSSSCG00000015930	DHRS9	TCONS_00325477,TCONS_00097121,TCONS_00005964,TCONS_00005905,TCONS_00026519,TCONS_00071101,TCONS_00338335,TCONS_00151718,TCONS_00233371
ENSSSCG00000023709	PTPRJ	TCONS_00358487,TCONS_00197570,TCONS_00253289,TCONS_00112666,TCONS_00000767,TCONS_00028389,TCONS_00028388,TCONS_00227688,TCONS_00172347,TCONS_00325477,TCONS_00097121,TCONS_00005964,TCONS_00135181,TCONS_00005905,TCONS_00026519,TCONS_00104599,TCONS_00071101,TCONS_00338335,TCONS_00268990,TCONS_00151718,TCONS_00233373,TCONS_00233371
ENSSSCG00000040781	--	TCONS_00298149,TCONS_00170642,TCONS_00358487,TCONS_00006581,TCONS_00197570,TCONS_00342048,TCONS_00253289,TCONS_00253677,TCONS_00000772,TCONS_00000771,TCONS_00112666,TCONS_00000767,TCONS_00028389,TCONS_00028388,TCONS_00227688,TCONS_00172347,TCONS_00325477,TCONS_00097121,TCONS_00365514,TCONS_00163245,TCONS_00234642,TCONS_00093995,TCONS_00172881,TCONS_00005964,TCONS_00135181,TCONS_00056396,TCONS_000…
ENSSSCG00000039300	IL27	TCONS_00298149,TCONS_00170642,TCONS_00006581,TCONS_00091900,TCONS_00342048,TCONS_00000772,TCONS_00000771,TCONS_00028388,TCONS_00325477,TCONS_00097121,TCONS_00365514,TCONS_00365512,TCONS_00163245,TCONS_00093995,TCONS_00172881,TCONS_00005964,TCONS_00135181,TCONS_00056396,TCONS_00000452,TCONS_00234884,TCONS_00334980,TCONS_00000773,TCONS_00071101,TCONS_00319173,TCONS_00151718
ENSSSCG00000037449	CSF1	TCONS_00026174
ENSSSCG00000013938	GATAD2A	TCONS_00200789
ENSSSCG00000027124	--	TCONS_00170642,TCONS_00358487,TCONS_00006581,TCONS_00197570,TCONS_00342048,TCONS_00253677,TCONS_00000772,TCONS_00000771,TCONS_00112666,TCONS_00000767,TCONS_00028389,TCONS_00028388,TCONS_00227688,TCONS_00172347,TCONS_00325477,TCONS_00365514,TCONS_00163245,TCONS_00234642,TCONS_00093995,TCONS_00005964,TCONS_00135181,TCONS_00056396,TCONS_00005905,TCONS_00000452,TCONS_00104599,TCONS_00234884,TCONS_003…
ENSSSCG00000024999	PPIP5K2	TCONS_00298149,TCONS_00170642,TCONS_00006581,TCONS_00342048,TCONS_00253677,TCONS_00000772,TCONS_00000771,TCONS_00000767,TCONS_00028388,TCONS_00325477,TCONS_00365514,TCONS_00163245,TCONS_00234642,TCONS_00093995,TCONS_00005964,TCONS_00135181,TCONS_00056396,TCONS_00005905,TCONS_00000452,TCONS_00104599,TCONS_00234884,TCONS_00334980,TCONS_00000773,TCONS_00071101,TCONS_00319173,TCONS_00151718,TCONS_002…
ENSSSCG00000037314	TMCO1	TCONS_00071554
ENSSSCG00000037099	ANKLE1	TCONS_00233371
ENSSSCG00000017448	KRT14	TCONS_00340426
ENSSSCG00000031881	CDC42SE1	TCONS_00298149,TCONS_00170642,TCONS_00358487,TCONS_00006581,TCONS_00197570,TCONS_00342048,TCONS_00253289,TCONS_00253677,TCONS_00000772,TCONS_00000771,TCONS_00112666,TCONS_00000767,TCONS_00028389,TCONS_00028388,TCONS_00227688,TCONS_00172347,TCONS_00325477,TCONS_00365514,TCONS_00163245,TCONS_00234642,TCONS_00093995,TCONS_00172881,TCONS_00005964,TCONS_00135181,TCONS_00056396,TCONS_00005905,TCONS_000…
ENSSSCG00000017258	FAM20A	TCONS_00097121,TCONS_00338335
ENSSSCG00000016504	TBXAS1	TCONS_00298149,TCONS_00028388,TCONS_00325477,TCONS_00097121,TCONS_00005964,TCONS_00005905,TCONS_00026519,TCONS_00071101,TCONS_00319173,TCONS_00338335,TCONS_00151718,TCONS_00233371
ENSSSCG00000039888	STXBP5L	TCONS_00253677,TCONS_00172881
ENSSSCG00000010735	LHPP	TCONS_00200789
ENSSSCG00000016175	MREG	TCONS_00298149,TCONS_00170642,TCONS_00006581,TCONS_00197570,TCONS_00342048,TCONS_00253677,TCONS_00000772,TCONS_00000771,TCONS_00112666,TCONS_00028389,TCONS_00028388,TCONS_00227688,TCONS_00172347,TCONS_00325477,TCONS_00365514,TCONS_00163245,TCONS_00234642,TCONS_00093995,TCONS_00005964,TCONS_00135181,TCONS_00056396,TCONS_00005905,TCONS_00026519,TCONS_00104599,TCONS_00234884,TCONS_00334980,TCONS_000…
ENSSSCG00000006648	CTSS	TCONS_00298149,TCONS_00170642,TCONS_00358487,TCONS_00006581,TCONS_00091900,TCONS_00197570,TCONS_00342048,TCONS_00253677,TCONS_00000772,TCONS_00000771,TCONS_00112666,TCONS_00000767,TCONS_00028389,TCONS_00028388,TCONS_00227688,TCONS_00172347,TCONS_00325477,TCONS_00365514,TCONS_00365512,TCONS_00163245,TCONS_00234642,TCONS_00093995,TCONS_00172881,TCONS_00005964,TCONS_00135181,TCONS_00056396,TCONS_000…
ENSSSCG00000023714	SLC31A2	TCONS_00028388,TCONS_00325477,TCONS_00097121,TCONS_00026519,TCONS_00071101,TCONS_00319173,TCONS_00338335,TCONS_00151718,TCONS_00233371
ENSSSCG00000000176	DDX23	TCONS_00200789
ENSSSCG00000001999	--	TCONS_00253289
ENSSSCG00000026149	PKLR	TCONS_00325477,TCONS_00097121,TCONS_00026519,TCONS_00151718,TCONS_00233371
ENSSSCG00000033909	--	TCONS_00298149,TCONS_00170642,TCONS_00358487,TCONS_00006581,TCONS_00091900,TCONS_00197570,TCONS_00342048,TCONS_00253677,TCONS_00000772,TCONS_00000771,TCONS_00112666,TCONS_00000767,TCONS_00028389,TCONS_00028388,TCONS_00227688,TCONS_00172347,TCONS_00325477,TCONS_00365514,TCONS_00163245,TCONS_00234642,TCONS_00093995,TCONS_00172881,TCONS_00005964,TCONS_00135181,TCONS_00056396,TCONS_00005905,TCONS_000…
ENSSSCG00000035537	RUNX1	TCONS_00298149,TCONS_00170642,TCONS_00358487,TCONS_00006581,TCONS_00091900,TCONS_00197570,TCONS_00342048,TCONS_00253289,TCONS_00253677,TCONS_00000772,TCONS_00000771,TCONS_00112666,TCONS_00000767,TCONS_00028389,TCONS_00028388,TCONS_00227688,TCONS_00172347,TCONS_00325477,TCONS_00365514,TCONS_00163245,TCONS_00234642,TCONS_00093995,TCONS_00172881,TCONS_00005964,TCONS_00135181,TCONS_00056396,TCONS_000…
ENSSSCG00000038351	--	TCONS_00298149,TCONS_00170642,TCONS_00358487,TCONS_00006581,TCONS_00091900,TCONS_00197570,TCONS_00342048,TCONS_00253677,TCONS_00000772,TCONS_00000771,TCONS_00112666,TCONS_00000767,TCONS_00028389,TCONS_00028388,TCONS_00227688,TCONS_00172347,TCONS_00325477,TCONS_00097121,TCONS_00365514,TCONS_00365512,TCONS_00163245,TCONS_00234642,TCONS_00093995,TCONS_00172881,TCONS_00005964,TCONS_00135181,TCONS_000…
ENSSSCG00000012346	PAGE2B	TCONS_00264876,TCONS_00216433,TCONS_00068211,TCONS_00233881,TCONS_00115954,TCONS_00340426,TCONS_00270892,TCONS_00130709,TCONS_00121752,TCONS_00313089,TCONS_00016278,TCONS_00326112,TCONS_00258249
ENSSSCG00000021837	TMEM120A	TCONS_00334032
ENSSSCG00000009239	--	TCONS_00005710,TCONS_00268990,TCONS_00246183
ENSSSCG00000025826	BOC	TCONS_00332210
ENSSSCG00000031916	--	TCONS_00365512
ENSSSCG00000021205	STK26	TCONS_00298149,TCONS_00170642,TCONS_00358487,TCONS_00006581,TCONS_00197570,TCONS_00342048,TCONS_00253677,TCONS_00000772,TCONS_00000771,TCONS_00112666,TCONS_00000767,TCONS_00028389,TCONS_00028388,TCONS_00227688,TCONS_00172347,TCONS_00325477,TCONS_00365514,TCONS_00163245,TCONS_00234642,TCONS_00093995,TCONS_00005964,TCONS_00135181,TCONS_00056396,TCONS_00005905,TCONS_00026519,TCONS_00000452,TCONS_001…
ENSSSCG00000031118	PREX1	TCONS_00028388,TCONS_00325477,TCONS_00097121,TCONS_00005964,TCONS_00026519,TCONS_00338335,TCONS_00151718,TCONS_00233371
ENSSSCG00000016863	OXCT1	TCONS_00233375
ENSSSCG00000017874	ATP2A3	TCONS_00026519,TCONS_00338335,TCONS_00233371
ENSSSCG00000013848	RAB8A	TCONS_00325477,TCONS_00026519,TCONS_00151718,TCONS_00233371
ENSSSCG00000023557	CCRL2	TCONS_00026519,TCONS_00151718,TCONS_00233371
ENSSSCG00000033461	--	TCONS_00304801,TCONS_00312112,TCONS_00180535
ENSSSCG00000018032	TRPV2	TCONS_00298149,TCONS_00170642,TCONS_00358487,TCONS_00006581,TCONS_00091900,TCONS_00197570,TCONS_00342048,TCONS_00253677,TCONS_00000772,TCONS_00000771,TCONS_00112666,TCONS_00000767,TCONS_00028389,TCONS_00028388,TCONS_00227688,TCONS_00172347,TCONS_00325477,TCONS_00365514,TCONS_00365512,TCONS_00163245,TCONS_00234642,TCONS_00093995,TCONS_00172881,TCONS_00005964,TCONS_00135181,TCONS_00056396,TCONS_000…
ENSSSCG00000027357	CSTB	TCONS_00298149,TCONS_00170642,TCONS_00358487,TCONS_00006581,TCONS_00091900,TCONS_00197570,TCONS_00342048,TCONS_00253677,TCONS_00000772,TCONS_00000771,TCONS_00112666,TCONS_00000767,TCONS_00028389,TCONS_00028388,TCONS_00227688,TCONS_00172347,TCONS_00325477,TCONS_00365514,TCONS_00365512,TCONS_00163245,TCONS_00234642,TCONS_00093995,TCONS_00172881,TCONS_00005964,TCONS_00135181,TCONS_00056396,TCONS_000…
ENSSSCG00000035935	C3orf80	TCONS_00028388,TCONS_00325477,TCONS_00026519,TCONS_00151718,TCONS_00233371
ENSSSCG00000036405	ZNF311	TCONS_00216433,TCONS_00340426
ENSSSCG00000038180	ADAMTS3	TCONS_00298149,TCONS_00170642,TCONS_00358487,TCONS_00006581,TCONS_00197570,TCONS_00342048,TCONS_00253677,TCONS_00000772,TCONS_00000771,TCONS_00112666,TCONS_00000767,TCONS_00028389,TCONS_00028388,TCONS_00227688,TCONS_00172347,TCONS_00325477,TCONS_00365514,TCONS_00163245,TCONS_00234642,TCONS_00093995,TCONS_00172881,TCONS_00005964,TCONS_00135181,TCONS_00056396,TCONS_00005905,TCONS_00000452,TCONS_001…
ENSSSCG00000012029	BACH1	TCONS_00358487,TCONS_00253289,TCONS_00005710,TCONS_00000767,TCONS_00269738,TCONS_00071101,TCONS_00338335,TCONS_00268990
ENSSSCG00000036080	HIST1H2AB	TCONS_00298149,TCONS_00170642,TCONS_00358487,TCONS_00006581,TCONS_00197570,TCONS_00342048,TCONS_00253677,TCONS_00000772,TCONS_00000771,TCONS_00112666,TCONS_00000767,TCONS_00028389,TCONS_00028388,TCONS_00227688,TCONS_00172347,TCONS_00325477,TCONS_00365514,TCONS_00365512,TCONS_00163245,TCONS_00234642,TCONS_00093995,TCONS_00172881,TCONS_00005964,TCONS_00135181,TCONS_00056396,TCONS_00005905,TCONS_000…
ENSSSCG00000008937	AMBN	TCONS_00298149,TCONS_00170642,TCONS_00358487,TCONS_00006581,TCONS_00091900,TCONS_00197570,TCONS_00342048,TCONS_00253677,TCONS_00000772,TCONS_00000771,TCONS_00112666,TCONS_00000767,TCONS_00028389,TCONS_00028388,TCONS_00227688,TCONS_00172347,TCONS_00325477,TCONS_00365514,TCONS_00365512,TCONS_00163245,TCONS_00234642,TCONS_00093995,TCONS_00172881,TCONS_00005964,TCONS_00135181,TCONS_00056396,TCONS_000…
ENSSSCG00000040406	IL17C	TCONS_00298906,TCONS_00230705,TCONS_00271977
ENSSSCG00000040618	--	TCONS_00298149,TCONS_00170642,TCONS_00358487,TCONS_00006581,TCONS_00197570,TCONS_00342048,TCONS_00253677,TCONS_00000772,TCONS_00000771,TCONS_00112666,TCONS_00000767,TCONS_00028389,TCONS_00028388,TCONS_00227688,TCONS_00172347,TCONS_00325477,TCONS_00365514,TCONS_00163245,TCONS_00234642,TCONS_00093995,TCONS_00172881,TCONS_00005964,TCONS_00135181,TCONS_00056396,TCONS_00005905,TCONS_00026519,TCONS_000…
ENSSSCG00000010966	CCL19	TCONS_00298149,TCONS_00170642,TCONS_00358487,TCONS_00006581,TCONS_00091900,TCONS_00197570,TCONS_00342048,TCONS_00253677,TCONS_00000772,TCONS_00000771,TCONS_00112666,TCONS_00000767,TCONS_00028389,TCONS_00028388,TCONS_00227688,TCONS_00172347,TCONS_00325477,TCONS_00097121,TCONS_00365514,TCONS_00365512,TCONS_00163245,TCONS_00234642,TCONS_00093995,TCONS_00172881,TCONS_00005964,TCONS_00135181,TCONS_000…
ENSSSCG00000037106	C2orf40	TCONS_00134449
ENSSSCG00000039915	--	TCONS_00026519,TCONS_00233371
ENSSSCG00000011364	NCKIPSD	TCONS_00028388,TCONS_00325477,TCONS_00097121,TCONS_00005964,TCONS_00005905,TCONS_00026519,TCONS_00071101,TCONS_00319173,TCONS_00338335,TCONS_00151718,TCONS_00233371
ENSSSCG00000007235	TPX2	TCONS_00298149,TCONS_00170642,TCONS_00358487,TCONS_00006581,TCONS_00197570,TCONS_00342048,TCONS_00253677,TCONS_00000772,TCONS_00000771,TCONS_00112666,TCONS_00000767,TCONS_00028389,TCONS_00028388,TCONS_00227688,TCONS_00172347,TCONS_00325477,TCONS_00365514,TCONS_00163245,TCONS_00234642,TCONS_00093995,TCONS_00172881,TCONS_00005964,TCONS_00135181,TCONS_00056396,TCONS_00005905,TCONS_00000452,TCONS_001…
ENSSSCG00000004075	RGS17	TCONS_00072104,TCONS_00062213
ENSSSCG00000002042	OXA1L	TCONS_00253289,TCONS_00325477,TCONS_00005964,TCONS_00005905,TCONS_00026519,TCONS_00338335,TCONS_00151718,TCONS_00233371
ENSSSCG00000011198	RFTN1	TCONS_00026519,TCONS_00233375
ENSSSCG00000012066	KCNJ15	TCONS_00141572,TCONS_00165274
ENSSSCG00000032261	CCDC117	TCONS_00284802,TCONS_00062515,TCONS_00016282,TCONS_00072095,TCONS_00157830,TCONS_00216489
XLOC_265122	XLOC_265122	TCONS_00298905,TCONS_00246183
ENSSSCG00000017022	HMMR	TCONS_00298149,TCONS_00170642,TCONS_00358487,TCONS_00006581,TCONS_00197570,TCONS_00342048,TCONS_00253677,TCONS_00000772,TCONS_00000771,TCONS_00112666,TCONS_00000767,TCONS_00028389,TCONS_00028388,TCONS_00227688,TCONS_00172347,TCONS_00325477,TCONS_00365514,TCONS_00365512,TCONS_00163245,TCONS_00234642,TCONS_00093995,TCONS_00172881,TCONS_00005964,TCONS_00135181,TCONS_00056396,TCONS_00005905,TCONS_000…
ENSSSCG00000022649	SLC7A11	TCONS_00298149,TCONS_00170642,TCONS_00358487,TCONS_00006581,TCONS_00091900,TCONS_00197570,TCONS_00342048,TCONS_00253677,TCONS_00000772,TCONS_00000771,TCONS_00112666,TCONS_00000767,TCONS_00028389,TCONS_00028388,TCONS_00227688,TCONS_00172347,TCONS_00325477,TCONS_00097121,TCONS_00365514,TCONS_00163245,TCONS_00234642,TCONS_00093995,TCONS_00172881,TCONS_00005964,TCONS_00135181,TCONS_00056396,TCONS_000…
ENSSSCG00000000232	ACVRL1	TCONS_00298149,TCONS_00170642,TCONS_00006581,TCONS_00197570,TCONS_00342048,TCONS_00253677,TCONS_00000772,TCONS_00000771,TCONS_00000767,TCONS_00028389,TCONS_00028388,TCONS_00227688,TCONS_00172347,TCONS_00325477,TCONS_00097121,TCONS_00365514,TCONS_00365512,TCONS_00163245,TCONS_00234642,TCONS_00093995,TCONS_00172881,TCONS_00005964,TCONS_00135181,TCONS_00056396,TCONS_00005905,TCONS_00026519,TCONS_000…
ENSSSCG00000029371	C5AR1	TCONS_00298149,TCONS_00170642,TCONS_00358487,TCONS_00006581,TCONS_00091900,TCONS_00197570,TCONS_00342048,TCONS_00253677,TCONS_00000772,TCONS_00000771,TCONS_00112666,TCONS_00000767,TCONS_00028389,TCONS_00028388,TCONS_00227688,TCONS_00172347,TCONS_00325477,TCONS_00097121,TCONS_00365514,TCONS_00365512,TCONS_00163245,TCONS_00234642,TCONS_00093995,TCONS_00172881,TCONS_00005964,TCONS_00135181,TCONS_000…
ENSSSCG00000013665	--	TCONS_00331856
ENSSSCG00000000130	CYTH4	TCONS_00028388,TCONS_00325477,TCONS_00097121,TCONS_00005964,TCONS_00026519,TCONS_00338335,TCONS_00151718,TCONS_00233371
ENSSSCG00000020705	MAP3K8	TCONS_00026174
ENSSSCG00000021933	CLEC5A	TCONS_00298149,TCONS_00170642,TCONS_00358487,TCONS_00006581,TCONS_00091900,TCONS_00197570,TCONS_00342048,TCONS_00253677,TCONS_00000772,TCONS_00000771,TCONS_00112666,TCONS_00000767,TCONS_00028389,TCONS_00028388,TCONS_00227688,TCONS_00172347,TCONS_00325477,TCONS_00097121,TCONS_00365514,TCONS_00365512,TCONS_00163245,TCONS_00234642,TCONS_00093995,TCONS_00172881,TCONS_00005964,TCONS_00135181,TCONS_000…
ENSSSCG00000017926	SLC16A13	TCONS_00216489
ENSSSCG00000016452	GIMAP8	TCONS_00298149,TCONS_00170642,TCONS_00358487,TCONS_00006581,TCONS_00197570,TCONS_00342048,TCONS_00253289,TCONS_00253677,TCONS_00000772,TCONS_00000771,TCONS_00112666,TCONS_00000767,TCONS_00028389,TCONS_00028388,TCONS_00227688,TCONS_00172347,TCONS_00325477,TCONS_00097121,TCONS_00365514,TCONS_00163245,TCONS_00234642,TCONS_00093995,TCONS_00172881,TCONS_00005964,TCONS_00135181,TCONS_00056396,TCONS_000…
ENSSSCG00000023907	AFAP1	TCONS_00097121,TCONS_00338335
ENSSSCG00000004969	--	TCONS_00298149,TCONS_00170642,TCONS_00358487,TCONS_00006581,TCONS_00197570,TCONS_00342048,TCONS_00253289,TCONS_00253677,TCONS_00000772,TCONS_00000771,TCONS_00112666,TCONS_00000767,TCONS_00028389,TCONS_00028388,TCONS_00227688,TCONS_00172347,TCONS_00325477,TCONS_00365514,TCONS_00163245,TCONS_00234642,TCONS_00093995,TCONS_00172881,TCONS_00005964,TCONS_00135181,TCONS_00056396,TCONS_00005905,TCONS_000…
ENSSSCG00000039146	--	TCONS_00298149,TCONS_00170642,TCONS_00358487,TCONS_00006581,TCONS_00091900,TCONS_00197570,TCONS_00342048,TCONS_00253677,TCONS_00000772,TCONS_00000771,TCONS_00112666,TCONS_00000767,TCONS_00028389,TCONS_00028388,TCONS_00227688,TCONS_00172347,TCONS_00325477,TCONS_00365514,TCONS_00365512,TCONS_00163245,TCONS_00234642,TCONS_00093995,TCONS_00172881,TCONS_00005964,TCONS_00135181,TCONS_00056396,TCONS_000…
ENSSSCG00000003809	JAK1	TCONS_00315972
ENSSSCG00000003628	CLSPN	TCONS_00325477,TCONS_00097121,TCONS_00026519,TCONS_00338335,TCONS_00233371
ENSSSCG00000001660	PTK7	TCONS_00298149,TCONS_00170642,TCONS_00358487,TCONS_00006581,TCONS_00091900,TCONS_00197570,TCONS_00342048,TCONS_00253677,TCONS_00000772,TCONS_00000771,TCONS_00112666,TCONS_00000767,TCONS_00028389,TCONS_00028388,TCONS_00227688,TCONS_00172347,TCONS_00325477,TCONS_00365514,TCONS_00365512,TCONS_00163245,TCONS_00234642,TCONS_00093995,TCONS_00172881,TCONS_00005964,TCONS_00135181,TCONS_00056396,TCONS_000…
ENSSSCG00000010201	RASGEF1A	TCONS_00097121,TCONS_00338335
ENSSSCG00000010144	ACTN2	TCONS_00170538,TCONS_00078359,TCONS_00137447
ENSSSCG00000026945	LRRC2	TCONS_00319662
ENSSSCG00000001938	SSTR1	TCONS_00208745
ENSSSCG00000009125	ANK2	TCONS_00298149,TCONS_00170642,TCONS_00358487,TCONS_00006581,TCONS_00091900,TCONS_00197570,TCONS_00342048,TCONS_00253677,TCONS_00000772,TCONS_00000771,TCONS_00112666,TCONS_00000767,TCONS_00028389,TCONS_00028388,TCONS_00227688,TCONS_00172347,TCONS_00325477,TCONS_00097121,TCONS_00365514,TCONS_00365512,TCONS_00163245,TCONS_00234642,TCONS_00093995,TCONS_00172881,TCONS_00005964,TCONS_00135181,TCONS_000…
ENSSSCG00000037064	--	TCONS_00298149,TCONS_00170642,TCONS_00358487,TCONS_00006581,TCONS_00091900,TCONS_00197570,TCONS_00342048,TCONS_00253677,TCONS_00000772,TCONS_00000771,TCONS_00112666,TCONS_00000767,TCONS_00028389,TCONS_00028388,TCONS_00227688,TCONS_00172347,TCONS_00325477,TCONS_00365514,TCONS_00365512,TCONS_00163245,TCONS_00234642,TCONS_00093995,TCONS_00172881,TCONS_00005964,TCONS_00135181,TCONS_00056396,TCONS_000…
ENSSSCG00000006296	ATP1B1	TCONS_00325477,TCONS_00005964,TCONS_00005905,TCONS_00026519,TCONS_00151718,TCONS_00233371
ENSSSCG00000000647	OLR1	TCONS_00298149,TCONS_00170642,TCONS_00358487,TCONS_00006581,TCONS_00091900,TCONS_00197570,TCONS_00342048,TCONS_00253677,TCONS_00000772,TCONS_00000771,TCONS_00112666,TCONS_00000767,TCONS_00028389,TCONS_00028388,TCONS_00227688,TCONS_00172347,TCONS_00325477,TCONS_00365514,TCONS_00365512,TCONS_00163245,TCONS_00234642,TCONS_00093995,TCONS_00172881,TCONS_00005964,TCONS_00135181,TCONS_00056396,TCONS_000…
ENSSSCG00000017723	CCL2	TCONS_00298149,TCONS_00170642,TCONS_00358487,TCONS_00006581,TCONS_00091900,TCONS_00197570,TCONS_00342048,TCONS_00253289,TCONS_00253677,TCONS_00000772,TCONS_00000771,TCONS_00112666,TCONS_00000767,TCONS_00028389,TCONS_00028388,TCONS_00227688,TCONS_00172347,TCONS_00325477,TCONS_00097121,TCONS_00365514,TCONS_00163245,TCONS_00234642,TCONS_00093995,TCONS_00172881,TCONS_00005964,TCONS_00135181,TCONS_000…
ENSSSCG00000013259	DGKZ	TCONS_00151718,TCONS_00233371
ENSSSCG00000021026	TMEM51	TCONS_00329293
ENSSSCG00000015644	IKBKE	TCONS_00298149,TCONS_00170642,TCONS_00358487,TCONS_00006581,TCONS_00091900,TCONS_00197570,TCONS_00342048,TCONS_00253677,TCONS_00000772,TCONS_00000771,TCONS_00112666,TCONS_00000767,TCONS_00028389,TCONS_00028388,TCONS_00227688,TCONS_00172347,TCONS_00325477,TCONS_00097121,TCONS_00365514,TCONS_00163245,TCONS_00234642,TCONS_00093995,TCONS_00172881,TCONS_00005964,TCONS_00135181,TCONS_00056396,TCONS_000…
ENSSSCG00000030832	--	TCONS_00068754,TCONS_00332210
ENSSSCG00000037371	TMPPE	TCONS_00358487,TCONS_00197570,TCONS_00253289,TCONS_00000772,TCONS_00112666,TCONS_00000767,TCONS_00028389,TCONS_00028388,TCONS_00227688,TCONS_00172347,TCONS_00325477,TCONS_00097121,TCONS_00269738,TCONS_00005964,TCONS_00135181,TCONS_00005905,TCONS_00026519,TCONS_00104599,TCONS_00071101,TCONS_00338335,TCONS_00268990,TCONS_00151718
ENSSSCG00000004651	GALK2	TCONS_00298149,TCONS_00170642,TCONS_00358487,TCONS_00006581,TCONS_00197570,TCONS_00342048,TCONS_00253677,TCONS_00000772,TCONS_00000771,TCONS_00112666,TCONS_00000767,TCONS_00028389,TCONS_00028388,TCONS_00227688,TCONS_00172347,TCONS_00325477,TCONS_00365514,TCONS_00163245,TCONS_00234642,TCONS_00093995,TCONS_00005964,TCONS_00135181,TCONS_00056396,TCONS_00005905,TCONS_00026519,TCONS_00000452,TCONS_001…
ENSSSCG00000011361	SLC26A6	TCONS_00005964,TCONS_00005905,TCONS_00071101
ENSSSCG00000038143	--	TCONS_00158757
ENSSSCG00000032541	TIGD2	TCONS_00193844
ENSSSCG00000008697	HTT	TCONS_00269425
ENSSSCG00000014196	TMEM232	TCONS_00281810
ENSSSCG00000003069	KCNN4	TCONS_00298149,TCONS_00170642,TCONS_00358487,TCONS_00006581,TCONS_00091900,TCONS_00197570,TCONS_00342048,TCONS_00253677,TCONS_00000772,TCONS_00000771,TCONS_00112666,TCONS_00000767,TCONS_00028389,TCONS_00028388,TCONS_00227688,TCONS_00172347,TCONS_00325477,TCONS_00097121,TCONS_00365514,TCONS_00163245,TCONS_00234642,TCONS_00093995,TCONS_00172881,TCONS_00005964,TCONS_00135181,TCONS_00056396,TCONS_000…
ENSSSCG00000037120	TK1	TCONS_00298149,TCONS_00170642,TCONS_00006581,TCONS_00197570,TCONS_00342048,TCONS_00253677,TCONS_00000772,TCONS_00000771,TCONS_00112666,TCONS_00000767,TCONS_00028389,TCONS_00028388,TCONS_00227688,TCONS_00172347,TCONS_00325477,TCONS_00365514,TCONS_00163245,TCONS_00234642,TCONS_00093995,TCONS_00172881,TCONS_00005964,TCONS_00135181,TCONS_00056396,TCONS_00005905,TCONS_00000452,TCONS_00104599,TCONS_002…
ENSSSCG00000015785	CENPU	TCONS_00325477,TCONS_00026519,TCONS_00233371
ENSSSCG00000013119	STX3	TCONS_00097121,TCONS_00338335
ENSSSCG00000001927	--	TCONS_00298149,TCONS_00170642,TCONS_00006581,TCONS_00197570,TCONS_00342048,TCONS_00253677,TCONS_00000772,TCONS_00112666,TCONS_00028389,TCONS_00028388,TCONS_00227688,TCONS_00172347,TCONS_00325477,TCONS_00365514,TCONS_00163245,TCONS_00234642,TCONS_00093995,TCONS_00172881,TCONS_00005964,TCONS_00056396,TCONS_00005905,TCONS_00000452,TCONS_00104599,TCONS_00234884,TCONS_00334980,TCONS_00000773,TCONS_002…
ENSSSCG00000035086	--	TCONS_00142191,TCONS_00056263,TCONS_00119031,TCONS_00173552
ENSSSCG00000017950	TP53	TCONS_00097121
ENSSSCG00000032319	--	TCONS_00358487,TCONS_00338335,TCONS_00268990
ENSSSCG00000000739	FOXM1	TCONS_00325477
ENSSSCG00000009166	MANBA	TCONS_00298149,TCONS_00170642,TCONS_00006581,TCONS_00197570,TCONS_00342048,TCONS_00253677,TCONS_00227688,TCONS_00172347,TCONS_00365514,TCONS_00163245,TCONS_00234642,TCONS_00093995,TCONS_00172881,TCONS_00005964,TCONS_00056396,TCONS_00005905,TCONS_00234884,TCONS_00334980,TCONS_00319173,TCONS_00233373
ENSSSCG00000004750	OIP5	TCONS_00298149,TCONS_00170642,TCONS_00358487,TCONS_00006581,TCONS_00197570,TCONS_00342048,TCONS_00253677,TCONS_00000772,TCONS_00000771,TCONS_00112666,TCONS_00000767,TCONS_00028389,TCONS_00028388,TCONS_00227688,TCONS_00172347,TCONS_00325477,TCONS_00365514,TCONS_00163245,TCONS_00234642,TCONS_00093995,TCONS_00172881,TCONS_00005964,TCONS_00135181,TCONS_00056396,TCONS_00005905,TCONS_00000452,TCONS_001…
ENSSSCG00000011951	NFKBIZ	TCONS_00358487,TCONS_00197570,TCONS_00253289,TCONS_00112666,TCONS_00000767,TCONS_00028389,TCONS_00227688,TCONS_00172347,TCONS_00325477,TCONS_00005964,TCONS_00005905,TCONS_00104599,TCONS_00071101,TCONS_00338335,TCONS_00268990
ENSSSCG00000008953	CXCL8	TCONS_00298149,TCONS_00170642,TCONS_00358487,TCONS_00006581,TCONS_00091900,TCONS_00197570,TCONS_00342048,TCONS_00253677,TCONS_00000772,TCONS_00000771,TCONS_00112666,TCONS_00000767,TCONS_00028389,TCONS_00028388,TCONS_00227688,TCONS_00172347,TCONS_00325477,TCONS_00365514,TCONS_00365512,TCONS_00163245,TCONS_00234642,TCONS_00093995,TCONS_00172881,TCONS_00005964,TCONS_00135181,TCONS_00056396,TCONS_000…
ENSSSCG00000006287	SELL	TCONS_00298149,TCONS_00170642,TCONS_00358487,TCONS_00006581,TCONS_00091900,TCONS_00197570,TCONS_00342048,TCONS_00253677,TCONS_00000772,TCONS_00000771,TCONS_00112666,TCONS_00000767,TCONS_00028389,TCONS_00028388,TCONS_00227688,TCONS_00172347,TCONS_00325477,TCONS_00365514,TCONS_00365512,TCONS_00163245,TCONS_00234642,TCONS_00093995,TCONS_00172881,TCONS_00005964,TCONS_00135181,TCONS_00056396,TCONS_000…
ENSSSCG00000023630	CPM	TCONS_00298149,TCONS_00170642,TCONS_00358487,TCONS_00006581,TCONS_00091900,TCONS_00197570,TCONS_00342048,TCONS_00253677,TCONS_00000772,TCONS_00000771,TCONS_00112666,TCONS_00000767,TCONS_00028389,TCONS_00028388,TCONS_00227688,TCONS_00172347,TCONS_00325477,TCONS_00365514,TCONS_00365512,TCONS_00163245,TCONS_00234642,TCONS_00093995,TCONS_00172881,TCONS_00005964,TCONS_00135181,TCONS_00056396,TCONS_000…
ENSSSCG00000007181	--	TCONS_00298149,TCONS_00170642,TCONS_00006581,TCONS_00091900,TCONS_00197570,TCONS_00342048,TCONS_00253677,TCONS_00000772,TCONS_00000771,TCONS_00112666,TCONS_00000767,TCONS_00028389,TCONS_00028388,TCONS_00227688,TCONS_00172347,TCONS_00325477,TCONS_00097121,TCONS_00365514,TCONS_00365512,TCONS_00163245,TCONS_00234642,TCONS_00093995,TCONS_00172881,TCONS_00005964,TCONS_00135181,TCONS_00056396,TCONS_000…
ENSSSCG00000031871	--	TCONS_00200789
ENSSSCG00000034965	--	TCONS_00068754,TCONS_00332210
ENSSSCG00000033634	ERI1	TCONS_00358487,TCONS_00325477,TCONS_00097121,TCONS_00005964,TCONS_00005905,TCONS_00026519,TCONS_00071101,TCONS_00338335,TCONS_00268990,TCONS_00151718,TCONS_00233371
ENSSSCG00000006649	HORMAD1	TCONS_00298149,TCONS_00170642,TCONS_00006581,TCONS_00197570,TCONS_00342048,TCONS_00253677,TCONS_00000772,TCONS_00000771,TCONS_00112666,TCONS_00000767,TCONS_00028389,TCONS_00028388,TCONS_00227688,TCONS_00172347,TCONS_00365514,TCONS_00163245,TCONS_00234642,TCONS_00093995,TCONS_00005964,TCONS_00135181,TCONS_00056396,TCONS_00005905,TCONS_00000452,TCONS_00104599,TCONS_00234884,TCONS_00334980,TCONS_000…
ENSSSCG00000001427	C4A	TCONS_00298149,TCONS_00170642,TCONS_00358487,TCONS_00006581,TCONS_00091900,TCONS_00197570,TCONS_00342048,TCONS_00253677,TCONS_00000772,TCONS_00000771,TCONS_00112666,TCONS_00000767,TCONS_00028389,TCONS_00028388,TCONS_00227688,TCONS_00172347,TCONS_00325477,TCONS_00365514,TCONS_00365512,TCONS_00163245,TCONS_00234642,TCONS_00093995,TCONS_00172881,TCONS_00005964,TCONS_00135181,TCONS_00056396,TCONS_000…
ENSSSCG00000006396	IGSF9	TCONS_00298149,TCONS_00170642,TCONS_00006581,TCONS_00091900,TCONS_00197570,TCONS_00342048,TCONS_00253677,TCONS_00000772,TCONS_00000771,TCONS_00112666,TCONS_00000767,TCONS_00028389,TCONS_00028388,TCONS_00227688,TCONS_00172347,TCONS_00325477,TCONS_00097121,TCONS_00365514,TCONS_00365512,TCONS_00163245,TCONS_00234642,TCONS_00093995,TCONS_00172881,TCONS_00005964,TCONS_00135181,TCONS_00056396,TCONS_000…
ENSSSCG00000035345	--	TCONS_00005710,TCONS_00269738
ENSSSCG00000025188	LEPR	TCONS_00026431,TCONS_00332497,TCONS_00319662
ENSSSCG00000032255	--	TCONS_00298906,TCONS_00230705
ENSSSCG00000034555	--	TCONS_00298149,TCONS_00170642,TCONS_00358487,TCONS_00006581,TCONS_00197570,TCONS_00342048,TCONS_00253677,TCONS_00000772,TCONS_00000771,TCONS_00112666,TCONS_00000767,TCONS_00028389,TCONS_00028388,TCONS_00227688,TCONS_00172347,TCONS_00325477,TCONS_00365514,TCONS_00365512,TCONS_00163245,TCONS_00234642,TCONS_00093995,TCONS_00172881,TCONS_00005964,TCONS_00135181,TCONS_00056396,TCONS_00005905,TCONS_000…
ENSSSCG00000003754	--	TCONS_00264876,TCONS_00216433,TCONS_00068211,TCONS_00233881,TCONS_00115954,TCONS_00340426,TCONS_00270892,TCONS_00130709,TCONS_00121752,TCONS_00313089,TCONS_00016278,TCONS_00326112,TCONS_00258249
ENSSSCG00000010825	MARK1	TCONS_00170642,TCONS_00006581,TCONS_00342048,TCONS_00253677,TCONS_00365514,TCONS_00163245,TCONS_00234642,TCONS_00093995,TCONS_00056396,TCONS_00234884,TCONS_00334980,TCONS_00233373
ENSSSCG00000036810	ARL11	TCONS_00298149,TCONS_00170642,TCONS_00006581,TCONS_00197570,TCONS_00342048,TCONS_00253677,TCONS_00000772,TCONS_00000771,TCONS_00112666,TCONS_00028389,TCONS_00028388,TCONS_00227688,TCONS_00172347,TCONS_00325477,TCONS_00365514,TCONS_00163245,TCONS_00234642,TCONS_00093995,TCONS_00005964,TCONS_00135181,TCONS_00056396,TCONS_00005905,TCONS_00104599,TCONS_00234884,TCONS_00334980,TCONS_00000773,TCONS_000…
ENSSSCG00000008010	CHTF18	TCONS_00097121,TCONS_00026519,TCONS_00338335,TCONS_00233371
ENSSSCG00000034574	--	TCONS_00298149,TCONS_00170642,TCONS_00358487,TCONS_00006581,TCONS_00091900,TCONS_00197570,TCONS_00342048,TCONS_00253677,TCONS_00000772,TCONS_00000771,TCONS_00112666,TCONS_00000767,TCONS_00028389,TCONS_00028388,TCONS_00227688,TCONS_00172347,TCONS_00325477,TCONS_00365514,TCONS_00365512,TCONS_00163245,TCONS_00234642,TCONS_00093995,TCONS_00172881,TCONS_00005964,TCONS_00135181,TCONS_00056396,TCONS_000…
ENSSSCG00000021944	RAC2	TCONS_00298149,TCONS_00170642,TCONS_00006581,TCONS_00197570,TCONS_00342048,TCONS_00253677,TCONS_00000772,TCONS_00000771,TCONS_00112666,TCONS_00000767,TCONS_00028389,TCONS_00028388,TCONS_00227688,TCONS_00172347,TCONS_00325477,TCONS_00365514,TCONS_00365512,TCONS_00163245,TCONS_00234642,TCONS_00093995,TCONS_00172881,TCONS_00005964,TCONS_00135181,TCONS_00056396,TCONS_00005905,TCONS_00000452,TCONS_001…
ENSSSCG00000012927	RCE1	TCONS_00358487,TCONS_00253289,TCONS_00112666,TCONS_00028389,TCONS_00172347,TCONS_00325477,TCONS_00005964,TCONS_00005905,TCONS_00071101
ENSSSCG00000032229	WDPCP	TCONS_00352833,TCONS_00340426
ENSSSCG00000002632	SLC28A1	TCONS_00298149,TCONS_00170642,TCONS_00358487,TCONS_00006581,TCONS_00197570,TCONS_00342048,TCONS_00253677,TCONS_00000772,TCONS_00000771,TCONS_00112666,TCONS_00000767,TCONS_00028389,TCONS_00028388,TCONS_00227688,TCONS_00172347,TCONS_00325477,TCONS_00365514,TCONS_00163245,TCONS_00234642,TCONS_00093995,TCONS_00172881,TCONS_00005964,TCONS_00135181,TCONS_00056396,TCONS_00005905,TCONS_00026519,TCONS_000…
ENSSSCG00000006800	CD53	TCONS_00298149,TCONS_00170642,TCONS_00358487,TCONS_00006581,TCONS_00091900,TCONS_00197570,TCONS_00342048,TCONS_00253677,TCONS_00000772,TCONS_00000771,TCONS_00112666,TCONS_00000767,TCONS_00028389,TCONS_00028388,TCONS_00227688,TCONS_00172347,TCONS_00325477,TCONS_00365514,TCONS_00365512,TCONS_00163245,TCONS_00234642,TCONS_00093995,TCONS_00172881,TCONS_00005964,TCONS_00135181,TCONS_00056396,TCONS_000…
ENSSSCG00000027086	--	TCONS_00002310
ENSSSCG00000003580	EYA3	TCONS_00097121,TCONS_00026519,TCONS_00338335
ENSSSCG00000000570	C2CD5	TCONS_00287362
ENSSSCG00000035223	SYNM	TCONS_00050025
ENSSSCG00000040031	SMIM32	TCONS_00042646,TCONS_00293441
ENSSSCG00000007952	TRAP1	TCONS_00061725
ENSSSCG00000035082	PHF5A	TCONS_00170642,TCONS_00358487,TCONS_00006581,TCONS_00197570,TCONS_00342048,TCONS_00253677,TCONS_00000772,TCONS_00000771,TCONS_00112666,TCONS_00000767,TCONS_00028389,TCONS_00227688,TCONS_00172347,TCONS_00365514,TCONS_00163245,TCONS_00234642,TCONS_00093995,TCONS_00172881,TCONS_00005964,TCONS_00135181,TCONS_00056396,TCONS_00005905,TCONS_00000452,TCONS_00104599,TCONS_00234884,TCONS_00334980,TCONS_000…
ENSSSCG00000015854	OCA2	TCONS_00306624
ENSSSCG00000010486	HELLS	TCONS_00197570,TCONS_00112666,TCONS_00028389,TCONS_00028388,TCONS_00227688,TCONS_00172347,TCONS_00325477,TCONS_00005964,TCONS_00005905,TCONS_00026519,TCONS_00104599,TCONS_00071101,TCONS_00338335,TCONS_00151718,TCONS_00233373
ENSSSCG00000004207	--	TCONS_00369161
ENSSSCG00000005224	GLIS3	TCONS_00298149,TCONS_00170642,TCONS_00358487,TCONS_00006581,TCONS_00091900,TCONS_00197570,TCONS_00342048,TCONS_00253677,TCONS_00000772,TCONS_00000771,TCONS_00112666,TCONS_00000767,TCONS_00028389,TCONS_00028388,TCONS_00227688,TCONS_00172347,TCONS_00325477,TCONS_00365514,TCONS_00163245,TCONS_00234642,TCONS_00093995,TCONS_00172881,TCONS_00005964,TCONS_00135181,TCONS_00056396,TCONS_00005905,TCONS_000…
ENSSSCG00000013086	CYB561A3	TCONS_00298149,TCONS_00170642,TCONS_00358487,TCONS_00006581,TCONS_00091900,TCONS_00197570,TCONS_00342048,TCONS_00253677,TCONS_00000772,TCONS_00000771,TCONS_00112666,TCONS_00000767,TCONS_00028389,TCONS_00028388,TCONS_00227688,TCONS_00172347,TCONS_00325477,TCONS_00151078,TCONS_00141572,TCONS_00365514,TCONS_00365512,TCONS_00163245,TCONS_00234642,TCONS_00093995,TCONS_00172881,TCONS_00005964,TCONS_001…
ENSSSCG00000005130	ELAVL2	TCONS_00054850,TCONS_00212231,TCONS_00254291,TCONS_00264780,TCONS_00271045,TCONS_00192874,TCONS_00111369,TCONS_00227717,TCONS_00341690,TCONS_00359914,TCONS_00254283
ENSSSCG00000032351	--	TCONS_00306624
ENSSSCG00000008388	REL	TCONS_00298149,TCONS_00170642,TCONS_00358487,TCONS_00006581,TCONS_00197570,TCONS_00342048,TCONS_00253677,TCONS_00000772,TCONS_00000771,TCONS_00112666,TCONS_00000767,TCONS_00028389,TCONS_00028388,TCONS_00227688,TCONS_00172347,TCONS_00325477,TCONS_00097121,TCONS_00365514,TCONS_00163245,TCONS_00234642,TCONS_00093995,TCONS_00172881,TCONS_00005964,TCONS_00135181,TCONS_00056396,TCONS_00005905,TCONS_000…
ENSSSCG00000039416	CXCR4	TCONS_00298149,TCONS_00170642,TCONS_00358487,TCONS_00006581,TCONS_00197570,TCONS_00342048,TCONS_00253677,TCONS_00000772,TCONS_00000771,TCONS_00112666,TCONS_00000767,TCONS_00028389,TCONS_00028388,TCONS_00227688,TCONS_00172347,TCONS_00325477,TCONS_00365514,TCONS_00163245,TCONS_00234642,TCONS_00093995,TCONS_00172881,TCONS_00005964,TCONS_00135181,TCONS_00056396,TCONS_00005905,TCONS_00026519,TCONS_000…
ENSSSCG00000033927	--	TCONS_00243256
ENSSSCG00000015850	DUSP4	TCONS_00344959
ENSSSCG00000004733	PLA2G4D	TCONS_00298149,TCONS_00170642,TCONS_00358487,TCONS_00006581,TCONS_00091900,TCONS_00197570,TCONS_00342048,TCONS_00253677,TCONS_00000772,TCONS_00000771,TCONS_00112666,TCONS_00000767,TCONS_00028389,TCONS_00028388,TCONS_00227688,TCONS_00172347,TCONS_00325477,TCONS_00365514,TCONS_00365512,TCONS_00163245,TCONS_00234642,TCONS_00093995,TCONS_00172881,TCONS_00005964,TCONS_00135181,TCONS_00056396,TCONS_000…
ENSSSCG00000015136	UBASH3B	TCONS_00028388,TCONS_00325477,TCONS_00005964,TCONS_00005905,TCONS_00026519,TCONS_00338335,TCONS_00151718,TCONS_00233371
ENSSSCG00000039383	--	TCONS_00264780,TCONS_00227717,TCONS_00066718
ENSSSCG00000016487	MGAM2	TCONS_00228476
ENSSSCG00000004466	TTK	TCONS_00298149,TCONS_00170642,TCONS_00358487,TCONS_00006581,TCONS_00197570,TCONS_00342048,TCONS_00253677,TCONS_00000772,TCONS_00000771,TCONS_00112666,TCONS_00000767,TCONS_00028389,TCONS_00028388,TCONS_00227688,TCONS_00172347,TCONS_00325477,TCONS_00365514,TCONS_00163245,TCONS_00234642,TCONS_00093995,TCONS_00172881,TCONS_00005964,TCONS_00135181,TCONS_00056396,TCONS_00005905,TCONS_00000452,TCONS_001…
ENSSSCG00000009612	DOK2	TCONS_00298149,TCONS_00170642,TCONS_00358487,TCONS_00006581,TCONS_00091900,TCONS_00197570,TCONS_00342048,TCONS_00253677,TCONS_00000772,TCONS_00000771,TCONS_00112666,TCONS_00000767,TCONS_00028389,TCONS_00028388,TCONS_00227688,TCONS_00172347,TCONS_00325477,TCONS_00097121,TCONS_00365514,TCONS_00163245,TCONS_00234642,TCONS_00093995,TCONS_00172881,TCONS_00005964,TCONS_00135181,TCONS_00056396,TCONS_000…
ENSSSCG00000038558	GOLPH3L	TCONS_00329293,TCONS_00253287
ENSSSCG00000033567	--	TCONS_00026519,TCONS_00233371
ENSSSCG00000040157	AP3D1	TCONS_00200789
ENSSSCG00000039290	MTPN	TCONS_00170642,TCONS_00006581,TCONS_00342048,TCONS_00253677,TCONS_00365514,TCONS_00163245,TCONS_00093995,TCONS_00056396,TCONS_00234884,TCONS_00334980,TCONS_00233373
ENSSSCG00000017235	--	TCONS_00298149,TCONS_00170642,TCONS_00358487,TCONS_00006581,TCONS_00197570,TCONS_00342048,TCONS_00253677,TCONS_00000772,TCONS_00000771,TCONS_00112666,TCONS_00000767,TCONS_00028389,TCONS_00028388,TCONS_00227688,TCONS_00172347,TCONS_00325477,TCONS_00365514,TCONS_00163245,TCONS_00234642,TCONS_00093995,TCONS_00172881,TCONS_00005964,TCONS_00135181,TCONS_00056396,TCONS_00005905,TCONS_00000452,TCONS_001…
ENSSSCG00000011453	ITIH4	TCONS_00358487,TCONS_00197570,TCONS_00253289,TCONS_00253677,TCONS_00112666,TCONS_00028389,TCONS_00227688,TCONS_00172347,TCONS_00325477,TCONS_00234642,TCONS_00172881,TCONS_00005964,TCONS_00005905,TCONS_00104599,TCONS_00000773,TCONS_00071101,TCONS_00233373
ENSSSCG00000040183	CDK6	TCONS_00097121,TCONS_00026519,TCONS_00233371
ENSSSCG00000024052	GPX4	TCONS_00200789
ENSSSCG00000004421	FYN	TCONS_00028388,TCONS_00325477,TCONS_00097121,TCONS_00005964,TCONS_00135181,TCONS_00026519,TCONS_00151718,TCONS_00233371
ENSSSCG00000001073	TPMT	TCONS_00112666,TCONS_00028389,TCONS_00325477,TCONS_00005964,TCONS_00005905,TCONS_00151718
ENSSSCG00000033115	IFNAR1	TCONS_00298149,TCONS_00170642,TCONS_00358487,TCONS_00006581,TCONS_00197570,TCONS_00342048,TCONS_00253677,TCONS_00000772,TCONS_00000771,TCONS_00112666,TCONS_00000767,TCONS_00028389,TCONS_00028388,TCONS_00227688,TCONS_00172347,TCONS_00325477,TCONS_00097121,TCONS_00365514,TCONS_00163245,TCONS_00234642,TCONS_00093995,TCONS_00172881,TCONS_00005964,TCONS_00135181,TCONS_00056396,TCONS_00005905,TCONS_000…
ENSSSCG00000038719	--	TCONS_00298149,TCONS_00170642,TCONS_00358487,TCONS_00006581,TCONS_00091900,TCONS_00197570,TCONS_00342048,TCONS_00253677,TCONS_00000772,TCONS_00000771,TCONS_00112666,TCONS_00000767,TCONS_00028389,TCONS_00028388,TCONS_00227688,TCONS_00172347,TCONS_00325477,TCONS_00365514,TCONS_00365512,TCONS_00163245,TCONS_00234642,TCONS_00093995,TCONS_00172881,TCONS_00005964,TCONS_00135181,TCONS_00056396,TCONS_000…
ENSSSCG00000013124	PATL1	TCONS_00097121
ENSSSCG00000015035	C11orf52	TCONS_00269425,TCONS_00347239
ENSSSCG00000040188	TNFSF12	TCONS_00060280
ENSSSCG00000021361	ZNF710	TCONS_00298149,TCONS_00170642,TCONS_00006581,TCONS_00197570,TCONS_00342048,TCONS_00253677,TCONS_00000772,TCONS_00000771,TCONS_00112666,TCONS_00000767,TCONS_00028389,TCONS_00028388,TCONS_00227688,TCONS_00172347,TCONS_00325477,TCONS_00097121,TCONS_00365514,TCONS_00163245,TCONS_00234642,TCONS_00093995,TCONS_00005964,TCONS_00135181,TCONS_00056396,TCONS_00005905,TCONS_00026519,TCONS_00000452,TCONS_001…
ENSSSCG00000002799	CNOT1	TCONS_00200789
ENSSSCG00000028679	PLEKHB2	TCONS_00298149,TCONS_00170642,TCONS_00006581,TCONS_00091900,TCONS_00197570,TCONS_00342048,TCONS_00253677,TCONS_00000772,TCONS_00000771,TCONS_00112666,TCONS_00000767,TCONS_00028389,TCONS_00028388,TCONS_00227688,TCONS_00172347,TCONS_00325477,TCONS_00097121,TCONS_00365514,TCONS_00163245,TCONS_00234642,TCONS_00093995,TCONS_00172881,TCONS_00005964,TCONS_00135181,TCONS_00056396,TCONS_00005905,TCONS_000…
ENSSSCG00000006859	DPH5	TCONS_00312112
ENSSSCG00000000983	--	TCONS_00082286,TCONS_00369839,TCONS_00352833
ENSSSCG00000026890	GALNT6	TCONS_00298149,TCONS_00170642,TCONS_00358487,TCONS_00006581,TCONS_00091900,TCONS_00197570,TCONS_00342048,TCONS_00253677,TCONS_00000772,TCONS_00000771,TCONS_00112666,TCONS_00000767,TCONS_00028389,TCONS_00028388,TCONS_00227688,TCONS_00172347,TCONS_00325477,TCONS_00365514,TCONS_00365512,TCONS_00163245,TCONS_00234642,TCONS_00093995,TCONS_00172881,TCONS_00005964,TCONS_00135181,TCONS_00056396,TCONS_000…
ENSSSCG00000013629	SMARCA4	TCONS_00097121,TCONS_00338335
ENSSSCG00000011755	NCEH1	TCONS_00028388,TCONS_00325477,TCONS_00005964,TCONS_00005905,TCONS_00151718,TCONS_00233371
ENSSSCG00000003251	NLRP12	TCONS_00347239
ENSSSCG00000018086	ND4L	TCONS_00054850,TCONS_00212231,TCONS_00302938,TCONS_00052127,TCONS_00349982,TCONS_00254291,TCONS_00339334,TCONS_00331793,TCONS_00271045,TCONS_00099179,TCONS_00192874,TCONS_00111369,TCONS_00045339,TCONS_00104232,TCONS_00005969,TCONS_00227717,TCONS_00062265,TCONS_00341690,TCONS_00359914,TCONS_00276446,TCONS_00254283
ENSSSCG00000036047	THG1L	TCONS_00097121
ENSSSCG00000036360	LURAP1L	TCONS_00298149,TCONS_00170642,TCONS_00358487,TCONS_00006581,TCONS_00091900,TCONS_00197570,TCONS_00342048,TCONS_00253289,TCONS_00253677,TCONS_00000772,TCONS_00000771,TCONS_00112666,TCONS_00000767,TCONS_00028389,TCONS_00028388,TCONS_00227688,TCONS_00172347,TCONS_00325477,TCONS_00151078,TCONS_00365514,TCONS_00365512,TCONS_00163245,TCONS_00234642,TCONS_00093995,TCONS_00172881,TCONS_00005964,TCONS_001…
ENSSSCG00000039838	RGS10	TCONS_00298149,TCONS_00170642,TCONS_00358487,TCONS_00006581,TCONS_00197570,TCONS_00342048,TCONS_00253677,TCONS_00000772,TCONS_00000771,TCONS_00112666,TCONS_00000767,TCONS_00028389,TCONS_00028388,TCONS_00227688,TCONS_00172347,TCONS_00325477,TCONS_00097121,TCONS_00365514,TCONS_00163245,TCONS_00234642,TCONS_00093995,TCONS_00172881,TCONS_00005964,TCONS_00135181,TCONS_00056396,TCONS_00005905,TCONS_000…
ENSSSCG00000000223	BIN2	TCONS_00298149,TCONS_00170642,TCONS_00006581,TCONS_00197570,TCONS_00342048,TCONS_00253677,TCONS_00000772,TCONS_00000771,TCONS_00112666,TCONS_00000767,TCONS_00028389,TCONS_00028388,TCONS_00227688,TCONS_00172347,TCONS_00325477,TCONS_00097121,TCONS_00365514,TCONS_00163245,TCONS_00234642,TCONS_00093995,TCONS_00005964,TCONS_00135181,TCONS_00056396,TCONS_00005905,TCONS_00026519,TCONS_00000452,TCONS_001…
ENSSSCG00000034619	--	TCONS_00264876,TCONS_00216433,TCONS_00068211,TCONS_00233881,TCONS_00115954,TCONS_00340426,TCONS_00270892,TCONS_00130709,TCONS_00121752,TCONS_00313089,TCONS_00016278,TCONS_00326112,TCONS_00258249
ENSSSCG00000034469	--	TCONS_00298149,TCONS_00170642,TCONS_00358487,TCONS_00006581,TCONS_00091900,TCONS_00197570,TCONS_00342048,TCONS_00253677,TCONS_00000772,TCONS_00000771,TCONS_00112666,TCONS_00000767,TCONS_00028389,TCONS_00028388,TCONS_00227688,TCONS_00172347,TCONS_00325477,TCONS_00365514,TCONS_00365512,TCONS_00163245,TCONS_00234642,TCONS_00093995,TCONS_00172881,TCONS_00005964,TCONS_00135181,TCONS_00056396,TCONS_000…
ENSSSCG00000014441	CSF1R	TCONS_00325477,TCONS_00005964,TCONS_00005905,TCONS_00026519,TCONS_00151718,TCONS_00233371
ENSSSCG00000002764	SMPD3	TCONS_00269425
ENSSSCG00000015903	SLC38A11	TCONS_00298149,TCONS_00170642,TCONS_00358487,TCONS_00006581,TCONS_00091900,TCONS_00197570,TCONS_00342048,TCONS_00253677,TCONS_00000772,TCONS_00000771,TCONS_00112666,TCONS_00000767,TCONS_00028389,TCONS_00028388,TCONS_00227688,TCONS_00172347,TCONS_00325477,TCONS_00365514,TCONS_00365512,TCONS_00163245,TCONS_00234642,TCONS_00093995,TCONS_00172881,TCONS_00005964,TCONS_00135181,TCONS_00056396,TCONS_000…
ENSSSCG00000022837	TMUB2	TCONS_00298149,TCONS_00170642,TCONS_00006581,TCONS_00197570,TCONS_00342048,TCONS_00253677,TCONS_00000772,TCONS_00000771,TCONS_00112666,TCONS_00000767,TCONS_00028389,TCONS_00028388,TCONS_00227688,TCONS_00172347,TCONS_00365514,TCONS_00163245,TCONS_00234642,TCONS_00093995,TCONS_00172881,TCONS_00005964,TCONS_00135181,TCONS_00056396,TCONS_00005905,TCONS_00000452,TCONS_00104599,TCONS_00234884,TCONS_003…
ENSSSCG00000031751	--	TCONS_00298149,TCONS_00170642,TCONS_00006581,TCONS_00197570,TCONS_00342048,TCONS_00253677,TCONS_00000772,TCONS_00000771,TCONS_00112666,TCONS_00000767,TCONS_00028389,TCONS_00028388,TCONS_00227688,TCONS_00172347,TCONS_00325477,TCONS_00365514,TCONS_00163245,TCONS_00234642,TCONS_00093995,TCONS_00172881,TCONS_00005964,TCONS_00135181,TCONS_00056396,TCONS_00005905,TCONS_00000452,TCONS_00104599,TCONS_002…
ENSSSCG00000028790	ANKRD16	TCONS_00063515,TCONS_00312112
ENSSSCG00000034421	--	TCONS_00253531
ENSSSCG00000037914	IL17RB	TCONS_00298149,TCONS_00170642,TCONS_00006581,TCONS_00197570,TCONS_00342048,TCONS_00253677,TCONS_00000772,TCONS_00000771,TCONS_00112666,TCONS_00000767,TCONS_00028389,TCONS_00028388,TCONS_00227688,TCONS_00172347,TCONS_00325477,TCONS_00365514,TCONS_00163245,TCONS_00234642,TCONS_00093995,TCONS_00172881,TCONS_00005964,TCONS_00135181,TCONS_00056396,TCONS_00005905,TCONS_00000452,TCONS_00104599,TCONS_002…
ENSSSCG00000036330	--	TCONS_00054850,TCONS_00212231,TCONS_00302938,TCONS_00052127,TCONS_00349982,TCONS_00254291,TCONS_00339334,TCONS_00331793,TCONS_00271045,TCONS_00099179,TCONS_00192874,TCONS_00111369,TCONS_00045339,TCONS_00104232,TCONS_00005969,TCONS_00227717,TCONS_00062265,TCONS_00341690,TCONS_00359914,TCONS_00276446,TCONS_00254283
ENSSSCG00000013064	--	TCONS_00298149,TCONS_00170642,TCONS_00006581,TCONS_00197570,TCONS_00342048,TCONS_00253677,TCONS_00000772,TCONS_00000771,TCONS_00028388,TCONS_00227688,TCONS_00172347,TCONS_00365514,TCONS_00163245,TCONS_00234642,TCONS_00093995,TCONS_00005964,TCONS_00135181,TCONS_00056396,TCONS_00005905,TCONS_00000452,TCONS_00104599,TCONS_00234884,TCONS_00334980,TCONS_00000773,TCONS_00319173,TCONS_00151718,TCONS_002…
ENSSSCG00000029507	RASGEF1B	TCONS_00298149,TCONS_00170642,TCONS_00358487,TCONS_00006581,TCONS_00197570,TCONS_00342048,TCONS_00253677,TCONS_00000772,TCONS_00000771,TCONS_00112666,TCONS_00000767,TCONS_00028389,TCONS_00028388,TCONS_00227688,TCONS_00172347,TCONS_00325477,TCONS_00141572,TCONS_00365514,TCONS_00365512,TCONS_00163245,TCONS_00234642,TCONS_00093995,TCONS_00172881,TCONS_00005964,TCONS_00135181,TCONS_00056396,TCONS_000…
ENSSSCG00000017471	CDC6	TCONS_00253677
ENSSSCG00000012020	NCAM2	TCONS_00082286,TCONS_00208370,TCONS_00369839,TCONS_00000583,TCONS_00285681
XLOC_208766	XLOC_208766	TCONS_00141572,TCONS_00165274
ENSSSCG00000040826	--	TCONS_00298149,TCONS_00170642,TCONS_00006581,TCONS_00197570,TCONS_00342048,TCONS_00253677,TCONS_00000772,TCONS_00000771,TCONS_00112666,TCONS_00000767,TCONS_00028389,TCONS_00028388,TCONS_00227688,TCONS_00172347,TCONS_00325477,TCONS_00365514,TCONS_00365512,TCONS_00163245,TCONS_00234642,TCONS_00093995,TCONS_00172881,TCONS_00005964,TCONS_00135181,TCONS_00056396,TCONS_00005905,TCONS_00000452,TCONS_001…
ENSSSCG00000004053	TAGAP	TCONS_00000772,TCONS_00000771,TCONS_00028388,TCONS_00325477,TCONS_00097121,TCONS_00005964,TCONS_00135181,TCONS_00005905,TCONS_00026519,TCONS_00000452,TCONS_00071101,TCONS_00319173,TCONS_00338335,TCONS_00151718,TCONS_00233371
ENSSSCG00000039618	--	TCONS_00332746
ENSSSCG00000032769	--	TCONS_00298149,TCONS_00170642,TCONS_00358487,TCONS_00006581,TCONS_00091900,TCONS_00197570,TCONS_00342048,TCONS_00253677,TCONS_00000772,TCONS_00000771,TCONS_00112666,TCONS_00000767,TCONS_00028389,TCONS_00028388,TCONS_00227688,TCONS_00172347,TCONS_00325477,TCONS_00365514,TCONS_00163245,TCONS_00234642,TCONS_00093995,TCONS_00172881,TCONS_00005964,TCONS_00135181,TCONS_00056396,TCONS_00005905,TCONS_000…
ENSSSCG00000017197	FBF1	TCONS_00200789
ENSSSCG00000028720	NXN	TCONS_00325477,TCONS_00026519,TCONS_00338335,TCONS_00151718,TCONS_00233371
XLOC_200106	XLOC_200106	TCONS_00298149,TCONS_00170642,TCONS_00358487,TCONS_00006581,TCONS_00197570,TCONS_00342048,TCONS_00253289,TCONS_00253677,TCONS_00000772,TCONS_00000771,TCONS_00112666,TCONS_00000767,TCONS_00028389,TCONS_00028388,TCONS_00227688,TCONS_00172347,TCONS_00325477,TCONS_00365514,TCONS_00163245,TCONS_00234642,TCONS_00093995,TCONS_00172881,TCONS_00005964,TCONS_00135181,TCONS_00056396,TCONS_00005905,TCONS_001…
ENSSSCG00000005423	ABCA1	TCONS_00014072
ENSSSCG00000035074	FOXO6	TCONS_00041920
ENSSSCG00000000688	LAG3	TCONS_00358487,TCONS_00253289,TCONS_00325477,TCONS_00026519,TCONS_00338335
ENSSSCG00000027072	ATP5IF1	TCONS_00284802,TCONS_00062515,TCONS_00016282,TCONS_00072095,TCONS_00157830,TCONS_00216489
ENSSSCG00000023790	--	TCONS_00298149,TCONS_00170642,TCONS_00358487,TCONS_00006581,TCONS_00091900,TCONS_00197570,TCONS_00342048,TCONS_00253677,TCONS_00000772,TCONS_00000771,TCONS_00112666,TCONS_00000767,TCONS_00028389,TCONS_00028388,TCONS_00227688,TCONS_00172347,TCONS_00325477,TCONS_00365514,TCONS_00365512,TCONS_00163245,TCONS_00234642,TCONS_00093995,TCONS_00172881,TCONS_00005964,TCONS_00135181,TCONS_00056396,TCONS_000…
ENSSSCG00000025042	ICOS	TCONS_00298149,TCONS_00170642,TCONS_00358487,TCONS_00006581,TCONS_00197570,TCONS_00342048,TCONS_00253677,TCONS_00000772,TCONS_00000771,TCONS_00112666,TCONS_00000767,TCONS_00028389,TCONS_00028388,TCONS_00227688,TCONS_00172347,TCONS_00325477,TCONS_00365514,TCONS_00163245,TCONS_00234642,TCONS_00093995,TCONS_00172881,TCONS_00005964,TCONS_00135181,TCONS_00056396,TCONS_00005905,TCONS_00000452,TCONS_001…
ENSSSCG00000022483	GPBAR1	TCONS_00091900,TCONS_00253677,TCONS_00151078,TCONS_00365512,TCONS_00172881,TCONS_00071101,TCONS_00233375
ENSSSCG00000022177	DIS3L2	TCONS_00141570
ENSSSCG00000031999	GPR18	TCONS_00026174
ENSSSCG00000034858	RAP1GAP2	TCONS_00298149,TCONS_00170642,TCONS_00358487,TCONS_00006581,TCONS_00197570,TCONS_00342048,TCONS_00253289,TCONS_00253677,TCONS_00000772,TCONS_00000771,TCONS_00112666,TCONS_00000767,TCONS_00028389,TCONS_00028388,TCONS_00227688,TCONS_00172347,TCONS_00325477,TCONS_00097121,TCONS_00365514,TCONS_00163245,TCONS_00234642,TCONS_00093995,TCONS_00172881,TCONS_00005964,TCONS_00135181,TCONS_00056396,TCONS_000…
ENSSSCG00000025134	FAM171B	TCONS_00298149,TCONS_00170642,TCONS_00358487,TCONS_00006581,TCONS_00091900,TCONS_00197570,TCONS_00342048,TCONS_00253677,TCONS_00000772,TCONS_00000771,TCONS_00112666,TCONS_00000767,TCONS_00028389,TCONS_00028388,TCONS_00227688,TCONS_00172347,TCONS_00325477,TCONS_00365514,TCONS_00163245,TCONS_00234642,TCONS_00093995,TCONS_00172881,TCONS_00005964,TCONS_00135181,TCONS_00056396,TCONS_00005905,TCONS_000…
ENSSSCG00000029761	--	TCONS_00193806
ENSSSCG00000011360	CELSR3	TCONS_00200789
ENSSSCG00000033457	--	TCONS_00325477,TCONS_00097121,TCONS_00026519,TCONS_00338335,TCONS_00233371
ENSSSCG00000038204	--	TCONS_00298149,TCONS_00170642,TCONS_00358487,TCONS_00006581,TCONS_00091900,TCONS_00197570,TCONS_00342048,TCONS_00253677,TCONS_00000772,TCONS_00000771,TCONS_00112666,TCONS_00000767,TCONS_00028389,TCONS_00028388,TCONS_00227688,TCONS_00172347,TCONS_00325477,TCONS_00365514,TCONS_00365512,TCONS_00163245,TCONS_00234642,TCONS_00093995,TCONS_00172881,TCONS_00005964,TCONS_00135181,TCONS_00056396,TCONS_000…
ENSSSCG00000008013	IGFALS	TCONS_00281566
ENSSSCG00000011726	VEPH1	TCONS_00264876,TCONS_00082286,TCONS_00208370,TCONS_00108906,TCONS_00369839,TCONS_00000583,TCONS_00352833,TCONS_00233881,TCONS_00115954,TCONS_00340426,TCONS_00270892,TCONS_00313089,TCONS_00016278,TCONS_00326112,TCONS_00258249
ENSSSCG00000010056	--	TCONS_00298149,TCONS_00170642,TCONS_00006581,TCONS_00197570,TCONS_00342048,TCONS_00253677,TCONS_00000772,TCONS_00000771,TCONS_00112666,TCONS_00000767,TCONS_00028389,TCONS_00028388,TCONS_00227688,TCONS_00172347,TCONS_00325477,TCONS_00365514,TCONS_00163245,TCONS_00234642,TCONS_00093995,TCONS_00172881,TCONS_00005964,TCONS_00135181,TCONS_00056396,TCONS_00005905,TCONS_00000452,TCONS_00104599,TCONS_002…
ENSSSCG00000003690	DLGAP1	TCONS_00082286,TCONS_00340426
ENSSSCG00000032123	SPX	TCONS_00298905
ENSSSCG00000038957	--	TCONS_00281566
ENSSSCG00000011125	GATA3	TCONS_00121958
ENSSSCG00000031896	--	TCONS_00298149,TCONS_00170642,TCONS_00358487,TCONS_00006581,TCONS_00091900,TCONS_00197570,TCONS_00342048,TCONS_00253677,TCONS_00000772,TCONS_00000771,TCONS_00112666,TCONS_00000767,TCONS_00028389,TCONS_00028388,TCONS_00227688,TCONS_00172347,TCONS_00325477,TCONS_00365514,TCONS_00365512,TCONS_00163245,TCONS_00234642,TCONS_00093995,TCONS_00172881,TCONS_00005964,TCONS_00135181,TCONS_00056396,TCONS_000…
ENSSSCG00000013552	GPR108	TCONS_00298149,TCONS_00170642,TCONS_00006581,TCONS_00342048,TCONS_00253677,TCONS_00000772,TCONS_00000771,TCONS_00028388,TCONS_00141572,TCONS_00365514,TCONS_00365512,TCONS_00163245,TCONS_00234642,TCONS_00093995,TCONS_00172881,TCONS_00135181,TCONS_00056396,TCONS_00000452,TCONS_00234884,TCONS_00334980,TCONS_00000773,TCONS_00071101,TCONS_00319173
ENSSSCG00000038701	EFNA2	TCONS_00298149,TCONS_00170642,TCONS_00006581,TCONS_00342048,TCONS_00000772,TCONS_00000771,TCONS_00028388,TCONS_00325477,TCONS_00365514,TCONS_00163245,TCONS_00234642,TCONS_00093995,TCONS_00005964,TCONS_00135181,TCONS_00056396,TCONS_00005905,TCONS_00026519,TCONS_00234884,TCONS_00334980,TCONS_00319173,TCONS_00151718,TCONS_00233373,TCONS_00233371
ENSSSCG00000037351	--	TCONS_00298149,TCONS_00170642,TCONS_00358487,TCONS_00006581,TCONS_00091900,TCONS_00197570,TCONS_00342048,TCONS_00253677,TCONS_00000772,TCONS_00000771,TCONS_00112666,TCONS_00000767,TCONS_00028389,TCONS_00028388,TCONS_00227688,TCONS_00172347,TCONS_00325477,TCONS_00365514,TCONS_00365512,TCONS_00163245,TCONS_00234642,TCONS_00093995,TCONS_00172881,TCONS_00005964,TCONS_00135181,TCONS_00056396,TCONS_000…
ENSSSCG00000000859	PARPBP	TCONS_00298149,TCONS_00170642,TCONS_00006581,TCONS_00197570,TCONS_00342048,TCONS_00000772,TCONS_00000771,TCONS_00112666,TCONS_00000767,TCONS_00028389,TCONS_00028388,TCONS_00227688,TCONS_00172347,TCONS_00325477,TCONS_00097121,TCONS_00365514,TCONS_00163245,TCONS_00234642,TCONS_00093995,TCONS_00005964,TCONS_00135181,TCONS_00056396,TCONS_00005905,TCONS_00026519,TCONS_00000452,TCONS_00104599,TCONS_002…
ENSSSCG00000010504	BLNK	TCONS_00298149,TCONS_00170642,TCONS_00006581,TCONS_00197570,TCONS_00342048,TCONS_00253677,TCONS_00000772,TCONS_00000771,TCONS_00112666,TCONS_00000767,TCONS_00028389,TCONS_00028388,TCONS_00227688,TCONS_00172347,TCONS_00325477,TCONS_00365514,TCONS_00163245,TCONS_00234642,TCONS_00093995,TCONS_00172881,TCONS_00005964,TCONS_00135181,TCONS_00056396,TCONS_00005905,TCONS_00026519,TCONS_00000452,TCONS_001…
ENSSSCG00000013517	UHRF1	TCONS_00298149,TCONS_00170642,TCONS_00006581,TCONS_00197570,TCONS_00342048,TCONS_00253677,TCONS_00000772,TCONS_00000771,TCONS_00112666,TCONS_00000767,TCONS_00028389,TCONS_00028388,TCONS_00227688,TCONS_00172347,TCONS_00325477,TCONS_00097121,TCONS_00365514,TCONS_00163245,TCONS_00234642,TCONS_00093995,TCONS_00005964,TCONS_00135181,TCONS_00056396,TCONS_00005905,TCONS_00026519,TCONS_00000452,TCONS_001…
ENSSSCG00000037964	GNG10	TCONS_00097121
ENSSSCG00000012137	BMX	TCONS_00298905
ENSSSCG00000030433	--	TCONS_00298149,TCONS_00170642,TCONS_00358487,TCONS_00006581,TCONS_00091900,TCONS_00197570,TCONS_00342048,TCONS_00253677,TCONS_00000772,TCONS_00000771,TCONS_00112666,TCONS_00000767,TCONS_00028389,TCONS_00028388,TCONS_00227688,TCONS_00172347,TCONS_00325477,TCONS_00365514,TCONS_00365512,TCONS_00163245,TCONS_00234642,TCONS_00093995,TCONS_00172881,TCONS_00005964,TCONS_00135181,TCONS_00056396,TCONS_000…
ENSSSCG00000029163	BCAT1	TCONS_00170642,TCONS_00006581,TCONS_00342048,TCONS_00253677,TCONS_00028388,TCONS_00325477,TCONS_00365514,TCONS_00163245,TCONS_00093995,TCONS_00005964,TCONS_00056396,TCONS_00005905,TCONS_00234884,TCONS_00334980,TCONS_00319173,TCONS_00151718,TCONS_00233373
ENSSSCG00000031653	DOK3	TCONS_00298149,TCONS_00197570,TCONS_00253677,TCONS_00000772,TCONS_00028388,TCONS_00227688,TCONS_00325477,TCONS_00097121,TCONS_00005964,TCONS_00005905,TCONS_00026519,TCONS_00071101,TCONS_00319173,TCONS_00338335,TCONS_00151718,TCONS_00233373,TCONS_00233371
ENSSSCG00000015581	CENPF	TCONS_00298149,TCONS_00170642,TCONS_00358487,TCONS_00006581,TCONS_00197570,TCONS_00342048,TCONS_00253677,TCONS_00000772,TCONS_00000771,TCONS_00112666,TCONS_00000767,TCONS_00028389,TCONS_00028388,TCONS_00227688,TCONS_00172347,TCONS_00325477,TCONS_00365514,TCONS_00365512,TCONS_00163245,TCONS_00234642,TCONS_00093995,TCONS_00172881,TCONS_00005964,TCONS_00135181,TCONS_00056396,TCONS_00005905,TCONS_000…
ENSSSCG00000005915	MAF1	TCONS_00264876,TCONS_00216433,TCONS_00068211,TCONS_00233881,TCONS_00115954,TCONS_00340426,TCONS_00270892,TCONS_00130709,TCONS_00121752,TCONS_00313089,TCONS_00016278,TCONS_00326112,TCONS_00258249
ENSSSCG00000039175	--	TCONS_00028388,TCONS_00325477,TCONS_00005964,TCONS_00005905,TCONS_00026519,TCONS_00319173,TCONS_00338335,TCONS_00151718,TCONS_00233371
ENSSSCG00000007811	LAT	TCONS_00298149,TCONS_00170642,TCONS_00358487,TCONS_00006581,TCONS_00091900,TCONS_00197570,TCONS_00342048,TCONS_00253677,TCONS_00000772,TCONS_00000771,TCONS_00112666,TCONS_00000767,TCONS_00028389,TCONS_00028388,TCONS_00227688,TCONS_00172347,TCONS_00325477,TCONS_00097121,TCONS_00365514,TCONS_00163245,TCONS_00234642,TCONS_00093995,TCONS_00172881,TCONS_00005964,TCONS_00135181,TCONS_00056396,TCONS_000…
ENSSSCG00000010017	SMTN	TCONS_00343295,TCONS_00234559
ENSSSCG00000039212	MYT1	TCONS_00284802,TCONS_00062515,TCONS_00072104,TCONS_00016282,TCONS_00072095,TCONS_00062213,TCONS_00157830,TCONS_00216489
ENSSSCG00000017244	--	TCONS_00046302,TCONS_00067360,TCONS_00072112,TCONS_00213558,TCONS_00058763,TCONS_00338733
ENSSSCG00000003231	NKG7	TCONS_00298149,TCONS_00170642,TCONS_00358487,TCONS_00006581,TCONS_00197570,TCONS_00342048,TCONS_00253677,TCONS_00000772,TCONS_00000771,TCONS_00112666,TCONS_00000767,TCONS_00028389,TCONS_00028388,TCONS_00227688,TCONS_00172347,TCONS_00325477,TCONS_00097121,TCONS_00365514,TCONS_00163245,TCONS_00234642,TCONS_00093995,TCONS_00172881,TCONS_00005964,TCONS_00135181,TCONS_00056396,TCONS_00005905,TCONS_000…
ENSSSCG00000036246	--	TCONS_00298149,TCONS_00170642,TCONS_00358487,TCONS_00006581,TCONS_00197570,TCONS_00342048,TCONS_00253677,TCONS_00000772,TCONS_00000771,TCONS_00112666,TCONS_00000767,TCONS_00028389,TCONS_00028388,TCONS_00227688,TCONS_00172347,TCONS_00325477,TCONS_00365514,TCONS_00163245,TCONS_00234642,TCONS_00093995,TCONS_00172881,TCONS_00005964,TCONS_00135181,TCONS_00056396,TCONS_00005905,TCONS_00026519,TCONS_000…
ENSSSCG00000009589	SYK	TCONS_00298149,TCONS_00170642,TCONS_00358487,TCONS_00006581,TCONS_00091900,TCONS_00197570,TCONS_00342048,TCONS_00253677,TCONS_00000772,TCONS_00000771,TCONS_00112666,TCONS_00000767,TCONS_00028389,TCONS_00028388,TCONS_00227688,TCONS_00172347,TCONS_00325477,TCONS_00097121,TCONS_00365514,TCONS_00365512,TCONS_00163245,TCONS_00234642,TCONS_00093995,TCONS_00172881,TCONS_00005964,TCONS_00135181,TCONS_000…
ENSSSCG00000002032	SLC7A8	TCONS_00298149,TCONS_00170642,TCONS_00358487,TCONS_00006581,TCONS_00091900,TCONS_00197570,TCONS_00342048,TCONS_00253677,TCONS_00000772,TCONS_00000771,TCONS_00112666,TCONS_00000767,TCONS_00028389,TCONS_00028388,TCONS_00227688,TCONS_00172347,TCONS_00325477,TCONS_00365514,TCONS_00365512,TCONS_00163245,TCONS_00234642,TCONS_00093995,TCONS_00172881,TCONS_00005964,TCONS_00135181,TCONS_00056396,TCONS_000…
ENSSSCG00000036270	ATP6V1G3	TCONS_00298149,TCONS_00170642,TCONS_00358487,TCONS_00006581,TCONS_00091900,TCONS_00197570,TCONS_00342048,TCONS_00253677,TCONS_00000772,TCONS_00000771,TCONS_00112666,TCONS_00000767,TCONS_00028389,TCONS_00028388,TCONS_00227688,TCONS_00172347,TCONS_00325477,TCONS_00365514,TCONS_00365512,TCONS_00163245,TCONS_00234642,TCONS_00093995,TCONS_00172881,TCONS_00005964,TCONS_00135181,TCONS_00056396,TCONS_000…
ENSSSCG00000017006	LCP2	TCONS_00325477,TCONS_00097121,TCONS_00026519,TCONS_00338335,TCONS_00233371
ENSSSCG00000010341	TSPAN14	TCONS_00149869
ENSSSCG00000009658	BNIP3L	TCONS_00305730
ENSSSCG00000009396	PHF11	TCONS_00298149,TCONS_00170642,TCONS_00006581,TCONS_00091900,TCONS_00342048,TCONS_00253677,TCONS_00000772,TCONS_00000771,TCONS_00000767,TCONS_00028388,TCONS_00325477,TCONS_00097121,TCONS_00365514,TCONS_00163245,TCONS_00093995,TCONS_00005964,TCONS_00135181,TCONS_00056396,TCONS_00005905,TCONS_00104599,TCONS_00234884,TCONS_00334980,TCONS_00000773,TCONS_00071101,TCONS_00319173,TCONS_00151718
ENSSSCG00000033255	--	TCONS_00298149,TCONS_00170642,TCONS_00358487,TCONS_00006581,TCONS_00091900,TCONS_00197570,TCONS_00342048,TCONS_00253289,TCONS_00253677,TCONS_00000772,TCONS_00000771,TCONS_00112666,TCONS_00000767,TCONS_00028389,TCONS_00028388,TCONS_00227688,TCONS_00172347,TCONS_00325477,TCONS_00365514,TCONS_00365512,TCONS_00163245,TCONS_00234642,TCONS_00093995,TCONS_00172881,TCONS_00005964,TCONS_00135181,TCONS_000…
ENSSSCG00000033292	C1orf194	TCONS_00335260,TCONS_00078178
ENSSSCG00000024059	VAT1	TCONS_00298149,TCONS_00170642,TCONS_00358487,TCONS_00006581,TCONS_00091900,TCONS_00197570,TCONS_00342048,TCONS_00253677,TCONS_00000772,TCONS_00000771,TCONS_00112666,TCONS_00000767,TCONS_00028389,TCONS_00028388,TCONS_00227688,TCONS_00172347,TCONS_00325477,TCONS_00097121,TCONS_00365514,TCONS_00163245,TCONS_00234642,TCONS_00093995,TCONS_00172881,TCONS_00005964,TCONS_00135181,TCONS_00056396,TCONS_000…
ENSSSCG00000003818	DOCK7	TCONS_00170642,TCONS_00006581,TCONS_00197570,TCONS_00342048,TCONS_00253677,TCONS_00000772,TCONS_00000771,TCONS_00227688,TCONS_00365514,TCONS_00163245,TCONS_00234642,TCONS_00093995,TCONS_00135181,TCONS_00056396,TCONS_00000452,TCONS_00234884,TCONS_00334980,TCONS_00000773,TCONS_00233373
ENSSSCG00000022149	RMI2	TCONS_00298149,TCONS_00170642,TCONS_00006581,TCONS_00197570,TCONS_00342048,TCONS_00253677,TCONS_00000772,TCONS_00000771,TCONS_00112666,TCONS_00000767,TCONS_00028389,TCONS_00028388,TCONS_00227688,TCONS_00172347,TCONS_00325477,TCONS_00365514,TCONS_00365512,TCONS_00163245,TCONS_00234642,TCONS_00093995,TCONS_00172881,TCONS_00005964,TCONS_00135181,TCONS_00056396,TCONS_00005905,TCONS_00026519,TCONS_000…
ENSSSCG00000016183	--	TCONS_00298149,TCONS_00170642,TCONS_00006581,TCONS_00197570,TCONS_00342048,TCONS_00253677,TCONS_00000772,TCONS_00000771,TCONS_00112666,TCONS_00000767,TCONS_00028389,TCONS_00028388,TCONS_00227688,TCONS_00172347,TCONS_00325477,TCONS_00365514,TCONS_00365512,TCONS_00163245,TCONS_00234642,TCONS_00093995,TCONS_00172881,TCONS_00005964,TCONS_00135181,TCONS_00056396,TCONS_00005905,TCONS_00000452,TCONS_001…
ENSSSCG00000012854	RASSF7	TCONS_00298149,TCONS_00170642,TCONS_00358487,TCONS_00006581,TCONS_00197570,TCONS_00342048,TCONS_00253677,TCONS_00000772,TCONS_00000771,TCONS_00112666,TCONS_00000767,TCONS_00028389,TCONS_00028388,TCONS_00227688,TCONS_00172347,TCONS_00325477,TCONS_00365514,TCONS_00163245,TCONS_00234642,TCONS_00093995,TCONS_00005964,TCONS_00135181,TCONS_00056396,TCONS_00005905,TCONS_00026519,TCONS_00000452,TCONS_001…
ENSSSCG00000039630	--	TCONS_00284293
ENSSSCG00000004499	ATP5F1A	TCONS_00003354,TCONS_00239230,TCONS_00072109
ENSSSCG00000009031	EDNRA	TCONS_00274442
ENSSSCG00000005344	MELK	TCONS_00026519
ENSSSCG00000006171	CRISPLD1	TCONS_00216746
ENSSSCG00000037214	--	TCONS_00298149,TCONS_00170642,TCONS_00358487,TCONS_00006581,TCONS_00091900,TCONS_00197570,TCONS_00342048,TCONS_00253677,TCONS_00000772,TCONS_00000771,TCONS_00112666,TCONS_00000767,TCONS_00028389,TCONS_00028388,TCONS_00227688,TCONS_00172347,TCONS_00325477,TCONS_00365514,TCONS_00365512,TCONS_00163245,TCONS_00234642,TCONS_00093995,TCONS_00172881,TCONS_00005964,TCONS_00135181,TCONS_00056396,TCONS_000…
ENSSSCG00000007648	GAL3ST4	TCONS_00344959,TCONS_00008408
ENSSSCG00000031483	--	TCONS_00281810,TCONS_00332497
ENSSSCG00000011463	IL17RD	TCONS_00200789
ENSSSCG00000000707	SCNN1A	TCONS_00026174
ENSSSCG00000005587	NEK6	TCONS_00325477,TCONS_00005964,TCONS_00005905,TCONS_00026519,TCONS_00151718,TCONS_00233371
ENSSSCG00000006475	IQGAP3	TCONS_00298149,TCONS_00170642,TCONS_00006581,TCONS_00197570,TCONS_00342048,TCONS_00253677,TCONS_00112666,TCONS_00028389,TCONS_00227688,TCONS_00172347,TCONS_00325477,TCONS_00365514,TCONS_00163245,TCONS_00234642,TCONS_00093995,TCONS_00172881,TCONS_00005964,TCONS_00056396,TCONS_00005905,TCONS_00234884,TCONS_00334980,TCONS_00000773,TCONS_00071101,TCONS_00319173,TCONS_00151718,TCONS_00233373
ENSSSCG00000002888	GAPDHS	TCONS_00142191,TCONS_00173552
ENSSSCG00000000687	CD4	TCONS_00151718
ENSSSCG00000003558	RPS6KA1	TCONS_00298149,TCONS_00170642,TCONS_00358487,TCONS_00006581,TCONS_00197570,TCONS_00342048,TCONS_00253677,TCONS_00000772,TCONS_00000771,TCONS_00112666,TCONS_00000767,TCONS_00028389,TCONS_00028388,TCONS_00227688,TCONS_00172347,TCONS_00325477,TCONS_00097121,TCONS_00365514,TCONS_00163245,TCONS_00234642,TCONS_00093995,TCONS_00172881,TCONS_00005964,TCONS_00135181,TCONS_00056396,TCONS_00005905,TCONS_000…
ENSSSCG00000016651	--	TCONS_00264876,TCONS_00216433,TCONS_00068211,TCONS_00233881,TCONS_00115954,TCONS_00340426,TCONS_00270892,TCONS_00121752,TCONS_00313089,TCONS_00016278,TCONS_00326112,TCONS_00258249
ENSSSCG00000035379	JCHAIN	TCONS_00298149,TCONS_00170642,TCONS_00358487,TCONS_00006581,TCONS_00091900,TCONS_00197570,TCONS_00342048,TCONS_00253677,TCONS_00000772,TCONS_00000771,TCONS_00112666,TCONS_00000767,TCONS_00028389,TCONS_00028388,TCONS_00227688,TCONS_00172347,TCONS_00325477,TCONS_00365514,TCONS_00365512,TCONS_00163245,TCONS_00234642,TCONS_00093995,TCONS_00172881,TCONS_00005964,TCONS_00135181,TCONS_00056396,TCONS_000…
ENSSSCG00000012201	CXorf21	TCONS_00298149,TCONS_00170642,TCONS_00358487,TCONS_00006581,TCONS_00091900,TCONS_00197570,TCONS_00342048,TCONS_00253677,TCONS_00000772,TCONS_00000771,TCONS_00112666,TCONS_00000767,TCONS_00028389,TCONS_00028388,TCONS_00227688,TCONS_00172347,TCONS_00325477,TCONS_00365514,TCONS_00365512,TCONS_00163245,TCONS_00234642,TCONS_00093995,TCONS_00172881,TCONS_00005964,TCONS_00135181,TCONS_00056396,TCONS_000…
ENSSSCG00000016277	NMUR1	TCONS_00170642,TCONS_00006581,TCONS_00342048,TCONS_00000772,TCONS_00000771,TCONS_00298905,TCONS_00000767,TCONS_00365514,TCONS_00163245,TCONS_00093995,TCONS_00135181,TCONS_00056396,TCONS_00000452,TCONS_00104599,TCONS_00234884,TCONS_00334980,TCONS_00000773
ENSSSCG00000009849	SUDS3	TCONS_00233371
ENSSSCG00000011131	PRKCQ	TCONS_00298149,TCONS_00170642,TCONS_00358487,TCONS_00006581,TCONS_00091900,TCONS_00197570,TCONS_00342048,TCONS_00253677,TCONS_00000772,TCONS_00000771,TCONS_00112666,TCONS_00000767,TCONS_00028389,TCONS_00028388,TCONS_00227688,TCONS_00172347,TCONS_00325477,TCONS_00151078,TCONS_00365514,TCONS_00365512,TCONS_00163245,TCONS_00234642,TCONS_00093995,TCONS_00172881,TCONS_00005964,TCONS_00135181,TCONS_000…
ENSSSCG00000011235	UBP1	TCONS_00097121,TCONS_00338335
ENSSSCG00000017262	SLC16A6	TCONS_00151718
ENSSSCG00000031788	PTAFR	TCONS_00097121,TCONS_00026519,TCONS_00338335,TCONS_00233371
ENSSSCG00000017755	NOS2	TCONS_00298906,TCONS_00230705
ENSSSCG00000029261	--	TCONS_00285664
ENSSSCG00000014163	SLF1	TCONS_00269738
ENSSSCG00000033194	GEMIN7	TCONS_00325477,TCONS_00097121,TCONS_00005964,TCONS_00005905,TCONS_00026519,TCONS_00071101,TCONS_00338335,TCONS_00268990,TCONS_00151718,TCONS_00233371
ENSSSCG00000038904	--	TCONS_00343293
ENSSSCG00000023176	TROAP	TCONS_00358487,TCONS_00197570,TCONS_00253289,TCONS_00112666,TCONS_00005710,TCONS_00028389,TCONS_00227688,TCONS_00172347,TCONS_00329293,TCONS_00269738,TCONS_00071101,TCONS_00268990
ENSSSCG00000007345	RALGAPB	TCONS_00141570
ENSSSCG00000004049	ACAT2	TCONS_00285681
ENSSSCG00000003561	ZDHHC18	TCONS_00028388,TCONS_00325477,TCONS_00097121,TCONS_00005964,TCONS_00026519,TCONS_00338335,TCONS_00151718,TCONS_00233371
ENSSSCG00000011802	KNG1	TCONS_00342289,TCONS_00313031,TCONS_00313032,TCONS_00067334,TCONS_00070959,TCONS_00313035,TCONS_00313033,TCONS_00088731,TCONS_00151008,TCONS_00284263,TCONS_00261888,TCONS_00241513,TCONS_00241512,TCONS_00241511,ENSSSCT00000042440,TCONS_00261889,TCONS_00261590,TCONS_00173232,TCONS_00264784,TCONS_00262340,TCONS_00016710,TCONS_00137444
ENSSSCG00000004976	LRRC49	TCONS_00091900,TCONS_00298905,TCONS_00000767,TCONS_00135181,TCONS_00268990
ENSSSCG00000016401	--	TCONS_00269553,TCONS_00282354
ENSSSCG00000007778	CCDC189	TCONS_00193844
ENSSSCG00000012767	--	TCONS_00141570
ENSSSCG00000033222	TRIM14	TCONS_00097121
ENSSSCG00000039823	--	TCONS_00264876,TCONS_00068211,TCONS_00233881,TCONS_00115954,TCONS_00270892,TCONS_00130709,TCONS_00313089,TCONS_00016278,TCONS_00326112,TCONS_00258249
ENSSSCG00000010214	--	TCONS_00298149,TCONS_00170642,TCONS_00358487,TCONS_00006581,TCONS_00091900,TCONS_00197570,TCONS_00342048,TCONS_00253677,TCONS_00000772,TCONS_00000771,TCONS_00112666,TCONS_00000767,TCONS_00028389,TCONS_00028388,TCONS_00227688,TCONS_00172347,TCONS_00325477,TCONS_00365514,TCONS_00365512,TCONS_00163245,TCONS_00234642,TCONS_00093995,TCONS_00172881,TCONS_00005964,TCONS_00135181,TCONS_00056396,TCONS_000…
ENSSSCG00000040957	CD52	TCONS_00298149,TCONS_00170642,TCONS_00358487,TCONS_00006581,TCONS_00091900,TCONS_00197570,TCONS_00342048,TCONS_00253677,TCONS_00000772,TCONS_00000771,TCONS_00112666,TCONS_00000767,TCONS_00028389,TCONS_00028388,TCONS_00227688,TCONS_00172347,TCONS_00325477,TCONS_00365514,TCONS_00365512,TCONS_00163245,TCONS_00234642,TCONS_00093995,TCONS_00172881,TCONS_00005964,TCONS_00135181,TCONS_00056396,TCONS_000…
ENSSSCG00000035071	DCST1	TCONS_00158275
ENSSSCG00000022009	DDC	TCONS_00054850,TCONS_00212231,TCONS_00302938,TCONS_00052127,TCONS_00349982,TCONS_00254291,TCONS_00339334,TCONS_00331793,TCONS_00271045,TCONS_00192874,TCONS_00111369,TCONS_00045339,TCONS_00104232,TCONS_00005969,TCONS_00062265,TCONS_00341690,TCONS_00359914,TCONS_00276446,TCONS_00254283
ENSSSCG00000036573	SPDEF	TCONS_00264876,TCONS_00108906,TCONS_00068211,TCONS_00199154,TCONS_00233881,TCONS_00115954,TCONS_00340426,TCONS_00270892,TCONS_00130709,TCONS_00313089,TCONS_00016278,TCONS_00321144,TCONS_00326112,TCONS_00258249,TCONS_00089919
ENSSSCG00000040203	--	TCONS_00003354,TCONS_00239230,TCONS_00014443
ENSSSCG00000007603	NPTX2	TCONS_00264876,TCONS_00108906,TCONS_00068211,TCONS_00199154,TCONS_00233881,TCONS_00115954,TCONS_00270892,TCONS_00130709,TCONS_00313089,TCONS_00016278,TCONS_00321144,TCONS_00326112,TCONS_00258249,TCONS_00089919
ENSSSCG00000003564	GPATCH3	TCONS_00071554
ENSSSCG00000015566	EDEM3	TCONS_00343295
ENSSSCG00000027356	--	TCONS_00342289,TCONS_00313031,TCONS_00313032,TCONS_00067334,TCONS_00070959,TCONS_00313035,TCONS_00313033,TCONS_00088731,TCONS_00151008,TCONS_00284263,TCONS_00261888,TCONS_00241513,TCONS_00241512,TCONS_00241511,ENSSSCT00000042440,TCONS_00261889,TCONS_00261590,TCONS_00173232,TCONS_00264784,TCONS_00262340,TCONS_00016710,TCONS_00137444,TCONS_00091046
ENSSSCG00000000461	--	TCONS_00342289,TCONS_00313031,TCONS_00313032,TCONS_00082292,TCONS_00067334,TCONS_00070959,TCONS_00313035,TCONS_00313033,TCONS_00088731,TCONS_00151008,TCONS_00284263,TCONS_00261888,TCONS_00241513,TCONS_00241512,TCONS_00241511,ENSSSCT00000042440,TCONS_00261889,TCONS_00261590,TCONS_00173232,TCONS_00264784,TCONS_00262340,TCONS_00016710,TCONS_00137444,TCONS_00091046
ENSSSCG00000009141	MCUB	TCONS_00298149,TCONS_00170642,TCONS_00006581,TCONS_00197570,TCONS_00342048,TCONS_00253677,TCONS_00000772,TCONS_00000771,TCONS_00112666,TCONS_00000767,TCONS_00028389,TCONS_00028388,TCONS_00227688,TCONS_00172347,TCONS_00325477,TCONS_00365514,TCONS_00163245,TCONS_00234642,TCONS_00093995,TCONS_00005964,TCONS_00135181,TCONS_00056396,TCONS_00005905,TCONS_00000452,TCONS_00104599,TCONS_00234884,TCONS_003…
ENSSSCG00000013114	SLC15A3	TCONS_00298149,TCONS_00170642,TCONS_00358487,TCONS_00006581,TCONS_00197570,TCONS_00342048,TCONS_00253677,TCONS_00000772,TCONS_00000771,TCONS_00112666,TCONS_00000767,TCONS_00028389,TCONS_00028388,TCONS_00227688,TCONS_00172347,TCONS_00325477,TCONS_00097121,TCONS_00365514,TCONS_00163245,TCONS_00234642,TCONS_00093995,TCONS_00172881,TCONS_00005964,TCONS_00135181,TCONS_00056396,TCONS_00005905,TCONS_000…
ENSSSCG00000012411	PHKA1	TCONS_00242105
ENSSSCG00000016104	TRAK2	TCONS_00298149,TCONS_00170642,TCONS_00006581,TCONS_00091900,TCONS_00197570,TCONS_00342048,TCONS_00253677,TCONS_00000772,TCONS_00000771,TCONS_00112666,TCONS_00000767,TCONS_00028389,TCONS_00028388,TCONS_00227688,TCONS_00172347,TCONS_00325477,TCONS_00097121,TCONS_00365514,TCONS_00163245,TCONS_00234642,TCONS_00093995,TCONS_00172881,TCONS_00005964,TCONS_00135181,TCONS_00056396,TCONS_00005905,TCONS_000…
ENSSSCG00000010580	NFKB2	TCONS_00097121,TCONS_00338335
ENSSSCG00000006872	AGL	TCONS_00225313
ENSSSCG00000037736	--	TCONS_00298149,TCONS_00170642,TCONS_00358487,TCONS_00006581,TCONS_00091900,TCONS_00197570,TCONS_00342048,TCONS_00253677,TCONS_00000772,TCONS_00000771,TCONS_00112666,TCONS_00000767,TCONS_00028389,TCONS_00028388,TCONS_00227688,TCONS_00172347,TCONS_00325477,TCONS_00365514,TCONS_00365512,TCONS_00163245,TCONS_00234642,TCONS_00093995,TCONS_00172881,TCONS_00005964,TCONS_00135181,TCONS_00056396,TCONS_000…
ENSSSCG00000033952	CITED4	TCONS_00358487,TCONS_00197570,TCONS_00112666,TCONS_00028389,TCONS_00028388,TCONS_00227688,TCONS_00325477,TCONS_00234642,TCONS_00005964,TCONS_00005905,TCONS_00104599,TCONS_00338335,TCONS_00151718
ENSSSCG00000030485	ELFN1	TCONS_00358487,TCONS_00112666,TCONS_00005710,TCONS_00000767,TCONS_00028389,TCONS_00172347,TCONS_00269738,TCONS_00104599,TCONS_00071101,TCONS_00268990
ENSSSCG00000035746	ECT2	TCONS_00298149,TCONS_00170642,TCONS_00006581,TCONS_00197570,TCONS_00342048,TCONS_00253677,TCONS_00000772,TCONS_00000771,TCONS_00112666,TCONS_00000767,TCONS_00028389,TCONS_00028388,TCONS_00227688,TCONS_00172347,TCONS_00325477,TCONS_00365514,TCONS_00163245,TCONS_00234642,TCONS_00093995,TCONS_00005964,TCONS_00135181,TCONS_00056396,TCONS_00005905,TCONS_00000452,TCONS_00104599,TCONS_00234884,TCONS_003…
ENSSSCG00000022208	TNFRSF1B	TCONS_00097121
ENSSSCG00000015327	CASD1	TCONS_00118941,TCONS_00231411,TCONS_00269553,TCONS_00121752,TCONS_00282354
ENSSSCG00000035421	ATP8A2	TCONS_00148400
ENSSSCG00000032166	--	TCONS_00216489
ENSSSCG00000026571	RAB8B	TCONS_00142191,TCONS_00056263,TCONS_00119031
ENSSSCG00000039745	HMOX1	TCONS_00298149,TCONS_00170642,TCONS_00358487,TCONS_00006581,TCONS_00091900,TCONS_00197570,TCONS_00342048,TCONS_00253677,TCONS_00000772,TCONS_00000771,TCONS_00112666,TCONS_00000767,TCONS_00028389,TCONS_00028388,TCONS_00227688,TCONS_00172347,TCONS_00325477,TCONS_00097121,TCONS_00365514,TCONS_00365512,TCONS_00163245,TCONS_00234642,TCONS_00093995,TCONS_00172881,TCONS_00005964,TCONS_00135181,TCONS_000…
ENSSSCG00000029503	F7	TCONS_00264905
ENSSSCG00000028284	KCND1	TCONS_00170642,TCONS_00006581,TCONS_00197570,TCONS_00342048,TCONS_00000772,TCONS_00000771,TCONS_00227688,TCONS_00365514,TCONS_00163245,TCONS_00234642,TCONS_00093995,TCONS_00056396,TCONS_00000452,TCONS_00104599,TCONS_00234884,TCONS_00334980,TCONS_00000773,TCONS_00233373
ENSSSCG00000040793	CTSD	TCONS_00298149,TCONS_00170642,TCONS_00358487,TCONS_00006581,TCONS_00091900,TCONS_00197570,TCONS_00342048,TCONS_00253677,TCONS_00000772,TCONS_00000771,TCONS_00112666,TCONS_00000767,TCONS_00028389,TCONS_00028388,TCONS_00227688,TCONS_00172347,TCONS_00325477,TCONS_00097121,TCONS_00365514,TCONS_00365512,TCONS_00163245,TCONS_00234642,TCONS_00093995,TCONS_00172881,TCONS_00005964,TCONS_00135181,TCONS_000…
ENSSSCG00000011828	FAM43A	TCONS_00097121
ENSSSCG00000010477	CEP55	TCONS_00298149,TCONS_00170642,TCONS_00358487,TCONS_00006581,TCONS_00197570,TCONS_00342048,TCONS_00253677,TCONS_00000772,TCONS_00000771,TCONS_00112666,TCONS_00000767,TCONS_00028389,TCONS_00028388,TCONS_00227688,TCONS_00172347,TCONS_00325477,TCONS_00365514,TCONS_00163245,TCONS_00234642,TCONS_00093995,TCONS_00172881,TCONS_00005964,TCONS_00135181,TCONS_00056396,TCONS_00005905,TCONS_00000452,TCONS_001…
ENSSSCG00000034499	--	TCONS_00173552
ENSSSCG00000033439	--	TCONS_00335260
ENSSSCG00000039880	--	TCONS_00331856
ENSSSCG00000009848	--	TCONS_00315972
ENSSSCG00000037645	COTL1	TCONS_00298149,TCONS_00170642,TCONS_00006581,TCONS_00197570,TCONS_00342048,TCONS_00253677,TCONS_00000772,TCONS_00000771,TCONS_00112666,TCONS_00028389,TCONS_00028388,TCONS_00227688,TCONS_00172347,TCONS_00325477,TCONS_00097121,TCONS_00365514,TCONS_00163245,TCONS_00234642,TCONS_00093995,TCONS_00005964,TCONS_00135181,TCONS_00056396,TCONS_00005905,TCONS_00026519,TCONS_00000452,TCONS_00104599,TCONS_002…
ENSSSCG00000039656	RHOG	TCONS_00097121,TCONS_00026519,TCONS_00233371
ENSSSCG00000016714	CYCS	TCONS_00239230,TCONS_00072107,TCONS_00072109,TCONS_00216489
ENSSSCG00000032878	SHISA9	TCONS_00358487,TCONS_00197570,TCONS_00253289,TCONS_00253677,TCONS_00112666,TCONS_00028389,TCONS_00227688,TCONS_00172347,TCONS_00329293,TCONS_00269738,TCONS_00172881,TCONS_00071101,TCONS_00268990,TCONS_00233373
ENSSSCG00000028536	LHFPL2	TCONS_00298149,TCONS_00170642,TCONS_00006581,TCONS_00197570,TCONS_00342048,TCONS_00253677,TCONS_00000772,TCONS_00000771,TCONS_00112666,TCONS_00000767,TCONS_00028389,TCONS_00028388,TCONS_00227688,TCONS_00172347,TCONS_00325477,TCONS_00097121,TCONS_00365514,TCONS_00163245,TCONS_00234642,TCONS_00093995,TCONS_00005964,TCONS_00135181,TCONS_00056396,TCONS_00005905,TCONS_00026519,TCONS_00000452,TCONS_001…
ENSSSCG00000016451	--	TCONS_00298149,TCONS_00170642,TCONS_00358487,TCONS_00006581,TCONS_00197570,TCONS_00342048,TCONS_00253677,TCONS_00000772,TCONS_00000771,TCONS_00112666,TCONS_00000767,TCONS_00028389,TCONS_00028388,TCONS_00227688,TCONS_00172347,TCONS_00325477,TCONS_00097121,TCONS_00365514,TCONS_00163245,TCONS_00234642,TCONS_00093995,TCONS_00005964,TCONS_00135181,TCONS_00056396,TCONS_00005905,TCONS_00026519,TCONS_001…
ENSSSCG00000011340	SMARCC1	TCONS_00000771,TCONS_00028388,TCONS_00135181,TCONS_00319173,TCONS_00151718
ENSSSCG00000036145	PRKAA2	TCONS_00141572
ENSSSCG00000011936	ZBED2	TCONS_00298149,TCONS_00170642,TCONS_00358487,TCONS_00006581,TCONS_00197570,TCONS_00342048,TCONS_00253289,TCONS_00253677,TCONS_00000772,TCONS_00000771,TCONS_00112666,TCONS_00000767,TCONS_00028389,TCONS_00028388,TCONS_00227688,TCONS_00172347,TCONS_00325477,TCONS_00365514,TCONS_00163245,TCONS_00269738,TCONS_00234642,TCONS_00093995,TCONS_00172881,TCONS_00005964,TCONS_00135181,TCONS_00056396,TCONS_000…
ENSSSCG00000007477	NFATC2	TCONS_00306624
ENSSSCG00000017008	DOCK2	TCONS_00298149,TCONS_00170642,TCONS_00006581,TCONS_00197570,TCONS_00342048,TCONS_00253677,TCONS_00000772,TCONS_00000771,TCONS_00112666,TCONS_00000767,TCONS_00028389,TCONS_00028388,TCONS_00227688,TCONS_00172347,TCONS_00325477,TCONS_00365514,TCONS_00163245,TCONS_00234642,TCONS_00093995,TCONS_00172881,TCONS_00005964,TCONS_00135181,TCONS_00056396,TCONS_00005905,TCONS_00026519,TCONS_00000452,TCONS_001…
ENSSSCG00000011916	ATP6V1A	TCONS_00298149,TCONS_00170642,TCONS_00006581,TCONS_00091900,TCONS_00197570,TCONS_00342048,TCONS_00253677,TCONS_00000772,TCONS_00000771,TCONS_00112666,TCONS_00000767,TCONS_00028389,TCONS_00028388,TCONS_00227688,TCONS_00172347,TCONS_00325477,TCONS_00097121,TCONS_00365514,TCONS_00163245,TCONS_00234642,TCONS_00093995,TCONS_00172881,TCONS_00005964,TCONS_00135181,TCONS_00056396,TCONS_00005905,TCONS_000…
ENSSSCG00000009334	HSPH1	TCONS_00298149,TCONS_00170642,TCONS_00006581,TCONS_00342048,TCONS_00253677,TCONS_00000772,TCONS_00000771,TCONS_00000767,TCONS_00028388,TCONS_00325477,TCONS_00097121,TCONS_00365514,TCONS_00163245,TCONS_00093995,TCONS_00005964,TCONS_00135181,TCONS_00056396,TCONS_00005905,TCONS_00000452,TCONS_00104599,TCONS_00234884,TCONS_00334980,TCONS_00000773,TCONS_00071101,TCONS_00319173,TCONS_00151718,TCONS_002…
ENSSSCG00000035256	--	TCONS_00026519,TCONS_00233371
ENSSSCG00000005528	NDUFA8	TCONS_00072109,TCONS_00216489
ENSSSCG00000031824	--	TCONS_00003354,TCONS_00239230
ENSSSCG00000027684	TRIM63	TCONS_00253289
ENSSSCG00000030938	--	TCONS_00101305
ENSSSCG00000039633	--	TCONS_00298149,TCONS_00170642,TCONS_00358487,TCONS_00006581,TCONS_00091900,TCONS_00197570,TCONS_00342048,TCONS_00253677,TCONS_00000772,TCONS_00000771,TCONS_00112666,TCONS_00000767,TCONS_00028389,TCONS_00028388,TCONS_00227688,TCONS_00172347,TCONS_00325477,TCONS_00365514,TCONS_00365512,TCONS_00163245,TCONS_00234642,TCONS_00093995,TCONS_00172881,TCONS_00005964,TCONS_00135181,TCONS_00056396,TCONS_000…
ENSSSCG00000008337	AAK1	TCONS_00325477,TCONS_00097121,TCONS_00026519,TCONS_00338335,TCONS_00233371
ENSSSCG00000033051	POLE	TCONS_00358487,TCONS_00253289,TCONS_00112666,TCONS_00028389,TCONS_00325477,TCONS_00005964,TCONS_00005905,TCONS_00026519,TCONS_00071101,TCONS_00338335
ENSSSCG00000004554	PCLAF	TCONS_00298149,TCONS_00170642,TCONS_00358487,TCONS_00006581,TCONS_00197570,TCONS_00342048,TCONS_00253677,TCONS_00000772,TCONS_00000771,TCONS_00112666,TCONS_00000767,TCONS_00028389,TCONS_00028388,TCONS_00227688,TCONS_00172347,TCONS_00325477,TCONS_00365514,TCONS_00163245,TCONS_00234642,TCONS_00093995,TCONS_00172881,TCONS_00005964,TCONS_00135181,TCONS_00056396,TCONS_00005905,TCONS_00000452,TCONS_001…
ENSSSCG00000013936	NDUFA13	TCONS_00284802,TCONS_00062515,TCONS_00016282,TCONS_00072095,TCONS_00157830
ENSSSCG00000032282	ACP5	TCONS_00298149,TCONS_00170642,TCONS_00358487,TCONS_00006581,TCONS_00091900,TCONS_00197570,TCONS_00342048,TCONS_00253677,TCONS_00000772,TCONS_00000771,TCONS_00112666,TCONS_00000767,TCONS_00028389,TCONS_00028388,TCONS_00227688,TCONS_00172347,TCONS_00325477,TCONS_00365514,TCONS_00365512,TCONS_00163245,TCONS_00234642,TCONS_00093995,TCONS_00172881,TCONS_00005964,TCONS_00135181,TCONS_00056396,TCONS_000…
ENSSSCG00000023374	SRGN	TCONS_00298149,TCONS_00170642,TCONS_00358487,TCONS_00006581,TCONS_00197570,TCONS_00342048,TCONS_00253677,TCONS_00000772,TCONS_00000771,TCONS_00112666,TCONS_00000767,TCONS_00028389,TCONS_00028388,TCONS_00227688,TCONS_00172347,TCONS_00325477,TCONS_00365514,TCONS_00163245,TCONS_00234642,TCONS_00093995,TCONS_00172881,TCONS_00005964,TCONS_00135181,TCONS_00056396,TCONS_00005905,TCONS_00026519,TCONS_000…
ENSSSCG00000038579	DKKL1	TCONS_00298149,TCONS_00170642,TCONS_00358487,TCONS_00006581,TCONS_00197570,TCONS_00342048,TCONS_00253677,TCONS_00000772,TCONS_00000771,TCONS_00112666,TCONS_00000767,TCONS_00028389,TCONS_00028388,TCONS_00227688,TCONS_00172347,TCONS_00325477,TCONS_00365514,TCONS_00163245,TCONS_00234642,TCONS_00093995,TCONS_00172881,TCONS_00005964,TCONS_00135181,TCONS_00056396,TCONS_00005905,TCONS_00000452,TCONS_001…
ENSSSCG00000009644	ADAM28	TCONS_00298149,TCONS_00170642,TCONS_00006581,TCONS_00197570,TCONS_00342048,TCONS_00253677,TCONS_00000772,TCONS_00000771,TCONS_00112666,TCONS_00000767,TCONS_00028389,TCONS_00028388,TCONS_00227688,TCONS_00172347,TCONS_00325477,TCONS_00365514,TCONS_00163245,TCONS_00234642,TCONS_00093995,TCONS_00172881,TCONS_00005964,TCONS_00135181,TCONS_00056396,TCONS_00005905,TCONS_00000452,TCONS_00104599,TCONS_002…
ENSSSCG00000028060	SLC4A8	TCONS_00298149,TCONS_00170642,TCONS_00358487,TCONS_00006581,TCONS_00091900,TCONS_00197570,TCONS_00342048,TCONS_00253677,TCONS_00000772,TCONS_00000771,TCONS_00112666,TCONS_00000767,TCONS_00028389,TCONS_00028388,TCONS_00227688,TCONS_00172347,TCONS_00325477,TCONS_00365514,TCONS_00365512,TCONS_00163245,TCONS_00234642,TCONS_00093995,TCONS_00172881,TCONS_00005964,TCONS_00135181,TCONS_00056396,TCONS_000…
ENSSSCG00000002259	--	TCONS_00097121,TCONS_00233371
ENSSSCG00000012981	RELA	TCONS_00274023
ENSSSCG00000040242	TP23	TCONS_00208745
ENSSSCG00000017668	VMP1	TCONS_00298149,TCONS_00170642,TCONS_00358487,TCONS_00006581,TCONS_00197570,TCONS_00342048,TCONS_00253677,TCONS_00000772,TCONS_00000771,TCONS_00112666,TCONS_00000767,TCONS_00028389,TCONS_00028388,TCONS_00227688,TCONS_00172347,TCONS_00325477,TCONS_00097121,TCONS_00365514,TCONS_00163245,TCONS_00234642,TCONS_00093995,TCONS_00172881,TCONS_00005964,TCONS_00135181,TCONS_00056396,TCONS_00005905,TCONS_000…
ENSSSCG00000015716	MARCO	TCONS_00325477,TCONS_00097121,TCONS_00026519,TCONS_00338335,TCONS_00151718,TCONS_00233371
ENSSSCG00000032795	IL18R1	TCONS_00298149,TCONS_00170642,TCONS_00358487,TCONS_00006581,TCONS_00197570,TCONS_00342048,TCONS_00253677,TCONS_00000772,TCONS_00000771,TCONS_00112666,TCONS_00000767,TCONS_00028389,TCONS_00028388,TCONS_00227688,TCONS_00172347,TCONS_00325477,TCONS_00365514,TCONS_00365512,TCONS_00163245,TCONS_00234642,TCONS_00093995,TCONS_00172881,TCONS_00005964,TCONS_00135181,TCONS_00056396,TCONS_00005905,TCONS_000…
ENSSSCG00000010818	--	TCONS_00264876,TCONS_00068211,TCONS_00233881,TCONS_00115954,TCONS_00340426,TCONS_00270892,TCONS_00130709,TCONS_00313089,TCONS_00016278,TCONS_00326112,TCONS_00258249
ENSSSCG00000005477	FKBP15	TCONS_00325477,TCONS_00005964,TCONS_00319173,TCONS_00151718,TCONS_00233371
ENSSSCG00000023824	IQCF2	TCONS_00297605,TCONS_00305730
ENSSSCG00000039764	--	TCONS_00253289
ENSSSCG00000009705	GALNT7	TCONS_00298149,TCONS_00170642,TCONS_00358487,TCONS_00006581,TCONS_00091900,TCONS_00197570,TCONS_00342048,TCONS_00253677,TCONS_00000772,TCONS_00000771,TCONS_00112666,TCONS_00000767,TCONS_00028389,TCONS_00028388,TCONS_00227688,TCONS_00172347,TCONS_00325477,TCONS_00365514,TCONS_00365512,TCONS_00163245,TCONS_00234642,TCONS_00093995,TCONS_00172881,TCONS_00005964,TCONS_00135181,TCONS_00056396,TCONS_000…
ENSSSCG00000023745	MCOLN3	TCONS_00298149,TCONS_00170642,TCONS_00006581,TCONS_00197570,TCONS_00342048,TCONS_00253677,TCONS_00000772,TCONS_00000771,TCONS_00112666,TCONS_00000767,TCONS_00028389,TCONS_00028388,TCONS_00227688,TCONS_00172347,TCONS_00325477,TCONS_00365514,TCONS_00365512,TCONS_00163245,TCONS_00234642,TCONS_00093995,TCONS_00172881,TCONS_00005964,TCONS_00135181,TCONS_00056396,TCONS_00005905,TCONS_00000452,TCONS_001…
ENSSSCG00000016915	IL31RA	TCONS_00349389
ENSSSCG00000036224	--	TCONS_00298149,TCONS_00170642,TCONS_00358487,TCONS_00006581,TCONS_00091900,TCONS_00197570,TCONS_00342048,TCONS_00253677,TCONS_00000772,TCONS_00000771,TCONS_00112666,TCONS_00000767,TCONS_00028389,TCONS_00028388,TCONS_00227688,TCONS_00172347,TCONS_00325477,TCONS_00365514,TCONS_00365512,TCONS_00163245,TCONS_00234642,TCONS_00093995,TCONS_00172881,TCONS_00005964,TCONS_00135181,TCONS_00056396,TCONS_000…
ENSSSCG00000006590	S100A8	TCONS_00253677,TCONS_00005964,TCONS_00005905
ENSSSCG00000006556	TPM3	TCONS_00298149,TCONS_00170642,TCONS_00006581,TCONS_00197570,TCONS_00342048,TCONS_00253677,TCONS_00000772,TCONS_00000771,TCONS_00112666,TCONS_00000767,TCONS_00028389,TCONS_00028388,TCONS_00227688,TCONS_00172347,TCONS_00325477,TCONS_00365514,TCONS_00163245,TCONS_00234642,TCONS_00093995,TCONS_00005964,TCONS_00135181,TCONS_00056396,TCONS_00005905,TCONS_00026519,TCONS_00000452,TCONS_00104599,TCONS_002…
ENSSSCG00000004548	PIF1	TCONS_00298149,TCONS_00170642,TCONS_00006581,TCONS_00197570,TCONS_00342048,TCONS_00253677,TCONS_00000772,TCONS_00000771,TCONS_00112666,TCONS_00000767,TCONS_00028389,TCONS_00227688,TCONS_00172347,TCONS_00151078,TCONS_00365514,TCONS_00365512,TCONS_00163245,TCONS_00234642,TCONS_00093995,TCONS_00172881,TCONS_00005964,TCONS_00056396,TCONS_00005905,TCONS_00000452,TCONS_00104599,TCONS_00234884,TCONS_003…
ENSSSCG00000000002	--	TCONS_00358487,TCONS_00197570,TCONS_00253289,TCONS_00253677,TCONS_00000772,TCONS_00112666,TCONS_00000767,TCONS_00028389,TCONS_00028388,TCONS_00227688,TCONS_00172347,TCONS_00325477,TCONS_00269738,TCONS_00234642,TCONS_00172881,TCONS_00005964,TCONS_00005905,TCONS_00026519,TCONS_00104599,TCONS_00000773,TCONS_00071101,TCONS_00338335,TCONS_00268990,TCONS_00151718,TCONS_00233373
ENSSSCG00000004145	--	TCONS_00325477,TCONS_00026519,TCONS_00151718,TCONS_00233371
ENSSSCG00000006236	NSMAF	TCONS_00298149,TCONS_00170642,TCONS_00006581,TCONS_00342048,TCONS_00000772,TCONS_00000771,TCONS_00028388,TCONS_00325477,TCONS_00097121,TCONS_00365514,TCONS_00365512,TCONS_00163245,TCONS_00093995,TCONS_00005964,TCONS_00135181,TCONS_00056396,TCONS_00005905,TCONS_00026519,TCONS_00234884,TCONS_00334980,TCONS_00000773,TCONS_00071101,TCONS_00319173,TCONS_00151718,TCONS_00233371
ENSSSCG00000004990	LRFN5	TCONS_00118586
ENSSSCG00000004926	PDCD7	TCONS_00098939
ENSSSCG00000021173	BSPRY	TCONS_00097121
ENSSSCG00000006288	SELP	TCONS_00097121
ENSSSCG00000003694	EMILIN2	TCONS_00233371
ENSSSCG00000029799	ZBTB8OS	TCONS_00249162
ENSSSCG00000039439	--	TCONS_00005710,TCONS_00246183
ENSSSCG00000012394	GJB1	TCONS_00264876,TCONS_00068211,TCONS_00199154,TCONS_00233881,TCONS_00115954,TCONS_00340426,TCONS_00270892,TCONS_00130709,TCONS_00313089,TCONS_00016278,TCONS_00326112,TCONS_00258249
ENSSSCG00000015952	HAT1	TCONS_00338335
ENSSSCG00000003755	MCOLN2	TCONS_00165274
ENSSSCG00000001498	BEND6	TCONS_00072104,TCONS_00062213
ENSSSCG00000005056	DLGAP5	TCONS_00298149,TCONS_00170642,TCONS_00358487,TCONS_00006581,TCONS_00197570,TCONS_00342048,TCONS_00253677,TCONS_00000772,TCONS_00000771,TCONS_00112666,TCONS_00000767,TCONS_00028389,TCONS_00028388,TCONS_00227688,TCONS_00172347,TCONS_00325477,TCONS_00365514,TCONS_00163245,TCONS_00234642,TCONS_00093995,TCONS_00172881,TCONS_00005964,TCONS_00135181,TCONS_00056396,TCONS_00005905,TCONS_00000452,TCONS_001…
ENSSSCG00000012077	MX1	TCONS_00097121
ENSSSCG00000002771	EDC4	TCONS_00200789
ENSSSCG00000002639	--	TCONS_00325477,TCONS_00097121,TCONS_00026519,TCONS_00151718,TCONS_00233371
ENSSSCG00000008344	ARHGAP25	TCONS_00298149,TCONS_00170642,TCONS_00358487,TCONS_00006581,TCONS_00091900,TCONS_00197570,TCONS_00342048,TCONS_00253677,TCONS_00000772,TCONS_00000771,TCONS_00112666,TCONS_00000767,TCONS_00028389,TCONS_00028388,TCONS_00227688,TCONS_00172347,TCONS_00325477,TCONS_00365514,TCONS_00365512,TCONS_00163245,TCONS_00234642,TCONS_00093995,TCONS_00172881,TCONS_00005964,TCONS_00135181,TCONS_00056396,TCONS_000…
ENSSSCG00000032996	SLC7A5	TCONS_00028388,TCONS_00325477,TCONS_00005964,TCONS_00005905,TCONS_00026519,TCONS_00338335,TCONS_00151718,TCONS_00233371
ENSSSCG00000040163	QSOX2	TCONS_00193806
ENSSSCG00000007586	FSCN1	TCONS_00329293,TCONS_00253287
ENSSSCG00000034534	--	TCONS_00274023
ENSSSCG00000015617	G0S2	ENSSSCT00000039563
ENSSSCG00000010772	ADAM8	TCONS_00298149,TCONS_00170642,TCONS_00358487,TCONS_00006581,TCONS_00197570,TCONS_00342048,TCONS_00253677,TCONS_00000772,TCONS_00000771,TCONS_00112666,TCONS_00000767,TCONS_00028389,TCONS_00028388,TCONS_00227688,TCONS_00172347,TCONS_00325477,TCONS_00097121,TCONS_00365514,TCONS_00163245,TCONS_00234642,TCONS_00093995,TCONS_00005964,TCONS_00135181,TCONS_00056396,TCONS_00005905,TCONS_00026519,TCONS_000…
ENSSSCG00000022492	AMPD3	TCONS_00253289,TCONS_00112666,TCONS_00028389,TCONS_00028388,TCONS_00325477,TCONS_00097121,TCONS_00005964,TCONS_00005905,TCONS_00026519,TCONS_00071101,TCONS_00319173,TCONS_00338335,TCONS_00151718,TCONS_00233371
ENSSSCG00000036956	--	TCONS_00141572
ENSSSCG00000027946	MVP	TCONS_00298149,TCONS_00197570,TCONS_00000772,TCONS_00000771,TCONS_00000767,TCONS_00028388,TCONS_00227688,TCONS_00325477,TCONS_00097121,TCONS_00005964,TCONS_00135181,TCONS_00005905,TCONS_00026519,TCONS_00104599,TCONS_00000773,TCONS_00071101,TCONS_00319173,TCONS_00338335,TCONS_00151718,TCONS_00233373,TCONS_00233371
ENSSSCG00000033880	--	TCONS_00298149,TCONS_00170642,TCONS_00006581,TCONS_00197570,TCONS_00342048,TCONS_00253677,TCONS_00000772,TCONS_00000771,TCONS_00028388,TCONS_00227688,TCONS_00325477,TCONS_00141572,TCONS_00365514,TCONS_00163245,TCONS_00234642,TCONS_00093995,TCONS_00005964,TCONS_00135181,TCONS_00056396,TCONS_00005905,TCONS_00000452,TCONS_00104599,TCONS_00234884,TCONS_00334980,TCONS_00000773,TCONS_00071101,TCONS_003…
ENSSSCG00000006748	TSPAN2	TCONS_00325477,TCONS_00005964,TCONS_00005905,TCONS_00026519,TCONS_00338335,TCONS_00151718,TCONS_00233371
ENSSSCG00000003153	FTL	TCONS_00298149,TCONS_00170642,TCONS_00358487,TCONS_00006581,TCONS_00197570,TCONS_00342048,TCONS_00253677,TCONS_00000772,TCONS_00000771,TCONS_00112666,TCONS_00000767,TCONS_00028389,TCONS_00028388,TCONS_00227688,TCONS_00172347,TCONS_00325477,TCONS_00365514,TCONS_00163245,TCONS_00234642,TCONS_00093995,TCONS_00172881,TCONS_00005964,TCONS_00135181,TCONS_00056396,TCONS_00005905,TCONS_00026519,TCONS_001…
ENSSSCG00000009079	INTU	TCONS_00298149,TCONS_00170642,TCONS_00358487,TCONS_00006581,TCONS_00197570,TCONS_00342048,TCONS_00253677,TCONS_00000772,TCONS_00000771,TCONS_00112666,TCONS_00000767,TCONS_00028389,TCONS_00028388,TCONS_00227688,TCONS_00172347,TCONS_00325477,TCONS_00365514,TCONS_00163245,TCONS_00234642,TCONS_00093995,TCONS_00172881,TCONS_00005964,TCONS_00135181,TCONS_00056396,TCONS_00005905,TCONS_00026519,TCONS_000…
ENSSSCG00000003931	KIF2C	TCONS_00298149,TCONS_00170642,TCONS_00358487,TCONS_00006581,TCONS_00091900,TCONS_00197570,TCONS_00342048,TCONS_00253677,TCONS_00000772,TCONS_00000771,TCONS_00112666,TCONS_00000767,TCONS_00028389,TCONS_00028388,TCONS_00227688,TCONS_00172347,TCONS_00325477,TCONS_00365514,TCONS_00163245,TCONS_00234642,TCONS_00093995,TCONS_00172881,TCONS_00005964,TCONS_00135181,TCONS_00056396,TCONS_00005905,TCONS_000…
ENSSSCG00000010948	CTSL	TCONS_00298149,TCONS_00170642,TCONS_00358487,TCONS_00006581,TCONS_00197570,TCONS_00342048,TCONS_00253677,TCONS_00000772,TCONS_00000771,TCONS_00112666,TCONS_00000767,TCONS_00028389,TCONS_00028388,TCONS_00227688,TCONS_00172347,TCONS_00325477,TCONS_00365514,TCONS_00163245,TCONS_00234642,TCONS_00093995,TCONS_00172881,TCONS_00005964,TCONS_00135181,TCONS_00056396,TCONS_00005905,TCONS_00000452,TCONS_001…
ENSSSCG00000000530	FGD4	TCONS_00298149,TCONS_00170642,TCONS_00358487,TCONS_00006581,TCONS_00197570,TCONS_00342048,TCONS_00253289,TCONS_00253677,TCONS_00000772,TCONS_00000771,TCONS_00112666,TCONS_00000767,TCONS_00028389,TCONS_00028388,TCONS_00227688,TCONS_00172347,TCONS_00325477,TCONS_00365514,TCONS_00163245,TCONS_00234642,TCONS_00093995,TCONS_00172881,TCONS_00005964,TCONS_00135181,TCONS_00056396,TCONS_00005905,TCONS_001…
ENSSSCG00000037669	PTPN7	TCONS_00298149,TCONS_00170642,TCONS_00358487,TCONS_00006581,TCONS_00197570,TCONS_00342048,TCONS_00253677,TCONS_00000772,TCONS_00000771,TCONS_00112666,TCONS_00000767,TCONS_00028389,TCONS_00028388,TCONS_00227688,TCONS_00172347,TCONS_00325477,TCONS_00097121,TCONS_00365514,TCONS_00163245,TCONS_00234642,TCONS_00093995,TCONS_00172881,TCONS_00005964,TCONS_00135181,TCONS_00056396,TCONS_00005905,TCONS_000…
XLOC_208764	XLOC_208764	TCONS_00232759
XLOC_257006	XLOC_257006	TCONS_00298149,TCONS_00170642,TCONS_00358487,TCONS_00006581,TCONS_00091900,TCONS_00197570,TCONS_00342048,TCONS_00253677,TCONS_00000772,TCONS_00000771,TCONS_00112666,TCONS_00000767,TCONS_00028389,TCONS_00028388,TCONS_00227688,TCONS_00172347,TCONS_00325477,TCONS_00365514,TCONS_00365512,TCONS_00163245,TCONS_00234642,TCONS_00093995,TCONS_00172881,TCONS_00005964,TCONS_00135181,TCONS_00056396,TCONS_000…
ENSSSCG00000017188	ZACN	TCONS_00369839,TCONS_00000583,TCONS_00285681
ENSSSCG00000003156	HRC	TCONS_00200789
ENSSSCG00000017032	--	TCONS_00298149,TCONS_00170642,TCONS_00358487,TCONS_00006581,TCONS_00197570,TCONS_00342048,TCONS_00253677,TCONS_00000772,TCONS_00000771,TCONS_00112666,TCONS_00000767,TCONS_00028389,TCONS_00028388,TCONS_00227688,TCONS_00172347,TCONS_00325477,TCONS_00365514,TCONS_00163245,TCONS_00234642,TCONS_00093995,TCONS_00005964,TCONS_00135181,TCONS_00056396,TCONS_00005905,TCONS_00000452,TCONS_00104599,TCONS_002…
ENSSSCG00000004565	CA12	TCONS_00170642,TCONS_00006581,TCONS_00091900,TCONS_00342048,TCONS_00000772,TCONS_00000771,TCONS_00298905,TCONS_00000767,TCONS_00028388,TCONS_00365514,TCONS_00163245,TCONS_00093995,TCONS_00135181,TCONS_00056396,TCONS_00000452,TCONS_00104599,TCONS_00234884,TCONS_00334980,TCONS_00000773,TCONS_00071101
ENSSSCG00000009225	HSD17B13	TCONS_00298149,TCONS_00170642,TCONS_00006581,TCONS_00342048,TCONS_00253677,TCONS_00365514,TCONS_00365512,TCONS_00163245,TCONS_00093995,TCONS_00172881,TCONS_00005964,TCONS_00056396,TCONS_00005905,TCONS_00234884,TCONS_00334980,TCONS_00319173,TCONS_00151718,TCONS_00233373
ENSSSCG00000014985	MMP3	TCONS_00298905
ENSSSCG00000015590	FLVCR1	TCONS_00338335
ENSSSCG00000029039	BRCA2	TCONS_00298149,TCONS_00170642,TCONS_00358487,TCONS_00006581,TCONS_00091900,TCONS_00197570,TCONS_00342048,TCONS_00000772,TCONS_00000771,TCONS_00112666,TCONS_00000767,TCONS_00028389,TCONS_00028388,TCONS_00227688,TCONS_00172347,TCONS_00325477,TCONS_00097121,TCONS_00365514,TCONS_00163245,TCONS_00234642,TCONS_00093995,TCONS_00005964,TCONS_00135181,TCONS_00056396,TCONS_00005905,TCONS_00026519,TCONS_000…
ENSSSCG00000031807	--	TCONS_00170642,TCONS_00006581,TCONS_00342048,TCONS_00000771,TCONS_00365514,TCONS_00163245,TCONS_00234642,TCONS_00093995,TCONS_00056396,TCONS_00234884,TCONS_00334980
ENSSSCG00000032279	SAPCD2	TCONS_00358487,TCONS_00197570,TCONS_00253677,TCONS_00112666,TCONS_00028389,TCONS_00227688,TCONS_00172347,TCONS_00234642,TCONS_00172881,TCONS_00233373
ENSSSCG00000016298	INPP5D	TCONS_00097121,TCONS_00026519,TCONS_00338335,TCONS_00233371
ENSSSCG00000033381	IRF4	TCONS_00298149,TCONS_00170642,TCONS_00358487,TCONS_00006581,TCONS_00197570,TCONS_00342048,TCONS_00253677,TCONS_00000772,TCONS_00000771,TCONS_00112666,TCONS_00000767,TCONS_00028389,TCONS_00028388,TCONS_00227688,TCONS_00172347,TCONS_00325477,TCONS_00365514,TCONS_00163245,TCONS_00234642,TCONS_00093995,TCONS_00172881,TCONS_00005964,TCONS_00135181,TCONS_00056396,TCONS_00005905,TCONS_00000452,TCONS_001…
ENSSSCG00000011046	ITGA8	TCONS_00298149,TCONS_00170642,TCONS_00006581,TCONS_00197570,TCONS_00342048,TCONS_00253677,TCONS_00000772,TCONS_00000771,TCONS_00112666,TCONS_00000767,TCONS_00028389,TCONS_00028388,TCONS_00227688,TCONS_00172347,TCONS_00365514,TCONS_00163245,TCONS_00234642,TCONS_00093995,TCONS_00172881,TCONS_00005964,TCONS_00135181,TCONS_00056396,TCONS_00005905,TCONS_00000452,TCONS_00104599,TCONS_00234884,TCONS_003…
ENSSSCG00000037274	PTMA	TCONS_00298149,TCONS_00170642,TCONS_00006581,TCONS_00342048,TCONS_00000772,TCONS_00000771,TCONS_00028388,TCONS_00365514,TCONS_00163245,TCONS_00093995,TCONS_00135181,TCONS_00056396,TCONS_00000452,TCONS_00234884,TCONS_00334980,TCONS_00000773,TCONS_00319173,TCONS_00151718
ENSSSCG00000013041	FERMT3	TCONS_00298149,TCONS_00170642,TCONS_00358487,TCONS_00006581,TCONS_00091900,TCONS_00197570,TCONS_00342048,TCONS_00253677,TCONS_00000772,TCONS_00000771,TCONS_00112666,TCONS_00000767,TCONS_00028389,TCONS_00028388,TCONS_00227688,TCONS_00172347,TCONS_00325477,TCONS_00097121,TCONS_00365514,TCONS_00163245,TCONS_00234642,TCONS_00093995,TCONS_00172881,TCONS_00005964,TCONS_00135181,TCONS_00056396,TCONS_000…
ENSSSCG00000001792	EFL1	TCONS_00097121
ENSSSCG00000012890	TCIRG1	TCONS_00298149,TCONS_00170642,TCONS_00358487,TCONS_00006581,TCONS_00197570,TCONS_00342048,TCONS_00253677,TCONS_00000772,TCONS_00000771,TCONS_00112666,TCONS_00000767,TCONS_00028389,TCONS_00028388,TCONS_00227688,TCONS_00172347,TCONS_00325477,TCONS_00097121,TCONS_00365514,TCONS_00163245,TCONS_00234642,TCONS_00093995,TCONS_00005964,TCONS_00135181,TCONS_00056396,TCONS_00005905,TCONS_00026519,TCONS_000…
ENSSSCG00000008572	GAREM2	TCONS_00298149,TCONS_00170642,TCONS_00358487,TCONS_00006581,TCONS_00091900,TCONS_00197570,TCONS_00342048,TCONS_00253677,TCONS_00000772,TCONS_00000771,TCONS_00112666,TCONS_00000767,TCONS_00028389,TCONS_00028388,TCONS_00227688,TCONS_00172347,TCONS_00325477,TCONS_00365514,TCONS_00365512,TCONS_00163245,TCONS_00234642,TCONS_00093995,TCONS_00172881,TCONS_00005964,TCONS_00135181,TCONS_00056396,TCONS_000…
ENSSSCG00000038598	ADRB2	TCONS_00326482,TCONS_00079103,TCONS_00191569,TCONS_00091046
ENSSSCG00000031789	ACSL5	TCONS_00325477,TCONS_00097121,TCONS_00026519,TCONS_00338335,TCONS_00233371
ENSSSCG00000037639	TIMMDC1	TCONS_00297605
ENSSSCG00000003017	TGFB1	TCONS_00298149,TCONS_00000772,TCONS_00028388,TCONS_00325477,TCONS_00097121,TCONS_00005964,TCONS_00135181,TCONS_00005905,TCONS_00026519,TCONS_00071101,TCONS_00319173,TCONS_00338335,TCONS_00151718,TCONS_00233371
ENSSSCG00000032658	TRAF4	TCONS_00358487,TCONS_00253289,TCONS_00112666,TCONS_00028389,TCONS_00325477,TCONS_00005964,TCONS_00005905,TCONS_00026519,TCONS_00071101,TCONS_00338335
ENSSSCG00000035121	RHBG	TCONS_00301613
ENSSSCG00000038763	CERK	TCONS_00358487,TCONS_00000767,TCONS_00325477,TCONS_00097121,TCONS_00005964,TCONS_00026519,TCONS_00071101,TCONS_00338335,TCONS_00268990
ENSSSCG00000001978	GZMB	TCONS_00112666,TCONS_00028389,TCONS_00172347,TCONS_00172881
ENSSSCG00000033442	HCN2	TCONS_00334725
ENSSSCG00000010471	KIF11	TCONS_00298149,TCONS_00170642,TCONS_00358487,TCONS_00006581,TCONS_00197570,TCONS_00342048,TCONS_00253677,TCONS_00000772,TCONS_00000771,TCONS_00112666,TCONS_00000767,TCONS_00028389,TCONS_00028388,TCONS_00227688,TCONS_00172347,TCONS_00325477,TCONS_00365514,TCONS_00163245,TCONS_00234642,TCONS_00093995,TCONS_00172881,TCONS_00005964,TCONS_00135181,TCONS_00056396,TCONS_00005905,TCONS_00000452,TCONS_001…
ENSSSCG00000028944	--	TCONS_00298149,TCONS_00170642,TCONS_00358487,TCONS_00006581,TCONS_00197570,TCONS_00342048,TCONS_00253677,TCONS_00000772,TCONS_00000771,TCONS_00112666,TCONS_00000767,TCONS_00028389,TCONS_00028388,TCONS_00227688,TCONS_00172347,TCONS_00325477,TCONS_00365514,TCONS_00163245,TCONS_00234642,TCONS_00093995,TCONS_00172881,TCONS_00005964,TCONS_00135181,TCONS_00056396,TCONS_00005905,TCONS_00026519,TCONS_000…
ENSSSCG00000003458	EFHD2	TCONS_00298149,TCONS_00170642,TCONS_00358487,TCONS_00006581,TCONS_00197570,TCONS_00342048,TCONS_00253677,TCONS_00000772,TCONS_00000771,TCONS_00112666,TCONS_00000767,TCONS_00028389,TCONS_00028388,TCONS_00227688,TCONS_00172347,TCONS_00325477,TCONS_00097121,TCONS_00365514,TCONS_00163245,TCONS_00234642,TCONS_00093995,TCONS_00172881,TCONS_00005964,TCONS_00135181,TCONS_00056396,TCONS_00005905,TCONS_000…
ENSSSCG00000039234	--	TCONS_00149872
ENSSSCG00000033844	CYP1B1	TCONS_00298149,TCONS_00170642,TCONS_00358487,TCONS_00006581,TCONS_00091900,TCONS_00197570,TCONS_00342048,TCONS_00253677,TCONS_00000772,TCONS_00000771,TCONS_00112666,TCONS_00000767,TCONS_00028389,TCONS_00028388,TCONS_00227688,TCONS_00172347,TCONS_00325477,TCONS_00365514,TCONS_00365512,TCONS_00163245,TCONS_00234642,TCONS_00093995,TCONS_00172881,TCONS_00005964,TCONS_00135181,TCONS_00056396,TCONS_000…
ENSSSCG00000034000	--	TCONS_00298149,TCONS_00170642,TCONS_00358487,TCONS_00006581,TCONS_00197570,TCONS_00342048,TCONS_00253677,TCONS_00000772,TCONS_00000771,TCONS_00112666,TCONS_00000767,TCONS_00028389,TCONS_00028388,TCONS_00227688,TCONS_00172347,TCONS_00325477,TCONS_00365514,TCONS_00365512,TCONS_00163245,TCONS_00234642,TCONS_00093995,TCONS_00172881,TCONS_00005964,TCONS_00135181,TCONS_00056396,TCONS_00005905,TCONS_000…
ENSSSCG00000004522	ME2	TCONS_00253677
ENSSSCG00000024060	LIPT2	TCONS_00303696
ENSSSCG00000014073	HEXB	TCONS_00170642,TCONS_00006581,TCONS_00197570,TCONS_00342048,TCONS_00253677,TCONS_00000772,TCONS_00112666,TCONS_00028389,TCONS_00028388,TCONS_00227688,TCONS_00172347,TCONS_00325477,TCONS_00365514,TCONS_00163245,TCONS_00234642,TCONS_00093995,TCONS_00005964,TCONS_00056396,TCONS_00005905,TCONS_00104599,TCONS_00234884,TCONS_00334980,TCONS_00000773,TCONS_00071101,TCONS_00319173,TCONS_00151718,TCONS_002…
ENSSSCG00000010525	--	TCONS_00298149,TCONS_00170642,TCONS_00358487,TCONS_00006581,TCONS_00197570,TCONS_00342048,TCONS_00253677,TCONS_00000772,TCONS_00000771,TCONS_00112666,TCONS_00000767,TCONS_00028389,TCONS_00028388,TCONS_00227688,TCONS_00172347,TCONS_00325477,TCONS_00365514,TCONS_00163245,TCONS_00234642,TCONS_00093995,TCONS_00005964,TCONS_00135181,TCONS_00056396,TCONS_00005905,TCONS_00026519,TCONS_00000452,TCONS_001…
ENSSSCG00000039804	--	TCONS_00298149,TCONS_00170642,TCONS_00358487,TCONS_00006581,TCONS_00091900,TCONS_00197570,TCONS_00342048,TCONS_00253677,TCONS_00000772,TCONS_00000771,TCONS_00112666,TCONS_00000767,TCONS_00028389,TCONS_00028388,TCONS_00227688,TCONS_00172347,TCONS_00325477,TCONS_00365514,TCONS_00365512,TCONS_00163245,TCONS_00234642,TCONS_00093995,TCONS_00172881,TCONS_00005964,TCONS_00135181,TCONS_00056396,TCONS_000…
ENSSSCG00000008812	ATP10D	TCONS_00097121
ENSSSCG00000011003	NDUFB6	TCONS_00072109,TCONS_00216489
ENSSSCG00000007754	ITGAM	TCONS_00298149,TCONS_00170642,TCONS_00006581,TCONS_00197570,TCONS_00342048,TCONS_00253677,TCONS_00000772,TCONS_00000771,TCONS_00028388,TCONS_00227688,TCONS_00325477,TCONS_00097121,TCONS_00365514,TCONS_00163245,TCONS_00234642,TCONS_00093995,TCONS_00005964,TCONS_00135181,TCONS_00056396,TCONS_00005905,TCONS_00026519,TCONS_00234884,TCONS_00334980,TCONS_00000773,TCONS_00071101,TCONS_00319173,TCONS_003…
ENSSSCG00000017238	TTYH2	TCONS_00298149,TCONS_00170642,TCONS_00358487,TCONS_00006581,TCONS_00091900,TCONS_00197570,TCONS_00342048,TCONS_00253677,TCONS_00000772,TCONS_00000771,TCONS_00112666,TCONS_00000767,TCONS_00028389,TCONS_00028388,TCONS_00227688,TCONS_00172347,TCONS_00325477,TCONS_00097121,TCONS_00365514,TCONS_00365512,TCONS_00163245,TCONS_00234642,TCONS_00093995,TCONS_00172881,TCONS_00005964,TCONS_00135181,TCONS_000…
ENSSSCG00000002962	MAP4K1	TCONS_00233371
ENSSSCG00000009653	CDCA2	TCONS_00298149,TCONS_00170642,TCONS_00358487,TCONS_00006581,TCONS_00091900,TCONS_00197570,TCONS_00342048,TCONS_00253677,TCONS_00000772,TCONS_00000771,TCONS_00112666,TCONS_00000767,TCONS_00028389,TCONS_00028388,TCONS_00227688,TCONS_00172347,TCONS_00325477,TCONS_00097121,TCONS_00365514,TCONS_00163245,TCONS_00234642,TCONS_00093995,TCONS_00172881,TCONS_00005964,TCONS_00135181,TCONS_00056396,TCONS_000…
ENSSSCG00000032496	HIST1H2AK	TCONS_00298149,TCONS_00170642,TCONS_00358487,TCONS_00006581,TCONS_00197570,TCONS_00342048,TCONS_00253677,TCONS_00000772,TCONS_00000771,TCONS_00112666,TCONS_00000767,TCONS_00028389,TCONS_00028388,TCONS_00227688,TCONS_00172347,TCONS_00325477,TCONS_00365514,TCONS_00163245,TCONS_00234642,TCONS_00093995,TCONS_00172881,TCONS_00005964,TCONS_00135181,TCONS_00056396,TCONS_00005905,TCONS_00000452,TCONS_001…
ENSSSCG00000030511	LGR5	TCONS_00264876,TCONS_00108906,TCONS_00068211,TCONS_00199154,TCONS_00233881,TCONS_00115954,TCONS_00340426,TCONS_00270892,TCONS_00130709,TCONS_00313089,TCONS_00016278,TCONS_00326112,TCONS_00258249,TCONS_00089919
ENSSSCG00000029815	SRGAP1	TCONS_00298149,TCONS_00170642,TCONS_00358487,TCONS_00006581,TCONS_00091900,TCONS_00197570,TCONS_00342048,TCONS_00253677,TCONS_00000772,TCONS_00000771,TCONS_00112666,TCONS_00000767,TCONS_00028389,TCONS_00028388,TCONS_00227688,TCONS_00172347,TCONS_00325477,TCONS_00365514,TCONS_00365512,TCONS_00163245,TCONS_00234642,TCONS_00093995,TCONS_00172881,TCONS_00005964,TCONS_00135181,TCONS_00056396,TCONS_000…
ENSSSCG00000004700	PDIA3	TCONS_00097121,TCONS_00026519,TCONS_00338335,TCONS_00233371
ENSSSCG00000025085	NEGR1	TCONS_00243256,TCONS_00114819
ENSSSCG00000000683	CDCA3	TCONS_00298149,TCONS_00170642,TCONS_00358487,TCONS_00006581,TCONS_00197570,TCONS_00342048,TCONS_00253289,TCONS_00253677,TCONS_00000772,TCONS_00000771,TCONS_00112666,TCONS_00000767,TCONS_00028389,TCONS_00028388,TCONS_00227688,TCONS_00172347,TCONS_00325477,TCONS_00365514,TCONS_00163245,TCONS_00234642,TCONS_00093995,TCONS_00172881,TCONS_00005964,TCONS_00135181,TCONS_00056396,TCONS_00005905,TCONS_001…
ENSSSCG00000001814	IQGAP1	TCONS_00170642,TCONS_00006581,TCONS_00342048,TCONS_00000772,TCONS_00000771,TCONS_00028388,TCONS_00325477,TCONS_00365514,TCONS_00163245,TCONS_00093995,TCONS_00005964,TCONS_00135181,TCONS_00056396,TCONS_00005905,TCONS_00000452,TCONS_00234884,TCONS_00334980,TCONS_00319173,TCONS_00151718,TCONS_00233373
ENSSSCG00000033684	CD79A	TCONS_00234559
ENSSSCG00000039373	SNX24	TCONS_00298149,TCONS_00028388,TCONS_00325477,TCONS_00097121,TCONS_00365512,TCONS_00005964,TCONS_00026519,TCONS_00319173,TCONS_00151718,TCONS_00233371
ENSSSCG00000032861	NUAK1	TCONS_00244588
ENSSSCG00000000217	RACGAP1	TCONS_00298149,TCONS_00170642,TCONS_00358487,TCONS_00006581,TCONS_00197570,TCONS_00342048,TCONS_00253677,TCONS_00000772,TCONS_00000771,TCONS_00112666,TCONS_00000767,TCONS_00028389,TCONS_00028388,TCONS_00227688,TCONS_00172347,TCONS_00325477,TCONS_00365514,TCONS_00163245,TCONS_00234642,TCONS_00093995,TCONS_00172881,TCONS_00005964,TCONS_00135181,TCONS_00056396,TCONS_00005905,TCONS_00026519,TCONS_000…
ENSSSCG00000034853	--	TCONS_00298149,TCONS_00170642,TCONS_00358487,TCONS_00006581,TCONS_00091900,TCONS_00197570,TCONS_00342048,TCONS_00253677,TCONS_00000772,TCONS_00000771,TCONS_00112666,TCONS_00000767,TCONS_00028389,TCONS_00028388,TCONS_00227688,TCONS_00172347,TCONS_00325477,TCONS_00365514,TCONS_00163245,TCONS_00234642,TCONS_00093995,TCONS_00172881,TCONS_00005964,TCONS_00135181,TCONS_00056396,TCONS_00005905,TCONS_000…
ENSSSCG00000007857	ACSM3	TCONS_00074580
ENSSSCG00000012514	BEX5	TCONS_00054850,TCONS_00212231,TCONS_00302938,TCONS_00254291,TCONS_00339334,TCONS_00331793,TCONS_00271045,TCONS_00192874,TCONS_00111369,TCONS_00045339,TCONS_00104232,TCONS_00062265,TCONS_00341690,TCONS_00359914,TCONS_00276446,TCONS_00254283
ENSSSCG00000028549	ECM2	TCONS_00200789
ENSSSCG00000022447	F3	TCONS_00137447,TCONS_00344988
ENSSSCG00000010491	--	TCONS_00298149,TCONS_00170642,TCONS_00006581,TCONS_00197570,TCONS_00342048,TCONS_00000772,TCONS_00000771,TCONS_00000767,TCONS_00028388,TCONS_00227688,TCONS_00325477,TCONS_00365514,TCONS_00163245,TCONS_00234642,TCONS_00093995,TCONS_00005964,TCONS_00135181,TCONS_00056396,TCONS_00005905,TCONS_00000452,TCONS_00104599,TCONS_00234884,TCONS_00334980,TCONS_00000773,TCONS_00071101,TCONS_00319173,TCONS_001…
ENSSSCG00000039581	--	TCONS_00233375
ENSSSCG00000035062	--	TCONS_00097121
ENSSSCG00000003015	EXOSC5	TCONS_00026174
ENSSSCG00000006379	CD48	TCONS_00298149,TCONS_00170642,TCONS_00358487,TCONS_00006581,TCONS_00091900,TCONS_00197570,TCONS_00342048,TCONS_00253677,TCONS_00000772,TCONS_00000771,TCONS_00112666,TCONS_00000767,TCONS_00028389,TCONS_00028388,TCONS_00227688,TCONS_00172347,TCONS_00325477,TCONS_00365514,TCONS_00365512,TCONS_00163245,TCONS_00234642,TCONS_00093995,TCONS_00172881,TCONS_00005964,TCONS_00135181,TCONS_00056396,TCONS_000…
ENSSSCG00000028759	ASAP1	TCONS_00200789
ENSSSCG00000034240	--	TCONS_00264876,TCONS_00216433,TCONS_00068211,TCONS_00233881,TCONS_00115954,TCONS_00340426,TCONS_00270892,TCONS_00130709,TCONS_00121752,TCONS_00313089,TCONS_00016278,TCONS_00326112,TCONS_00258249
ENSSSCG00000006781	CTTNBP2NL	TCONS_00325477,TCONS_00097121,TCONS_00026519,TCONS_00338335,TCONS_00233371
ENSSSCG00000014672	--	TCONS_00298149,TCONS_00170642,TCONS_00006581,TCONS_00342048,TCONS_00000772,TCONS_00000771,TCONS_00028388,TCONS_00325477,TCONS_00097121,TCONS_00365514,TCONS_00163245,TCONS_00093995,TCONS_00005964,TCONS_00056396,TCONS_00005905,TCONS_00026519,TCONS_00234884,TCONS_00334980,TCONS_00000773,TCONS_00071101,TCONS_00319173,TCONS_00151718,TCONS_00233371
ENSSSCG00000039244	PHYH	TCONS_00225313
ENSSSCG00000031750	--	TCONS_00297605
ENSSSCG00000009645	ADAMDEC1	TCONS_00298149,TCONS_00170642,TCONS_00006581,TCONS_00197570,TCONS_00342048,TCONS_00253677,TCONS_00000772,TCONS_00000771,TCONS_00028388,TCONS_00227688,TCONS_00172347,TCONS_00365514,TCONS_00163245,TCONS_00234642,TCONS_00093995,TCONS_00135181,TCONS_00056396,TCONS_00005905,TCONS_00000452,TCONS_00104599,TCONS_00234884,TCONS_00334980,TCONS_00000773,TCONS_00319173,TCONS_00233373
ENSSSCG00000035521	KLHL38	TCONS_00233371
ENSSSCG00000013632	C19orf38	TCONS_00298149,TCONS_00197570,TCONS_00253677,TCONS_00112666,TCONS_00028389,TCONS_00028388,TCONS_00227688,TCONS_00172347,TCONS_00325477,TCONS_00005964,TCONS_00005905,TCONS_00026519,TCONS_00071101,TCONS_00319173,TCONS_00338335,TCONS_00151718,TCONS_00233373,TCONS_00233371
ENSSSCG00000017214	ARMC7	TCONS_00141570
ENSSSCG00000021612	ARHGAP28	TCONS_00298149,TCONS_00170642,TCONS_00358487,TCONS_00006581,TCONS_00091900,TCONS_00197570,TCONS_00342048,TCONS_00253677,TCONS_00000772,TCONS_00000771,TCONS_00112666,TCONS_00000767,TCONS_00028389,TCONS_00028388,TCONS_00227688,TCONS_00172347,TCONS_00325477,TCONS_00365514,TCONS_00163245,TCONS_00234642,TCONS_00093995,TCONS_00172881,TCONS_00005964,TCONS_00135181,TCONS_00056396,TCONS_00005905,TCONS_000…
ENSSSCG00000004806	ARHGAP11A	TCONS_00097121,TCONS_00026519
ENSSSCG00000004371	CRYBG1	TCONS_00298149,TCONS_00358487,TCONS_00197570,TCONS_00000772,TCONS_00000771,TCONS_00112666,TCONS_00000767,TCONS_00028389,TCONS_00028388,TCONS_00227688,TCONS_00325477,TCONS_00097121,TCONS_00005964,TCONS_00135181,TCONS_00005905,TCONS_00026519,TCONS_00000452,TCONS_00104599,TCONS_00000773,TCONS_00071101,TCONS_00319173,TCONS_00338335,TCONS_00268990,TCONS_00151718,TCONS_00233373,TCONS_00233371
ENSSSCG00000023178	BATF2	TCONS_00325477,TCONS_00097121,TCONS_00026519,TCONS_00319173,TCONS_00151718,TCONS_00233371
ENSSSCG00000025020	PCSK9	TCONS_00264876,TCONS_00216433,TCONS_00068211,TCONS_00233881,TCONS_00115954,TCONS_00340426,TCONS_00270892,TCONS_00130709,TCONS_00313089,TCONS_00016278,TCONS_00326112,TCONS_00258249
ENSSSCG00000039294	--	ENSSSCT00000065663,TCONS_00068754
ENSSSCG00000007866	TMC7	TCONS_00097121,TCONS_00026519,TCONS_00233371
ENSSSCG00000031800	CEP72	TCONS_00298149,TCONS_00170642,TCONS_00006581,TCONS_00197570,TCONS_00342048,TCONS_00253677,TCONS_00000772,TCONS_00000771,TCONS_00227688,TCONS_00141572,TCONS_00365514,TCONS_00163245,TCONS_00234642,TCONS_00093995,TCONS_00056396,TCONS_00000452,TCONS_00104599,TCONS_00234884,TCONS_00334980,TCONS_00000773,TCONS_00233373
ENSSSCG00000028674	--	TCONS_00170642,TCONS_00006581,TCONS_00197570,TCONS_00342048,TCONS_00253677,TCONS_00000772,TCONS_00000771,TCONS_00028388,TCONS_00227688,TCONS_00365514,TCONS_00163245,TCONS_00234642,TCONS_00093995,TCONS_00005964,TCONS_00135181,TCONS_00056396,TCONS_00005905,TCONS_00000452,TCONS_00104599,TCONS_00234884,TCONS_00334980,TCONS_00000773,TCONS_00319173,TCONS_00151718,TCONS_00233373
ENSSSCG00000040558	--	TCONS_00190171,TCONS_00332746
ENSSSCG00000009100	TNIP3	TCONS_00298149,TCONS_00170642,TCONS_00358487,TCONS_00006581,TCONS_00091900,TCONS_00197570,TCONS_00342048,TCONS_00253677,TCONS_00000772,TCONS_00000771,TCONS_00112666,TCONS_00000767,TCONS_00028389,TCONS_00028388,TCONS_00227688,TCONS_00172347,TCONS_00325477,TCONS_00097121,TCONS_00365514,TCONS_00365512,TCONS_00163245,TCONS_00234642,TCONS_00093995,TCONS_00172881,TCONS_00005964,TCONS_00135181,TCONS_000…
ENSSSCG00000012771	SLC6A8	TCONS_00298905,TCONS_00097121,TCONS_00135181,TCONS_00338335,TCONS_00268990
ENSSSCG00000029675	MMP8	TCONS_00306624
ENSSSCG00000026169	MFSD12	TCONS_00298149,TCONS_00170642,TCONS_00358487,TCONS_00006581,TCONS_00197570,TCONS_00342048,TCONS_00253677,TCONS_00000772,TCONS_00000771,TCONS_00112666,TCONS_00000767,TCONS_00028389,TCONS_00028388,TCONS_00227688,TCONS_00172347,TCONS_00325477,TCONS_00097121,TCONS_00365514,TCONS_00163245,TCONS_00234642,TCONS_00093995,TCONS_00172881,TCONS_00005964,TCONS_00135181,TCONS_00056396,TCONS_00005905,TCONS_000…
ENSSSCG00000035311	--	TCONS_00298149,TCONS_00170642,TCONS_00358487,TCONS_00006581,TCONS_00091900,TCONS_00197570,TCONS_00342048,TCONS_00253677,TCONS_00000772,TCONS_00000771,TCONS_00112666,TCONS_00000767,TCONS_00028389,TCONS_00028388,TCONS_00227688,TCONS_00172347,TCONS_00325477,TCONS_00097121,TCONS_00365514,TCONS_00365512,TCONS_00163245,TCONS_00234642,TCONS_00093995,TCONS_00172881,TCONS_00005964,TCONS_00135181,TCONS_000…
ENSSSCG00000001231	--	TCONS_00298905
ENSSSCG00000001400	DDX39B	TCONS_00097121,TCONS_00026519,TCONS_00233371
ENSSSCG00000003080	--	TCONS_00298149,TCONS_00170642,TCONS_00006581,TCONS_00091900,TCONS_00342048,TCONS_00000772,TCONS_00000771,TCONS_00000767,TCONS_00028388,TCONS_00325477,TCONS_00097121,TCONS_00365514,TCONS_00163245,TCONS_00093995,TCONS_00005964,TCONS_00135181,TCONS_00056396,TCONS_00005905,TCONS_00026519,TCONS_00000452,TCONS_00104599,TCONS_00234884,TCONS_00334980,TCONS_00000773,TCONS_00071101,TCONS_00319173,TCONS_003…
ENSSSCG00000031111	CBR1	TCONS_00264876,TCONS_00216433,TCONS_00068211,TCONS_00233881,TCONS_00115954,TCONS_00340426,TCONS_00270892,TCONS_00130709,TCONS_00313089,TCONS_00016278,TCONS_00326112,TCONS_00258249
XLOC_114286	XLOC_114286	TCONS_00097121,TCONS_00026519,TCONS_00233371
ENSSSCG00000040954	CSTF3	TCONS_00298149,TCONS_00028388,TCONS_00325477,TCONS_00071101,TCONS_00319173
ENSSSCG00000031426	ZBTB34	TCONS_00072107
ENSSSCG00000001817	FURIN	TCONS_00200789
ENSSSCG00000024197	USP48	TCONS_00298149,TCONS_00170642,TCONS_00006581,TCONS_00091900,TCONS_00197570,TCONS_00342048,TCONS_00253677,TCONS_00000772,TCONS_00000771,TCONS_00112666,TCONS_00000767,TCONS_00028389,TCONS_00028388,TCONS_00227688,TCONS_00172347,TCONS_00325477,TCONS_00365514,TCONS_00163245,TCONS_00234642,TCONS_00093995,TCONS_00005964,TCONS_00135181,TCONS_00056396,TCONS_00005905,TCONS_00000452,TCONS_00104599,TCONS_002…
ENSSSCG00000017236	CD300C	TCONS_00298149,TCONS_00170642,TCONS_00358487,TCONS_00006581,TCONS_00091900,TCONS_00197570,TCONS_00342048,TCONS_00253677,TCONS_00000772,TCONS_00000771,TCONS_00112666,TCONS_00000767,TCONS_00028389,TCONS_00028388,TCONS_00227688,TCONS_00172347,TCONS_00325477,TCONS_00365514,TCONS_00365512,TCONS_00163245,TCONS_00234642,TCONS_00093995,TCONS_00172881,TCONS_00005964,TCONS_00135181,TCONS_00056396,TCONS_000…
ENSSSCG00000036976	--	TCONS_00264780
ENSSSCG00000013514	LRG1	TCONS_00097121,TCONS_00026519,TCONS_00338335,TCONS_00151718,TCONS_00233371
ENSSSCG00000035195	HNMT	TCONS_00170642,TCONS_00006581,TCONS_00342048,TCONS_00028388,TCONS_00365514,TCONS_00163245,TCONS_00234642,TCONS_00093995,TCONS_00056396,TCONS_00000452,TCONS_00234884,TCONS_00334980
ENSSSCG00000010969	GALT	TCONS_00298149,TCONS_00170642,TCONS_00006581,TCONS_00197570,TCONS_00342048,TCONS_00253677,TCONS_00000772,TCONS_00000771,TCONS_00112666,TCONS_00000767,TCONS_00028389,TCONS_00028388,TCONS_00227688,TCONS_00172347,TCONS_00325477,TCONS_00365514,TCONS_00163245,TCONS_00234642,TCONS_00093995,TCONS_00172881,TCONS_00005964,TCONS_00135181,TCONS_00056396,TCONS_00005905,TCONS_00026519,TCONS_00000452,TCONS_001…
ENSSSCG00000013553	VAV1	TCONS_00298149,TCONS_00170642,TCONS_00358487,TCONS_00006581,TCONS_00091900,TCONS_00197570,TCONS_00342048,TCONS_00253677,TCONS_00000772,TCONS_00000771,TCONS_00112666,TCONS_00000767,TCONS_00028389,TCONS_00028388,TCONS_00227688,TCONS_00172347,TCONS_00325477,TCONS_00097121,TCONS_00365514,TCONS_00163245,TCONS_00234642,TCONS_00093995,TCONS_00172881,TCONS_00005964,TCONS_00135181,TCONS_00056396,TCONS_000…
ENSSSCG00000035673	HBP1	TCONS_00332497,TCONS_00349265
ENSSSCG00000021956	LY75	TCONS_00298149,TCONS_00170642,TCONS_00358487,TCONS_00006581,TCONS_00091900,TCONS_00197570,TCONS_00342048,TCONS_00253677,TCONS_00000772,TCONS_00000771,TCONS_00112666,TCONS_00000767,TCONS_00028389,TCONS_00028388,TCONS_00227688,TCONS_00172347,TCONS_00325477,TCONS_00365514,TCONS_00365512,TCONS_00163245,TCONS_00234642,TCONS_00093995,TCONS_00172881,TCONS_00005964,TCONS_00135181,TCONS_00056396,TCONS_000…
ENSSSCG00000037132	POU2F2	TCONS_00253289,TCONS_00329293,TCONS_00269738
ENSSSCG00000007286	ACSS2	TCONS_00003354,TCONS_00239230
ENSSSCG00000028331	IL1R2	TCONS_00298149,TCONS_00170642,TCONS_00006581,TCONS_00197570,TCONS_00342048,TCONS_00253677,TCONS_00000772,TCONS_00000771,TCONS_00112666,TCONS_00000767,TCONS_00028389,TCONS_00028388,TCONS_00227688,TCONS_00172347,TCONS_00325477,TCONS_00097121,TCONS_00365514,TCONS_00163245,TCONS_00234642,TCONS_00093995,TCONS_00172881,TCONS_00005964,TCONS_00135181,TCONS_00056396,TCONS_00005905,TCONS_00026519,TCONS_000…
ENSSSCG00000035012	ELOVL7	TCONS_00298906,TCONS_00230705
ENSSSCG00000000699	LPAR5	TCONS_00097121,TCONS_00026519,TCONS_00338335,TCONS_00151718,TCONS_00233371
ENSSSCG00000014450	TCOF1	TCONS_00200789
ENSSSCG00000037410	--	TCONS_00260425
ENSSSCG00000029902	--	TCONS_00003354,TCONS_00239230
ENSSSCG00000017342	KIF18B	TCONS_00298149,TCONS_00170642,TCONS_00006581,TCONS_00197570,TCONS_00342048,TCONS_00253677,TCONS_00000772,TCONS_00000771,TCONS_00112666,TCONS_00000767,TCONS_00028389,TCONS_00028388,TCONS_00227688,TCONS_00172347,TCONS_00325477,TCONS_00365514,TCONS_00163245,TCONS_00234642,TCONS_00093995,TCONS_00005964,TCONS_00135181,TCONS_00056396,TCONS_00005905,TCONS_00000452,TCONS_00104599,TCONS_00234884,TCONS_003…
ENSSSCG00000022280	DACT3	TCONS_00005710,TCONS_00269738,TCONS_00268990
ENSSSCG00000010281	PSAP	TCONS_00298149,TCONS_00170642,TCONS_00006581,TCONS_00197570,TCONS_00342048,TCONS_00253677,TCONS_00000772,TCONS_00000771,TCONS_00028388,TCONS_00227688,TCONS_00172347,TCONS_00325477,TCONS_00365514,TCONS_00163245,TCONS_00234642,TCONS_00093995,TCONS_00172881,TCONS_00005964,TCONS_00135181,TCONS_00056396,TCONS_00005905,TCONS_00000452,TCONS_00104599,TCONS_00234884,TCONS_00334980,TCONS_00000773,TCONS_000…
ENSSSCG00000015801	TLR3	TCONS_00325477,TCONS_00026519,TCONS_00233371
ENSSSCG00000036618	--	TCONS_00298149,TCONS_00170642,TCONS_00358487,TCONS_00006581,TCONS_00197570,TCONS_00342048,TCONS_00253677,TCONS_00000772,TCONS_00000771,TCONS_00112666,TCONS_00000767,TCONS_00028389,TCONS_00028388,TCONS_00227688,TCONS_00172347,TCONS_00325477,TCONS_00365514,TCONS_00163245,TCONS_00234642,TCONS_00093995,TCONS_00172881,TCONS_00005964,TCONS_00135181,TCONS_00056396,TCONS_00005905,TCONS_00000452,TCONS_001…
ENSSSCG00000015443	DLD	TCONS_00014443
ENSSSCG00000032563	TMEM39B	TCONS_00097121
ENSSSCG00000028336	YIPF6	TCONS_00151078
ENSSSCG00000029715	OLFM1	TCONS_00298149,TCONS_00170642,TCONS_00358487,TCONS_00006581,TCONS_00197570,TCONS_00342048,TCONS_00253677,TCONS_00000772,TCONS_00000771,TCONS_00112666,TCONS_00000767,TCONS_00028389,TCONS_00028388,TCONS_00227688,TCONS_00172347,TCONS_00325477,TCONS_00365514,TCONS_00163245,TCONS_00234642,TCONS_00093995,TCONS_00172881,TCONS_00005964,TCONS_00135181,TCONS_00056396,TCONS_00005905,TCONS_00026519,TCONS_000…
ENSSSCG00000002849	SHCBP1	TCONS_00298149,TCONS_00170642,TCONS_00358487,TCONS_00006581,TCONS_00197570,TCONS_00342048,TCONS_00253677,TCONS_00000772,TCONS_00000771,TCONS_00112666,TCONS_00000767,TCONS_00028389,TCONS_00028388,TCONS_00227688,TCONS_00172347,TCONS_00325477,TCONS_00365514,TCONS_00163245,TCONS_00234642,TCONS_00093995,TCONS_00172881,TCONS_00005964,TCONS_00135181,TCONS_00056396,TCONS_00005905,TCONS_00000452,TCONS_001…
ENSSSCG00000001505	--	TCONS_00297605
ENSSSCG00000038138	TFEC	TCONS_00298149,TCONS_00170642,TCONS_00358487,TCONS_00006581,TCONS_00091900,TCONS_00197570,TCONS_00342048,TCONS_00253677,TCONS_00000772,TCONS_00000771,TCONS_00112666,TCONS_00000767,TCONS_00028389,TCONS_00028388,TCONS_00227688,TCONS_00172347,TCONS_00325477,TCONS_00365514,TCONS_00365512,TCONS_00163245,TCONS_00234642,TCONS_00093995,TCONS_00172881,TCONS_00005964,TCONS_00135181,TCONS_00056396,TCONS_000…
ENSSSCG00000012266	SLC9A7	TCONS_00298149,TCONS_00170642,TCONS_00358487,TCONS_00006581,TCONS_00091900,TCONS_00197570,TCONS_00342048,TCONS_00253677,TCONS_00000772,TCONS_00000771,TCONS_00112666,TCONS_00000767,TCONS_00028389,TCONS_00028388,TCONS_00227688,TCONS_00172347,TCONS_00325477,TCONS_00097121,TCONS_00365514,TCONS_00365512,TCONS_00163245,TCONS_00234642,TCONS_00093995,TCONS_00172881,TCONS_00005964,TCONS_00135181,TCONS_000…
ENSSSCG00000035033	--	TCONS_00264876,TCONS_00216433,TCONS_00068211,TCONS_00233881,TCONS_00115954,TCONS_00340426,TCONS_00270892,TCONS_00130709,TCONS_00121752,TCONS_00313089,TCONS_00016278,TCONS_00326112,TCONS_00258249
ENSSSCG00000001752	CHRNA3	TCONS_00269425,TCONS_00347239
ENSSSCG00000008202	CNNM4	TCONS_00097121
ENSSSCG00000032710	E2F2	TCONS_00298149,TCONS_00170642,TCONS_00358487,TCONS_00006581,TCONS_00091900,TCONS_00197570,TCONS_00342048,TCONS_00253677,TCONS_00000772,TCONS_00000771,TCONS_00112666,TCONS_00000767,TCONS_00028389,TCONS_00028388,TCONS_00227688,TCONS_00172347,TCONS_00325477,TCONS_00365514,TCONS_00365512,TCONS_00163245,TCONS_00234642,TCONS_00093995,TCONS_00172881,TCONS_00005964,TCONS_00135181,TCONS_00056396,TCONS_000…
ENSSSCG00000014258	--	TCONS_00332746
ENSSSCG00000003531	KDM1A	TCONS_00097121
ENSSSCG00000022105	SUCNR1	TCONS_00358487,TCONS_00197570,TCONS_00253289,TCONS_00253677,TCONS_00000772,TCONS_00112666,TCONS_00000767,TCONS_00028389,TCONS_00028388,TCONS_00227688,TCONS_00172347,TCONS_00325477,TCONS_00234642,TCONS_00005964,TCONS_00005905,TCONS_00026519,TCONS_00104599,TCONS_00000773,TCONS_00071101,TCONS_00338335,TCONS_00268990,TCONS_00151718,TCONS_00233373
ENSSSCG00000016450	NOS3	TCONS_00270825
ENSSSCG00000006156	--	TCONS_00298149,TCONS_00170642,TCONS_00006581,TCONS_00091900,TCONS_00197570,TCONS_00342048,TCONS_00253677,TCONS_00000772,TCONS_00000771,TCONS_00112666,TCONS_00000767,TCONS_00028389,TCONS_00028388,TCONS_00227688,TCONS_00172347,TCONS_00365514,TCONS_00365512,TCONS_00163245,TCONS_00234642,TCONS_00093995,TCONS_00172881,TCONS_00005964,TCONS_00135181,TCONS_00056396,TCONS_00005905,TCONS_00000452,TCONS_001…
ENSSSCG00000003811	ROR1	TCONS_00298149,TCONS_00170642,TCONS_00358487,TCONS_00006581,TCONS_00091900,TCONS_00197570,TCONS_00342048,TCONS_00253677,TCONS_00000772,TCONS_00000771,TCONS_00112666,TCONS_00000767,TCONS_00028389,TCONS_00028388,TCONS_00227688,TCONS_00172347,TCONS_00325477,TCONS_00365514,TCONS_00365512,TCONS_00163245,TCONS_00234642,TCONS_00093995,TCONS_00172881,TCONS_00005964,TCONS_00135181,TCONS_00056396,TCONS_000…
ENSSSCG00000009162	--	TCONS_00358487,TCONS_00091900,TCONS_00197570,TCONS_00253289,TCONS_00112666,TCONS_00028389,TCONS_00227688,TCONS_00172347,TCONS_00325477,TCONS_00097121,TCONS_00269738,TCONS_00172881,TCONS_00005964,TCONS_00005905,TCONS_00026519,TCONS_00071101,TCONS_00338335,TCONS_00268990
ENSSSCG00000007925	NAGPA	TCONS_00253289,TCONS_00028388,TCONS_00325477,TCONS_00097121,TCONS_00005964,TCONS_00005905,TCONS_00026519,TCONS_00071101,TCONS_00338335,TCONS_00151718,TCONS_00233371
ENSSSCG00000040366	ADAMTSL1	TCONS_00170642,TCONS_00006581,TCONS_00342048,TCONS_00365514,TCONS_00163245,TCONS_00093995,TCONS_00056396,TCONS_00000452,TCONS_00234884,TCONS_00334980
ENSSSCG00000006452	CD1D	TCONS_00347239
ENSSSCG00000007448	OCSTAMP	TCONS_00298149,TCONS_00170642,TCONS_00006581,TCONS_00197570,TCONS_00342048,TCONS_00253677,TCONS_00000772,TCONS_00000771,TCONS_00112666,TCONS_00000767,TCONS_00028389,TCONS_00028388,TCONS_00227688,TCONS_00172347,TCONS_00325477,TCONS_00365514,TCONS_00163245,TCONS_00234642,TCONS_00093995,TCONS_00172881,TCONS_00005964,TCONS_00135181,TCONS_00056396,TCONS_00005905,TCONS_00026519,TCONS_00000452,TCONS_001…
ENSSSCG00000016517	SVOPL	TCONS_00293441,TCONS_00315972
ENSSSCG00000026951	PSMB8	TCONS_00091900
ENSSSCG00000011670	PXYLP1	TCONS_00274023,TCONS_00246183
ENSSSCG00000015541	IER5	TCONS_00358487,TCONS_00253289,TCONS_00338335,TCONS_00268990
ENSSSCG00000039267	ATP6V0B	TCONS_00298149,TCONS_00170642,TCONS_00006581,TCONS_00197570,TCONS_00342048,TCONS_00253677,TCONS_00000772,TCONS_00112666,TCONS_00028389,TCONS_00028388,TCONS_00227688,TCONS_00172347,TCONS_00325477,TCONS_00365514,TCONS_00163245,TCONS_00234642,TCONS_00093995,TCONS_00172881,TCONS_00005964,TCONS_00056396,TCONS_00005905,TCONS_00104599,TCONS_00234884,TCONS_00334980,TCONS_00000773,TCONS_00071101,TCONS_003…
ENSSSCG00000023785	TMEM156	TCONS_00298149,TCONS_00170642,TCONS_00006581,TCONS_00091900,TCONS_00197570,TCONS_00342048,TCONS_00253677,TCONS_00000772,TCONS_00000771,TCONS_00112666,TCONS_00000767,TCONS_00028389,TCONS_00028388,TCONS_00227688,TCONS_00172347,TCONS_00325477,TCONS_00365514,TCONS_00365512,TCONS_00163245,TCONS_00234642,TCONS_00093995,TCONS_00172881,TCONS_00005964,TCONS_00135181,TCONS_00056396,TCONS_00005905,TCONS_000…
ENSSSCG00000037910	DUSP6	TCONS_00253289
ENSSSCG00000002623	GSTA2	TCONS_00264876,TCONS_00216433,TCONS_00068211,TCONS_00233881,TCONS_00115954,TCONS_00340426,TCONS_00270892,TCONS_00130709,TCONS_00313089,TCONS_00016278,TCONS_00326112,TCONS_00258249
ENSSSCG00000032652	SLFN11	TCONS_00298149,TCONS_00170642,TCONS_00006581,TCONS_00197570,TCONS_00342048,TCONS_00253677,TCONS_00000772,TCONS_00000771,TCONS_00112666,TCONS_00028389,TCONS_00028388,TCONS_00227688,TCONS_00172347,TCONS_00325477,TCONS_00365514,TCONS_00163245,TCONS_00234642,TCONS_00093995,TCONS_00172881,TCONS_00005964,TCONS_00135181,TCONS_00056396,TCONS_00005905,TCONS_00104599,TCONS_00234884,TCONS_00334980,TCONS_000…
ENSSSCG00000022230	CD9	TCONS_00298149,TCONS_00170642,TCONS_00006581,TCONS_00197570,TCONS_00342048,TCONS_00253677,TCONS_00000772,TCONS_00000771,TCONS_00112666,TCONS_00000767,TCONS_00028389,TCONS_00028388,TCONS_00227688,TCONS_00172347,TCONS_00325477,TCONS_00365514,TCONS_00163245,TCONS_00234642,TCONS_00093995,TCONS_00172881,TCONS_00005964,TCONS_00135181,TCONS_00056396,TCONS_00005905,TCONS_00000452,TCONS_00104599,TCONS_002…
ENSSSCG00000000199	--	TCONS_00028388,TCONS_00325477,TCONS_00005964,TCONS_00005905,TCONS_00026519,TCONS_00319173,TCONS_00151718,TCONS_00233371
ENSSSCG00000031579	PCP4L1	TCONS_00298149,TCONS_00170642,TCONS_00358487,TCONS_00006581,TCONS_00091900,TCONS_00197570,TCONS_00342048,TCONS_00253677,TCONS_00000772,TCONS_00000771,TCONS_00112666,TCONS_00000767,TCONS_00028389,TCONS_00028388,TCONS_00227688,TCONS_00172347,TCONS_00325477,TCONS_00365514,TCONS_00365512,TCONS_00163245,TCONS_00234642,TCONS_00093995,TCONS_00172881,TCONS_00005964,TCONS_00135181,TCONS_00056396,TCONS_000…
ENSSSCG00000039655	TAZ	TCONS_00244588
ENSSSCG00000015093	CD3D	TCONS_00298149,TCONS_00170642,TCONS_00358487,TCONS_00006581,TCONS_00197570,TCONS_00342048,TCONS_00253677,TCONS_00000772,TCONS_00000771,TCONS_00112666,TCONS_00000767,TCONS_00028389,TCONS_00028388,TCONS_00227688,TCONS_00172347,TCONS_00325477,TCONS_00365514,TCONS_00163245,TCONS_00234642,TCONS_00093995,TCONS_00172881,TCONS_00005964,TCONS_00135181,TCONS_00056396,TCONS_00005905,TCONS_00000452,TCONS_001…
ENSSSCG00000004547	--	TCONS_00358487,TCONS_00253289,TCONS_00338335,TCONS_00268990
ENSSSCG00000009040	SMAD1	TCONS_00077752
ENSSSCG00000000675	C1R	TCONS_00298149,TCONS_00170642,TCONS_00358487,TCONS_00006581,TCONS_00091900,TCONS_00197570,TCONS_00342048,TCONS_00253677,TCONS_00000772,TCONS_00000771,TCONS_00112666,TCONS_00000767,TCONS_00028389,TCONS_00028388,TCONS_00227688,TCONS_00172347,TCONS_00325477,TCONS_00365514,TCONS_00365512,TCONS_00163245,TCONS_00234642,TCONS_00093995,TCONS_00172881,TCONS_00005964,TCONS_00135181,TCONS_00056396,TCONS_000…
ENSSSCG00000040565	--	TCONS_00298149,TCONS_00170642,TCONS_00358487,TCONS_00006581,TCONS_00197570,TCONS_00342048,TCONS_00253677,TCONS_00000772,TCONS_00000771,TCONS_00112666,TCONS_00000767,TCONS_00028389,TCONS_00028388,TCONS_00227688,TCONS_00172347,TCONS_00325477,TCONS_00141572,TCONS_00365514,TCONS_00163245,TCONS_00234642,TCONS_00093995,TCONS_00172881,TCONS_00005964,TCONS_00135181,TCONS_00056396,TCONS_00005905,TCONS_000…
ENSSSCG00000005164	HACD4	TCONS_00298149,TCONS_00170642,TCONS_00006581,TCONS_00197570,TCONS_00342048,TCONS_00253677,TCONS_00000772,TCONS_00000771,TCONS_00112666,TCONS_00000767,TCONS_00028389,TCONS_00028388,TCONS_00227688,TCONS_00172347,TCONS_00325477,TCONS_00365514,TCONS_00163245,TCONS_00234642,TCONS_00093995,TCONS_00172881,TCONS_00005964,TCONS_00135181,TCONS_00056396,TCONS_00005905,TCONS_00000452,TCONS_00104599,TCONS_002…
ENSSSCG00000037426	--	TCONS_00298149,TCONS_00170642,TCONS_00006581,TCONS_00197570,TCONS_00342048,TCONS_00253677,TCONS_00000772,TCONS_00000771,TCONS_00112666,TCONS_00000767,TCONS_00028389,TCONS_00028388,TCONS_00227688,TCONS_00172347,TCONS_00325477,TCONS_00365514,TCONS_00163245,TCONS_00234642,TCONS_00093995,TCONS_00005964,TCONS_00135181,TCONS_00056396,TCONS_00005905,TCONS_00026519,TCONS_00000452,TCONS_00104599,TCONS_002…
ENSSSCG00000013473	GNA15	TCONS_00028388,TCONS_00325477,TCONS_00097121,TCONS_00005964,TCONS_00135181,TCONS_00026519,TCONS_00071101,TCONS_00338335,TCONS_00268990,TCONS_00151718,TCONS_00233371
ENSSSCG00000008794	RHOH	TCONS_00298149,TCONS_00170642,TCONS_00358487,TCONS_00006581,TCONS_00197570,TCONS_00342048,TCONS_00253677,TCONS_00000772,TCONS_00000771,TCONS_00112666,TCONS_00000767,TCONS_00028389,TCONS_00028388,TCONS_00227688,TCONS_00172347,TCONS_00325477,TCONS_00365514,TCONS_00163245,TCONS_00234642,TCONS_00093995,TCONS_00172881,TCONS_00005964,TCONS_00135181,TCONS_00056396,TCONS_00005905,TCONS_00026519,TCONS_000…
ENSSSCG00000005983	ATAD2	TCONS_00298149,TCONS_00170642,TCONS_00358487,TCONS_00006581,TCONS_00197570,TCONS_00342048,TCONS_00253677,TCONS_00000772,TCONS_00000771,TCONS_00112666,TCONS_00000767,TCONS_00028389,TCONS_00028388,TCONS_00227688,TCONS_00172347,TCONS_00325477,TCONS_00365514,TCONS_00163245,TCONS_00234642,TCONS_00093995,TCONS_00172881,TCONS_00005964,TCONS_00135181,TCONS_00056396,TCONS_00005905,TCONS_00026519,TCONS_000…
ENSSSCG00000031970	RASSF5	TCONS_00253289
ENSSSCG00000030597	HAPLN3	TCONS_00208370
ENSSSCG00000011500	KBTBD8	TCONS_00358487,TCONS_00253289,TCONS_00005710,TCONS_00269738,TCONS_00071101,TCONS_00338335,TCONS_00268990
ENSSSCG00000003239	HAS1	TCONS_00334725,TCONS_00305731
ENSSSCG00000034215	--	TCONS_00298149,TCONS_00170642,TCONS_00358487,TCONS_00006581,TCONS_00091900,TCONS_00197570,TCONS_00342048,TCONS_00253677,TCONS_00000772,TCONS_00000771,TCONS_00112666,TCONS_00000767,TCONS_00028389,TCONS_00028388,TCONS_00227688,TCONS_00172347,TCONS_00325477,TCONS_00365514,TCONS_00365512,TCONS_00163245,TCONS_00234642,TCONS_00093995,TCONS_00172881,TCONS_00005964,TCONS_00135181,TCONS_00056396,TCONS_000…
[truncated: 346 more rows]
