# Supplementary material for: The Role of lncRNAs in Pig Muscle in Response to Cold Exposure
Source: Genes (Basel). 2023 Sep 30;14(10):1901. doi: 10.3390/genes14101901 (PMC10606478; doi:10.3390/genes14101901)
Supplement: Supplementary file 1 [file genes-14-01901-s001.zip › Table S8 The KEGG pathway analysis of the cis-regulated mRNAs in acute cold stress group.xlsx]

## Sheet: Sheet1
Table S8 The KEGG pathway analysis of the cis-regulated mRNAs in acute cold stress group
Pathway	Catalog	Classification	ID	Input gene number	Background gene number	Corrected P-Value
Herpes simplex virus 1 infection	Human Diseases	Infectious disease: viral	05168	44	338	2.53163e-05
Kaposi sarcoma-associated herpesvirus infection	Human Diseases	Infectious disease: viral	05167	28	177	0.00010526
Human papillomavirus infection	Human Diseases	Infectious disease: viral	05165	38	318	0.0004237
Human cytomegalovirus infection	Human Diseases	Infectious disease: viral	05163	27	215	0.00224739
Hepatitis C	Human Diseases	Infectious disease: viral	05160	20	146	0.00418771
Human immunodeficiency virus 1 infection	Human Diseases	Infectious disease: viral	05170	23	204	0.0115144
Hepatitis B	Human Diseases	Infectious disease: viral	05161	19	156	0.0127195
Human T-cell leukemia virus 1 infection	Human Diseases	Infectious disease: viral	05166	22	220	0.0343471
Epstein-Barr virus infection	Human Diseases	Infectious disease: viral	05169	20	195	0.0379599
Pathways in cancer	Human Diseases	Cancer: overview	05200	47	506	0.00418771
Chemical carcinogenesis	Human Diseases	Cancer: overview	05204	12	61	0.00418771
Viral carcinogenesis	Human Diseases	Cancer: overview	05203	23	183	0.00418771
Hepatocellular carcinoma	Human Diseases	Cancer: specific types	05225	17	160	0.0487418
Autoimmune thyroid disease	Human Diseases	Immune disease	05320	13	50	0.000496293
Tuberculosis	Human Diseases	Infectious disease: bacterial	05152	21	163	0.0050769
Huntington disease	Human Diseases	Neurodegenerative disease	05016	23	190	0.0054405
Non-alcoholic fatty liver disease (NAFLD)	Human Diseases	Endocrine and metabolic disease	04932	18	150	0.0170155
EGFR tyrosine kinase inhibitor resistance	Human Diseases	Drug resistance: antineoplastic	01521	11	78	0.0343471
PI3K-Akt signaling pathway	Environmental Information Processing	Signal transduction	04151	40	335	0.00031263
Jak-STAT signaling pathway	Environmental Information Processing	Signal transduction	04630	21	151	0.00323517
Apelin signaling pathway	Environmental Information Processing	Signal transduction	04371	19	134	0.00418771
FoxO signaling pathway	Environmental Information Processing	Signal transduction	04068	16	130	0.0216192
AMPK signaling pathway	Environmental Information Processing	Signal transduction	04152	15	121	0.0257935
VEGF signaling pathway	Environmental Information Processing	Signal transduction	04370	9	55	0.0336756
Cytokine-cytokine receptor interaction	Environmental Information Processing	Signaling molecules and interaction	04060	26	259	0.0193368
Metabolic pathways	metabolism	Global and overview maps	01100	109	1388	0.00104923
Glutathione metabolism	metabolism	Metabolism of other amino acids	00480	10	51	0.0100709
Oxidative phosphorylation	metabolism	Energy metabolism	00190	16	132	0.0240741
Metabolism of xenobiotics by cytochrome P450	metabolism	Xenobiotics biodegradation and metabolism	00980	9	49	0.0193368
Drug metabolism - cytochrome P450	metabolism	Xenobiotics biodegradation and metabolism	00982	8	47	0.0393787
NOD-like receptor signaling pathway	Organismal Systems	Immune system	04621	21	148	0.0027631
C-type lectin receptor signaling pathway	Organismal Systems	Immune system	04625	16	103	0.00434889
Cytosolic DNA-sensing pathway	Organismal Systems	Immune system	04623	11	55	0.0054405
RIG-I-like receptor signaling pathway	Organismal Systems	Immune system	04622	11	63	0.0119489
Natural killer cell mediated cytotoxicity	Organismal Systems	Immune system	04650	14	100	0.015521
Thermogenesis	Organismal Systems	Environmental adaptation	04714	26	229	0.00549063
Insulin signaling pathway	Organismal Systems	Endocrine system	04910	17	135	0.0152406
Longevity regulating pathway	Organismal Systems	Aging	04211	12	89	0.0336756
Regulation of actin cytoskeleton	Cellular Processes	Cell motility	04810	28	207	0.000645942
Necroptosis	Cellular Processes	Cell growth and death	04217	18	147	0.0152406
Ribosome	Genetic Information Processing	Translation	03010	27	130	4.00027e-06
