# Supplementary material for: The Role of lncRNAs in Pig Muscle in Response to Cold Exposure
Source: Genes (Basel). 2023 Sep 30;14(10):1901. doi: 10.3390/genes14101901 (PMC10606478; doi:10.3390/genes14101901)
Supplement: Supplementary file 1 [file genes-14-01901-s001.zip › Table S9 The KEGG pathway analysis of the trans-regulated mRNAs in acute cold stress group.xlsx]

## Sheet: Sheet1
Table S9 The KEGG pathway analysis of the trans-regulated mRNAs in acute cold stress group
Pathway	Catalog	Classification	ID	Input gene number	Background gene number	Corrected P-Value
Cell cycle	Cellular Processes	Cell growth and death	04110	20	54	3.78852e-05
p53 signaling pathway	Cellular Processes	Cell growth and death	04115	24	76	4.03523e-05
Lysosome	Cellular Processes	Transport and catabolism	04142	39	170	4.54373e-05
Endocytosis	Cellular Processes	Transport and catabolism	04144	84	506	5.26411e-05
Phagosome	Cellular Processes	Transport and catabolism	04145	19	52	6.79996e-05
Apoptosis	Cellular Processes	Cell growth and death	04210	34	142	7.43701e-05
Ferroptosis	Cellular Processes	Cell growth and death	04216	26	93	8.54239e-05
Necroptosis	Cellular Processes	Cell growth and death	04217	25	91	0.000156915
Cellular senescence	Cellular Processes	Cell growth and death	04218	42	204	0.000160025
Tight junction	Cellular Processes	Cellular community - eukaryotes	04530	25	95	0.000241999
Regulation of actin cytoskeleton	Cellular Processes	Cell motility	04810	19	74	0.00176543
MAPK signaling pathway	Environmental Information Processing	Signal transduction	04010	32	107	4.40947e-06
Calcium signaling pathway	Environmental Information Processing	Signal transduction	04020	46	195	4.99104e-06
NF-kappa B signaling pathway	Environmental Information Processing	Signal transduction	04064	33	125	2.41795e-05
HIF-1 signaling pathway	Environmental Information Processing	Signal transduction	04066	41	177	2.53915e-05
Sphingolipid signaling pathway	Environmental Information Processing	Signal transduction	04071	46	215	3.77595e-05
Phospholipase D signaling pathway	Environmental Information Processing	Signal transduction	04072	48	229	3.77595e-05
PI3K-Akt signaling pathway	Environmental Information Processing	Signal transduction	04151	35	148	7.1509e-05
VEGF signaling pathway	Environmental Information Processing	Signal transduction	04370	34	151	0.000194961
Hippo signaling pathway	Environmental Information Processing	Signal transduction	04390	41	200	0.000196928
Jak-STAT signaling pathway	Environmental Information Processing	Signal transduction	04630	19	64	0.000480457
TNF signaling pathway	Environmental Information Processing	Signal transduction	04668	31	150	0.0011111
Cytokine-cytokine receptor interaction	Environmental Information Processing	Signaling molecules and interaction	04060	31	107	1.08193e-05
Viral protein interaction with cytokine and cytokine receptor	Environmental Information Processing	Signaling molecules and interaction	04061	26	80	1.35383e-05
Cell adhesion molecules (CAMs)	Environmental Information Processing	Signaling molecules and interaction	04514	27	106	0.000199413
Ribosome	Genetic Information Processing	Translation	03010	29	84	1.55068e-06
DNA replication	Genetic Information Processing	Replication and repair	03030	45	183	2.87377e-06
Mismatch repair	Genetic Information Processing	Replication and repair	03430	39	147	3.48e-06
Non-alcoholic fatty liver disease (NAFLD)	Human Diseases	Endocrine and metabolic disease	04932	29	143	0.00201741
AGE-RAGE signaling pathway in diabetic complications	Human Diseases	Endocrine and metabolic disease	04933	12	34	0.00202059
Alzheimer disease	Human Diseases	Neurodegenerative disease	05010	27	134	0.00316612
Parkinson disease	Human Diseases	Neurodegenerative disease	05012	27	134	0.00316612
Amyotrophic lateral sclerosis (ALS)	Human Diseases	Neurodegenerative disease	05014	14	48	0.00320113
Huntington disease	Human Diseases	Neurodegenerative disease	05016	12	37	0.00345058
Alcoholism	Human Diseases	Substance dependence	05034	14	49	0.00369065
Bacterial invasion of epithelial cells	Human Diseases	Infectious disease: bacterial	05100	16	63	0.00471085
Salmonella infection	Human Diseases	Infectious disease: bacterial	05132	29	154	0.0048767
Pertussis	Human Diseases	Infectious disease: bacterial	05133	16	64	0.00528308
Legionellosis	Human Diseases	Infectious disease: bacterial	05134	20	91	0.00551165
Yersinia infection	Human Diseases	Infectious disease: bacterial	05135	13	47	0.00668089
Leishmaniasis	Human Diseases	Infectious disease: parasitic	05140	24	122	0.00713218
Chagas disease (American trypanosomiasis)	Human Diseases	Infectious disease: parasitic	05142	15	61	0.00806002
African trypanosomiasis	Human Diseases	Infectious disease: parasitic	05143	21	103	0.0089773
Malaria	Human Diseases	Infectious disease: parasitic	05144	16	69	0.00947681
Toxoplasmosis	Human Diseases	Infectious disease: parasitic	05145	10	33	0.0121239
Amoebiasis	Human Diseases	Infectious disease: parasitic	05146	24	129	0.0126349
Staphylococcus aureus infection	Human Diseases	Infectious disease: bacterial	05150	26	146	0.0145492
Tuberculosis	Human Diseases	Infectious disease: bacterial	05152	17	80	0.0147009
Hepatitis C	Human Diseases	Infectious disease: viral	05160	22	117	0.0156322
Hepatitis B	Human Diseases	Infectious disease: viral	05161	7	18	0.0156322
Measles	Human Diseases	Infectious disease: viral	05162	13	55	0.0186128
Human cytomegalovirus infection	Human Diseases	Infectious disease: viral	05163	21	112	0.0189216
Influenza A	Human Diseases	Infectious disease: viral	05164	7	19	0.0191756
Human papillomavirus infection	Human Diseases	Infectious disease: viral	05165	10	38	0.0251446
Human T-cell leukemia virus 1 infection	Human Diseases	Infectious disease: viral	05166	42	286	0.0253956
Kaposi sarcoma-associated herpesvirus infection	Human Diseases	Infectious disease: viral	05167	15	72	0.025914
Epstein-Barr virus infection	Human Diseases	Infectious disease: viral	05169	31	196	0.0270398
Human immunodeficiency virus 1 infection	Human Diseases	Infectious disease: viral	05170	7	21	0.0279891
Pathways in cancer	Human Diseases	Cancer: overview	05200	13	59	0.0279891
Transcriptional misregulation in cancer	Human Diseases	Cancer: overview	05202	11	47	0.0332478
Viral carcinogenesis	Human Diseases	Cancer: overview	05203	11	47	0.0332478
Chemical carcinogenesis	Human Diseases	Cancer: overview	05204	11	48	0.0373682
Proteoglycans in cancer	Human Diseases	Cancer: overview	05205	9	35	0.0374211
Colorectal cancer	Human Diseases	Cancer: specific types	05210	9	35	0.0374211
Pancreatic cancer	Human Diseases	Cancer: specific types	05212	24	146	0.038176
Bladder cancer	Human Diseases	Cancer: specific types	05219	8	29	0.0382879
Chronic myeloid leukemia	Human Diseases	Cancer: specific types	05220	14	70	0.0396368
Acute myeloid leukemia	Human Diseases	Cancer: specific types	05221	11	49	0.0399274
Small cell lung cancer	Human Diseases	Cancer: specific types	05222	19	108	0.0406011
PD-L1 expression and PD-1 checkpoint pathway in cancer	Human Diseases	Cancer: overview	05235	6	18	0.0427329
Inflammatory bowel disease (IBD)	Human Diseases	Immune disease	05321	20	117	0.0437599
Systemic lupus erythematosus	Human Diseases	Immune disease	05322	28	182	0.044511
Rheumatoid arthritis	Human Diseases	Immune disease	05323	26	166	0.0453875
Primary immunodeficiency	Human Diseases	Immune disease	05340	16	87	0.0454864
Viral myocarditis	Human Diseases	Cardiovascular disease	05416	24	150	0.0454864
Fluid shear stress and atherosclerosis	Human Diseases	Cardiovascular disease	05418	6	19	0.0495045
Citrate cycle (TCA cycle)	Metabolism	Carbohydrate metabolism	00020	241	1388	2.67627e-14
Steroid biosynthesis	Metabolism	Lipid metabolism	00100	41	89	1.60147e-11
Oxidative phosphorylation	Metabolism	Energy metabolism	00190	47	118	1.60147e-11
Arginine biosynthesis	Metabolism	Amino acid metabolism	00220	46	124	1.62796e-10
Cysteine and methionine metabolism	Metabolism	Amino acid metabolism	00270	40	99	4.26088e-10
Arginine and proline metabolism	Metabolism	Amino acid metabolism	00330	68	259	5.96675e-10
Starch and sucrose metabolism	Metabolism	Carbohydrate metabolism	00500	45	132	1.61987e-09
Other glycan degradation	Metabolism	Glycan biosynthesis and metabolism	00511	45	143	1.21227e-08
Glycosaminoglycan degradation	Metabolism	Glycan biosynthesis and metabolism	00531	50	177	2.6001e-08
Sphingolipid metabolism	Metabolism	Lipid metabolism	00600	28	66	1.25323e-07
Pyruvate metabolism	Metabolism	Carbohydrate metabolism	00620	31	88	5.6958e-07
Metabolism of xenobiotics by cytochrome P450	Metabolism	Xenobiotics biodegradation and metabolism	00980	33	99	5.6958e-07
Drug metabolism - other enzymes	Metabolism	Xenobiotics biodegradation and metabolism	00983	44	163	5.6958e-07
Metabolic pathways	Metabolism	Global and overview maps	01100	28	78	1.55068e-06
Carbon metabolism	Metabolism	Global and overview maps	01200	30	89	1.55068e-06
Biosynthesis of amino acids	Metabolism	Global and overview maps	01230	40	147	1.55068e-06
Chemokine signaling pathway	Organismal Systems	Immune system	04062	29	100	2.19164e-05
Axon guidance	Organismal Systems	Development and regeneration	04360	35	156	0.000163311
Osteoclast differentiation	Organismal Systems	Development and regeneration	04380	42	207	0.000196928
Complement and coagulation cascades	Organismal Systems	Immune system	04610	31	136	0.000317693
Toll-like receptor signaling pathway	Organismal Systems	Immune system	04620	21	73	0.000321452
NOD-like receptor signaling pathway	Organismal Systems	Immune system	04621	58	335	0.000347204
C-type lectin receptor signaling pathway	Organismal Systems	Immune system	04625	35	168	0.000480457
Hematopoietic cell lineage	Organismal Systems	Immune system	04640	15	42	0.000484262
Natural killer cell mediated cytotoxicity	Organismal Systems	Immune system	04650	38	190	0.000484262
IL-17 signaling pathway	Organismal Systems	Immune system	04657	28	121	0.000493189
Th1 and Th2 cell differentiation	Organismal Systems	Immune system	04658	19	65	0.000528457
Th17 cell differentiation	Organismal Systems	Immune system	04659	25	103	0.000588702
T cell receptor signaling pathway	Organismal Systems	Immune system	04660	23	91	0.000646223
B cell receptor signaling pathway	Organismal Systems	Immune system	04662	24	100	0.000896026
Fc epsilon RI signaling pathway	Organismal Systems	Immune system	04664	22	88	0.000993447
Fc gamma R-mediated phagocytosis	Organismal Systems	Immune system	04666	31	150	0.0011111
Leukocyte transendothelial migration	Organismal Systems	Immune system	04670	11	26	0.00113495
Intestinal immune network for IgA production	Organismal Systems	Immune system	04672	28	130	0.0011903
Thermogenesis	Organismal Systems	Environmental adaptation	04714	53	318	0.00124571
Synaptic vesicle cycle	Organismal Systems	Nervous system	04721	40	220	0.00150062
Neurotrophin signaling pathway	Organismal Systems	Nervous system	04722	19	73	0.00155128
Relaxin signaling pathway	Organismal Systems	Endocrine system	04926	24	107	0.00180138
Collecting duct acid secretion	Organismal Systems	Excretory system	04966	15	53	0.00288924
Cholesterol metabolism	Organismal Systems	Digestive system	04979	41	238	0.00297968
	Platelet activation		04611	27	110	0.000321452
